# Supplementary material for: Dominant foliar endophytes influence soybean yield and transcriptome
Source: FEMS Microbiol Ecol. 2025 May 13;101(6):fiaf053. doi: 10.1093/femsec/fiaf053 (PMC12089775; doi:10.1093/femsec/fiaf053)
Supplement: fiaf053_Supplemental_Files [file fiaf053_supplemental_files.zip]

Archive with 5 entries (5 files):
- Supplementary methods 1_Final.docx
- Supplementary Table 1.xlsx
- Supplementary table 2.xlsx
- Supplementary table 3.xlsx
- Supplementary table 4.xlsx
