# Supplementary material for: Dominant foliar endophytes influence soybean yield and transcriptome
Source: FEMS Microbiol Ecol. 2025 May 13;101(6):fiaf053. doi: 10.1093/femsec/fiaf053 (PMC12089775; doi:10.1093/femsec/fiaf053)
Supplement: fiaf053_Supplemental_Files [file fiaf053_supplemental_files.zip › Supplementary Table 1.xlsx]

## Sheet: kheath_Results_no_Coll1_2020-08
GENE_ID	GENENAME	ENTREZID	SYMBOL	BP	CC	MF	KEGGpathway	AveExpr	Meth_RUV_logFC	Meth_RUV_t	Meth_RUV_P.Value	Meth_RUV_adj.P.Val	Meth_RUV_B	Coll2_RUV_logFC	Coll2_RUV_t	Coll2_RUV_P.Value	Coll2_RUV_adj.P.Val	Coll2_RUV_B	Meth:Coll2_RUV_logFC	Meth:Coll2_RUV_t	Meth:Coll2_RUV_P.Value	Meth:Coll2_RUV_adj.P.Val	Meth:Coll2_RUV_B	W1_RUV_logFC	W1_RUV_t	W1_RUV_P.Value	W1_RUV_adj.P.Val	W1_RUV_B	W2_RUV_logFC	W2_RUV_t	W2_RUV_P.Value	W2_RUV_adj.P.Val	W2_RUV_B	W3_RUV_logFC	W3_RUV_t	W3_RUV_P.Value	W3_RUV_adj.P.Val	W3_RUV_B	W4_RUV_logFC	W4_RUV_t	W4_RUV_P.Value	W4_RUV_adj.P.Val	W4_RUV_B	W5_RUV_logFC	W5_RUV_t	W5_RUV_P.Value	W5_RUV_adj.P.Val	W5_RUV_B	Meth_Original_logFC
GeneID:100792830	uncharacterized LOC100792830	100792830	LOC100792830	NA	NA	NA	NA	-0.89094	3.43643	8.80311	3.51534e-08	0.0011679	8.44445	0.291828	0.746775	0.464218	0.809156	-5.43413	-3.18677	-5.75774	1.42943e-05	0.0383151	3.13279	-0.0129164	-2.09408	0.0497049	0.088416	-6.43613	0.0171072	2.02608	0.0568328	0.1213	-6.24373	-0.0353664	-2.9921	0.00741237	0.0385385	-4.00305	-0.00141563	-0.110959	0.912797	0.9578	-7.78058	0.0339861	2.22136	0.0385005	0.261897	-5.30146	3.37145
GeneID:100527118	uncharacterized LOC100527118	100527118	LOC100527118	GO:0045454 cell redox homeostasis	GO:0005623 cell	GO:0009055 electron transfer activity; GO:0015035 protein disulfide oxidoreductase activity	NA	3.88435	1.87574	6.7347	1.81914e-06	0.00685708	5.06142	0.579778	2.07941	0.0511701	0.426285	-3.89	-2.20877	-5.59331	2.04598e-05	0.0383151	2.82018	0.000890475	0.202344	0.84177	0.881683	-8.49168	0.0342194	5.68023	1.69203e-05	0.000211333	1.75681	-0.0357059	-4.23391	0.000437455	0.00565288	-1.21223	0.0025032	0.274995	0.786248	0.891672	-7.74742	0.0302888	2.77471	0.0119665	0.155056	-4.20895	1.77664
GeneID:100795967	UDP-glucuronate 4-epimerase 1	100795967	LOC100795967	NA	GO:0016021 integral component of membrane	NA	00520 Amino sugar and nucleotide sugar metabolism; 01100 Metabolic pathways	4.96797	1.48917	6.7343	1.82063e-06	0.00685708	5.0607	0.185807	0.839351	0.411569	0.780053	-5.36795	-1.77708	-5.66796	1.73791e-05	0.0383151	2.9626	-0.00359146	-1.02788	0.316741	0.410906	-7.97242	0.0121028	2.53035	0.0202558	0.0544421	-5.29441	-0.0172371	-2.57435	0.0184442	0.0724918	-4.87267	-0.0165454	-2.28934	0.0335133	0.137403	-5.35353	0.012994	1.49927	0.150014	0.470315	-6.49041	1.43444
GeneID:100798910	uncharacterized LOC100798910	100798910	LOC100798910	NA	NA	NA	NA	0.194003	1.77274	6.70558	1.93094e-06	0.00685708	5.0088	0.483396	1.82653	0.08331	0.48358	-4.26658	-2.10208	-5.60807	1.98093e-05	0.0383151	2.8484	-0.000804387	-0.192566	0.849315	0.887516	-8.49371	-0.0028836	-0.504281	0.619783	0.725676	-8.06657	-0.0273089	-3.41155	0.00288278	0.0199614	-3.0838	-0.0113523	-1.31389	0.204318	0.417139	-6.91903	0.0022586	0.217982	0.829736	0.940147	-7.58086	1.69637
GeneID:100778560	nematode resistance protein-like HSPRO2	100778560	LOC100778560	GO:0006952 defense response; GO:0019441 tryptophan catabolic process to kynurenine	NA	GO:0020037 heme binding; GO:0046872 metal ion binding	NA	1.5315	2.15468	6.16608	5.94973e-06	0.00790672	4.00916	0.591517	1.69094	0.106965	0.521377	-4.45513	-2.81728	-5.6863	1.66978e-05	0.0383151	2.99746	-0.0050649	-0.917323	0.370317	0.465686	-8.08017	0.0528182	6.9881	1.08776e-06	2.65531e-05	4.575	-0.0703611	-6.64992	2.1648e-06	0.00022978	4.18585	-0.00164055	-0.143649	0.88727	0.945129	-7.77622	0.0357857	2.61292	0.0169828	0.180807	-4.54077	1.96679
GeneID:100781994	glycosyltransferase family 92 protein RCOM_0530710	100781994	LOC100781994	NA	NA	GO:0016757 transferase activity, transferring glycosyl groups	NA	3.44282	0.695582	5.6107	1.96955e-05	0.0144558	2.93348	0.23187	1.8683	0.0770083	0.474138	-4.20653	-0.997504	-5.67486	1.71193e-05	0.0383151	2.97573	0.000471096	0.240492	0.81249	0.858568	-8.48282	0.00466663	1.74028	0.0977622	0.184648	-6.72109	-0.0054564	-1.45356	0.162169	0.321284	-6.81049	-0.0131983	-3.25739	0.00408903	0.0378517	-3.3509	0.0183628	3.77917	0.00124366	0.0515187	-2.00398	0.671723
GeneID:100777166	9-cis-epoxycarotenoid dioxygenase NCED1, chloroplastic-like	100777166	LOC100777166	NA	NA	NA	NA	0.594321	2.56137	5.5468	2.26566e-05	0.0144558	2.80691	1.17065	2.5324	0.0201681	0.347718	-3.14936	-3.67503	-5.61312	1.95914e-05	0.0383151	2.85806	-0.0103716	-1.42147	0.171168	0.248426	-7.50299	0.0414295	4.1479	0.000532989	0.00316149	-1.73962	0.0133894	0.957609	0.350125	0.532002	-7.39283	0.0138882	0.920239	0.368829	0.589258	-7.35191	0.0184008	1.01671	0.321892	0.645295	-7.07748	2.61227
GeneID:100306688	uncharacterized LOC100306688	100306688	LOC100306688	NA	NA	NA	NA	5.23416	0.729328	5.42488	2.96358e-05	0.0151313	2.56388	0.311577	2.31508	0.0317856	0.379061	-3.51389	-1.06491	-5.58669	2.07589e-05	0.0383151	2.80751	0.0104519	4.92023	9.15082e-05	0.0004354	-0.272001	0.0175916	6.04952	7.62505e-06	0.000115727	2.57291	-0.0140513	-3.45175	0.00263067	0.0187215	-2.99395	0.0032504	0.739754	0.46837	0.675786	-7.50372	0.0109729	2.08247	0.0508612	0.294025	-5.55411	0.670413
GeneID:100811817	uncharacterized protein At5g39865	100811817	LOC100811817	GO:0045454 cell redox homeostasis	GO:0005623 cell	GO:0009055 electron transfer activity; GO:0015035 protein disulfide oxidoreductase activity	NA	3.27831	-0.56094	-5.08878	6.26271e-05	0.021215	1.88445	-0.359464	-3.25752	0.00408783	0.282389	-1.85032	0.874426	5.59491	2.03885e-05	0.0383151	2.82323	0.00348084	1.99851	0.0599753	0.103434	-6.60503	-0.00462891	-1.94144	0.066978	0.137673	-6.39025	0.0226248	6.77857	1.66316e-06	0.000193878	4.45654	-0.00526558	-1.4616	0.159974	0.360229	-6.72341	-0.00044239	-0.102398	0.919499	0.973217	-7.60026	-0.512596
GeneID:100820087	probable methyltransferase At1g27930	100820087	LOC100820087	GO:0009834 plant-type secondary cell wall biogenesis; GO:0045492 xylan biosynthetic process; GO:0045491 xylan metabolic process	GO:0005794 Golgi apparatus; GO:0016021 integral component of membrane	NA	NA	4.15273	1.10731	5.02112	7.29032e-05	0.0228497	1.74612	0.627119	2.84063	0.0103586	0.313791	-2.60955	-1.77917	-5.69012	1.65591e-05	0.0383151	3.00473	0.0101952	2.92583	0.00858558	0.0200407	-4.78969	0.045191	9.47394	1.10051e-08	9.54632e-07	9.32684	-0.0474291	-7.10285	8.64235e-07	0.000143265	5.1294	-0.0129754	-1.80026	0.0875014	0.248935	-6.21444	0.0167428	1.93708	0.0675413	0.333223	-5.80742	0.935947
GeneID:100783513	auxin response factor 4	100783513	LOC100783513	GO:0009734 auxin-activated signaling pathway; GO:0006355 regulation of transcription, DNA-templated	GO:0005634 nucleus	GO:0003677 DNA binding	NA	3.52777	-0.480745	-4.91334	9.29418e-05	0.0262899	1.52481	-0.244484	-2.49601	0.0217847	0.355522	-3.21143	0.808572	5.82846	1.22631e-05	0.0383151	3.26601	-0.00124164	-0.80312	0.431704	0.526152	-8.17963	-0.00334201	-1.57913	0.130588	0.230038	-6.96697	0.0169341	5.71584	1.56573e-05	0.000715163	2.16	-0.0049544	-1.54931	0.137582	0.329504	-6.59938	-0.00364892	-0.951516	0.35313	0.671823	-7.14157	-0.439151
GeneID:106797211	pentatricopeptide repeat-containing protein At5g03800-like	106797211	LOC106797211	NA	NA	NA	NA	1.46017	-0.480273	-4.50226	0.000236551	0.0389056	0.67152	-0.277696	-2.60043	0.0174437	0.339363	-3.03227	0.84689	5.59941	2.01884e-05	0.0383151	2.83185	-0.00476082	-2.82454	0.0107308	0.0242342	-5.0039	-0.00771121	-3.34205	0.00337579	0.0133867	-3.57038	0.011442	3.54242	0.00213911	0.0162738	-2.79043	-0.0119053	-3.41482	0.0028614	0.0305347	-3.0017	-0.00599646	-1.43426	0.167534	0.493122	-6.5804	-0.450743
GeneID:100792012	polyphenol oxidase, chloroplastic	100792012	LOC100792012	GO:0046148 pigment biosynthetic process	NA	GO:0004097 catechol oxidase activity; GO:0046872 metal ion binding	00350 Tyrosine metabolism; 00950 Isoquinoline alkaloid biosynthesis; 01100 Metabolic pathways; 01110 Biosynthesis of secondary metabolites	1.29588	1.66283	4.42191	0.000284281	0.0411823	0.50338	0.716744	1.90396	0.0719624	0.464415	-4.15455	-3.02858	-5.68032	1.6917e-05	0.0383151	2.98609	-0.00749392	-1.26123	0.222288	0.307673	-7.70963	0.0516052	6.34457	4.08301e-06	7.30871e-05	3.21393	-0.0409471	-3.59618	0.00189174	0.0150321	-2.66924	0.0153607	1.24984	0.22633	0.442783	-6.99845	-0.0534563	-3.62701	0.00176284	0.0614123	-2.34876	1.54341
GeneID:100787293	zinc finger A20 and AN1 domain-containing stress-associated protein 5	100787293	LOC100787293	GO:0016567 protein ubiquitination	NA	GO:0003677 DNA binding; GO:0004842 ubiquitin-protein transferase activity; GO:0008270 zinc ion binding	NA	5.3578	0.395822	4.1557	0.000523524	0.0521722	-0.0554715	0.333087	3.4933	0.00239292	0.260067	-1.4122	-0.764488	-5.66094	1.76475e-05	0.0383151	2.94923	0.00373279	2.48029	0.0225204	0.0455383	-5.70656	0.00607532	2.94891	0.00815789	0.026629	-4.42819	-0.0137536	-4.76889	0.000128884	0.00259548	0.0179497	-0.0152372	-4.89478	9.69212e-05	0.00447374	0.379531	0.00815876	2.18554	0.0413943	0.269497	-5.36757	0.338704
GeneID:100804188	uncharacterized LOC100804188	100804188	LOC100804188	NA	NA	NA	NA	3.69072	0.426899	4.10625	0.000586523	0.054745	-0.159475	0.372218	3.57644	0.00197908	0.257244	-1.25693	-0.909214	-6.16821	5.92302e-06	0.0383151	3.89521	0.0148455	9.03731	2.32893e-08	5.44121e-07	8.25049	0.0252429	11.2256	6.76874e-10	1.70362e-07	12.2217	-0.0208049	-6.60909	2.3548e-06	0.000240357	4.09949	0.00685137	2.01642	0.057916	0.193032	-5.85038	0.00846541	2.07758	0.0513559	0.295071	-5.56283	0.340795
GeneID:100777852	FT-interacting protein 1	100777852	LOC100777852	NA	GO:0016021 integral component of membrane	NA	NA	4.43293	-0.382296	-3.73485	0.00137682	0.0719217	-0.939899	-0.35538	-3.46817	0.00253409	0.262864	-1.45908	0.812049	5.59536	2.03683e-05	0.0383151	2.8241	-0.00343224	-2.12214	0.0470071	0.0844718	-6.3856	0.00298896	1.35002	0.19266	0.307787	-7.28414	0.00882338	2.84685	0.0102181	0.047985	-4.3116	0.00822807	2.45955	0.0235265	0.111406	-5.02544	0.00147854	0.368549	0.716483	0.89113	-7.53474	-0.346644
GeneID:100777280	putative disease resistance RPP13-like protein 1	100777280	LOC100777280	GO:0006952 defense response	NA	GO:0043531 ADP binding; GO:0005524 ATP binding	NA	2.49107	-0.371225	-3.6417	0.00170455	0.0796486	-1.13485	-0.356717	-3.49562	0.00238033	0.260067	-1.40788	0.822004	5.68739	1.66579e-05	0.0383151	2.99954	-0.0120261	-7.46644	4.21889e-07	5.28523e-06	5.24834	0.00129195	0.585947	0.564714	0.678879	-8.02049	0.00891142	2.88715	0.00935086	0.0452533	-4.22658	0.000981194	0.294514	0.771516	0.883225	-7.74161	-0.00298945	-0.748252	0.463347	0.750483	-7.31619	-0.325939
GeneID:100802831	uncharacterized LOC100802831	100802831	LOC100802831	NA	NA	NA	NA	-0.952824	1.23311	3.19463	0.00471085	0.112198	-2.05928	1.30665	3.38152	0.00308646	0.271072	-1.62041	-3.20287	-5.85238	1.16452e-05	0.0383151	3.31089	-0.00026524	-0.0434893	0.965759	0.975692	-8.51219	-0.00833917	-0.998828	0.330261	0.460783	-7.68814	-0.0138459	-1.18468	0.250557	0.427829	-7.15187	-0.0630962	-5.00158	7.61786e-05	0.00386394	0.623366	0.0207613	1.37235	0.185725	0.512839	-6.66308	1.15054
GeneID:100797018	basic 7S globulin	100797018	LOC100797018	GO:0030163 protein catabolic process; GO:0006508 proteolysis	NA	GO:0004190 aspartic-type endopeptidase activity	NA	0.181498	1.38907	4.84673	0.000108044	0.0265893	1.38748	0.82201	2.86508	0.00981678	0.309939	-2.56582	-2.25773	-5.55611	2.21988e-05	0.0388163	2.7489	0.00951028	2.10011	0.0491133	0.0876169	-6.4253	0.0517957	8.3554	7.87337e-08	3.74752e-06	7.28773	-0.0763625	-8.79959	3.53734e-08	2.48563e-05	8.42365	-0.00800296	-0.854398	0.403386	0.620398	-7.41085	0.0219803	1.95681	0.065024	0.327963	-5.77376	1.14804
GeneID:100809924	glutaredoxin-C9	100809924	LOC100809924	GO:0045454 cell redox homeostasis	GO:0005623 cell	GO:0009055 electron transfer activity; GO:0015035 protein disulfide oxidoreductase activity	NA	2.17885	1.48487	6.94101	1.19604e-06	0.00685708	5.43033	0.19235	0.898171	0.380184	0.76123	-5.32221	-1.6644	-5.48738	2.58193e-05	0.0394117	2.61672	-0.00366866	-1.08534	0.29117	0.38387	-7.91208	0.00747512	1.61547	0.122469	0.218953	-6.9131	-0.0331418	-5.11642	5.88652e-05	0.00160302	0.811785	-0.024788	-3.54535	0.00212484	0.0255504	-2.70915	0.0258286	3.08052	0.00608606	0.110793	-3.55979	1.38852
GeneID:100306161	OS3-like protein	100306161	LOC100306161	GO:0046686 response to cadmium ion; GO:0006979 response to oxidative stress	GO:0016607 nuclear speck	NA	NA	0.493966	4.08601	6.3952	3.67215e-06	0.00702468	4.43934	0.341524	0.53396	0.599478	0.873275	-5.55842	-4.92801	-5.43999	2.86633e-05	0.0394117	2.52519	-0.0351186	-3.47868	0.00247405	0.00697694	-3.57679	0.0518189	3.74965	0.00133086	0.00647177	-2.6522	-0.0759326	-3.92499	0.000889661	0.00900921	-1.92132	0.0144856	0.693705	0.496149	0.696066	-7.53748	0.0139183	0.555814	0.584737	0.825334	-7.44496	3.95083
GeneID:100805579	uncharacterized LOC100805579	100805579	LOC100805579	NA	GO:0016021 integral component of membrane	GO:0008168 methyltransferase activity	NA	3.19215	1.36287	6.10339	6.79754e-06	0.00868596	3.89003	0.193886	0.867357	0.396423	0.770467	-5.34653	-1.72508	-5.44877	2.81128e-05	0.0394117	2.54218	-0.00587922	-1.66633	0.111827	0.174154	-7.14949	0.0100979	2.09072	0.0500371	0.110011	-6.1291	-0.028176	-4.16729	0.000509778	0.00626042	-1.36545	-0.0125201	-1.71556	0.102284	0.274134	-6.34913	0.0379047	4.33111	0.000350014	0.0275557	-0.740628	1.29721
GeneID:100813629	probable BOI-related E3 ubiquitin-protein ligase 3	100813629	LOC100813629	NA	NA	GO:0004842 ubiquitin-protein transferase activity	NA	1.21439	0.85508	5.7021	1.61326e-05	0.0137599	3.11357	0.566776	3.77549	0.00125422	0.255441	-0.884441	-1.15588	-5.43641	2.88904e-05	0.0394117	2.51827	-0.00195049	-0.823183	0.420479	0.514931	-8.16305	0.0163928	5.05393	6.77222e-05	0.000625677	0.343043	-0.00401872	-0.885059	0.38704	0.566434	-7.46007	-0.0111205	-2.269	0.0349389	0.140922	-5.39184	0.00469083	0.798119	0.434531	0.731134	-7.27696	0.831068
GeneID:100789216	inactive protein kinase SELMODRAFT_444075-like	100789216	LOC100789216	NA	NA	NA	NA	2.83273	-0.850001	-5.58084	2.10267e-05	0.0144558	2.87439	-0.641835	-4.20956	0.000462608	0.255441	-0.073991	1.16758	5.40681	3.08432e-05	0.0394117	2.46092	-0.00159181	-0.661448	0.51616	0.605714	-8.28574	-0.000935911	-0.284094	0.77937	0.850125	-8.15701	0.0216892	4.70304	0.000149676	0.00285131	-0.133146	-0.0060834	-1.22211	0.236411	0.454319	-7.03179	-0.00411773	-0.689807	0.498543	0.77192	-7.35914	-0.798076
GeneID:100789221	uncharacterized LOC100789221	100789221	LOC100789221	NA	NA	NA	NA	2.75785	0.739167	4.29523	0.000380029	0.0464407	0.237734	0.458842	2.66343	0.0152346	0.331316	-2.92275	-1.32403	-5.42645	2.95331e-05	0.0394117	2.49898	-0.00247113	-0.90879	0.374691	0.47014	-8.08802	0.0373215	10.0265	4.4018e-09	5.07781e-07	10.2776	0.0583765	11.2031	7.00065e-10	2.11439e-06	12.4762	-0.0023436	-0.416688	0.681513	0.829426	-7.69629	-0.00678746	-1.00633	0.326732	0.648819	-7.08794	0.868724
GeneID:100803795	villin-3	100803795	LOC100803795	GO:0007010 cytoskeleton organization	NA	GO:0051015 actin filament binding	NA	2.78069	-0.395376	-3.67023	0.00159669	0.0771028	-1.07519	-0.476755	-4.42092	0.000284926	0.255441	0.316962	0.827869	5.42023	2.99418e-05	0.0394117	2.48693	0.00156227	0.917833	0.370056	0.46545	-8.0797	-0.000249913	-0.107256	0.915695	0.944515	-8.1933	0.019125	5.86329	1.1374e-05	0.000588594	2.48642	0.0061114	1.73583	0.0985629	0.267934	-6.31732	0.0156113	3.69752	0.00149987	0.0569376	-2.18929	-0.339009
GeneID:100807906	protein MARD1	100807906	LOC100807906	NA	NA	NA	NA	4.22804	-0.583877	-5.8712	1.11814e-05	0.011257	3.44364	-0.338539	-3.40054	0.00295587	0.267421	-1.58504	0.756453	5.36488	3.38423e-05	0.0416423	2.3795	-0.00156155	-0.993767	0.332657	0.427392	-8.00685	-0.0249855	-11.6156	3.80065e-10	1.31672e-07	12.8212	0.00484775	1.60991	0.123683	0.268203	-6.58634	4.40791e-05	0.013562	0.989319	0.994365	-7.78695	0.000685304	0.175824	0.862268	0.952775	-7.58955	-0.555041
GeneID:100527251	A20/AN1-like zinc finger protein, transcript variant 1	100527251	LOC100527251	NA	NA	GO:0003677 DNA binding; GO:0008270 zinc ion binding	NA	5.93146	0.728736	5.52013	2.40243e-05	0.0144558	2.7539	0.235275	1.78028	0.0908106	0.496903	-4.33202	-1.00088	-5.34731	3.51858e-05	0.0417492	2.34531	0.000698824	0.335019	0.741231	0.801145	-8.45435	0.00296072	1.03687	0.312639	0.442651	-7.64952	-0.0235106	-5.88166	1.09321e-05	0.000576884	2.52692	-0.0151144	-3.5031	0.00234003	0.0272019	-2.80411	0.0224007	4.32942	0.000351369	0.0275805	-0.744498	0.658794
GeneID:732656	dehydration-responsive element binding protein 3	732656	LOC732656	NA	GO:0005634 nucleus	GO:0003677 DNA binding; GO:0003700 DNA-binding transcription factor activity	NA	-1.63753	3.64515	7.11491	8.4368e-07	0.00685708	5.73584	0.773879	1.5089	0.147553	0.576641	-4.69172	-3.84213	-5.2893	4.00227e-05	0.0429887	2.23213	0.0142873	1.76492	0.0934269	0.14997	-6.99522	0.0166506	1.50256	0.149171	0.254189	-7.07737	-0.049453	-3.18788	0.004783	0.0283709	-3.57857	-0.00688731	-0.411327	0.685373	0.831939	-7.6986	0.0452761	2.25482	0.0359662	0.253642	-5.23913	3.4903
GeneID:100500574	uncharacterized LOC100500574	100500574	LOC100500574	NA	NA	NA	NA	1.73375	0.826813	5.08972	6.24948e-05	0.021215	1.88637	0.305725	1.87997	0.0753237	0.47091	-4.18959	-1.21802	-5.28829	4.01122e-05	0.0429887	2.23017	0.00212871	0.829329	0.417077	0.511784	-8.15789	0.000556471	0.158372	0.875813	0.918777	-8.18617	-0.00261388	-0.531409	0.601211	0.745188	-7.71608	-0.032469	-6.11561	6.62315e-06	0.00117044	3.11106	0.0181873	2.85657	0.0100022	0.141468	-4.03777	0.791203
GeneID:100798375	probable WRKY transcription factor 40	100798375	LOC100798375	NA	GO:0005634 nucleus	GO:0003700 DNA-binding transcription factor activity; GO:0043565 sequence-specific DNA binding	NA	1.73986	1.33669	3.95981	0.000821247	0.0629091	-0.467505	1.18216	3.49829	0.00236585	0.260067	-1.40289	-2.53626	-5.29922	3.91498e-05	0.0429887	2.25152	0.00700757	1.31382	0.20434	0.287392	-7.64408	0.0811771	11.118	7.95797e-10	1.91585e-07	12.0536	-0.0626354	-6.12803	6.45045e-06	0.000420353	3.06653	-0.00529296	-0.479764	0.636798	0.800012	-7.66691	0.0374609	2.83147	0.0105689	0.146244	-4.09047	1.12727
GeneID:100788717	sucrose synthase 2	100788717	LOC100788717	GO:0005985 sucrose metabolic process; GO:0001666 response to hypoxia; GO:0010431 seed maturation; GO:0005982 starch metabolic process	GO:0005829 cytosol; GO:0009505 plant-type cell wall	GO:0016157 sucrose synthase activity	00500 Starch and sucrose metabolism; 01100 Metabolic pathways; 01110 Biosynthesis of secondary metabolites	1.00462	-0.705016	-4.26469	0.000407615	0.0476056	0.173596	-0.681681	-4.11911	0.000569441	0.255441	-0.242234	1.23017	5.24838	4.38381e-05	0.0455135	2.15204	-0.00754135	-2.8871	0.00935207	0.0215617	-4.87196	0.0178028	4.97879	8.01903e-05	0.00071733	0.171423	0.00717173	1.43275	0.167961	0.329133	-6.83895	0.00160121	0.296361	0.770126	0.882345	-7.74104	-0.0205526	-3.17209	0.00495606	0.101451	-3.36075	-0.686434
GeneID:100811790	probable E3 ubiquitin-protein ligase XERICO	100811790	LOC100811790	NA	NA	GO:0008270 zinc ion binding	NA	3.40385	1.78731	5.90631	1.03664e-05	0.0107626	3.51165	0.921943	3.04336	0.00661266	0.287906	-2.24355	-2.23317	-5.20488	4.83014e-05	0.0486278	2.06668	-0.0264976	-5.54173	2.29104e-05	0.000138442	1.13886	0.000378869	0.0578833	0.954438	0.970677	-8.19758	-0.0141725	-1.54674	0.138197	0.289235	-6.67904	-0.0146012	-1.47635	0.156011	0.35489	-6.70295	-0.020798	-1.75359	0.0954001	0.387061	-6.10914	1.78225
GeneID:100796377	DDT domain-containing protein PTM	100796377	LOC100796377	NA	NA	GO:0046872 metal ion binding	NA	3.19879	-0.353244	-3.77239	0.00126316	0.0698401	-0.861183	-0.254559	-2.71559	0.0136091	0.324162	-2.83131	0.688405	5.18512	5.04808e-05	0.0493271	2.02781	-0.00206165	-1.39342	0.179365	0.257912	-7.54064	-0.00256351	-1.26568	0.220721	0.340976	-7.39061	0.00610133	2.15191	0.0442909	0.133559	-5.68423	0.00646365	2.11205	0.0479615	0.171761	-5.68071	-0.00739695	-2.01551	0.0580197	0.312616	-5.67227	-0.328635
GeneID:100791597	calcium-binding protein CML24	100791597	LOC100791597	NA	NA	GO:0005509 calcium ion binding	04626 Plant-pathogen interaction	4.41291	0.990793	6.36948	3.87519e-06	0.00702468	4.39147	0.185751	1.19285	0.247414	0.675197	-5.05184	-1.13457	-5.14427	5.53071e-05	0.050172	1.94733	-0.0158185	-6.43591	3.37276e-06	2.83895e-05	3.10395	0.0042063	1.25017	0.226212	0.347513	-7.40957	-0.00669137	-1.42067	0.171399	0.333551	-6.85532	-0.0110655	-2.17659	0.0421476	0.158043	-5.56343	0.0170043	2.78913	0.0115956	0.152752	-4.17894	0.99711
GeneID:100786172	probable leucine-rich repeat receptor-like protein kinase At5g49770	100786172	LOC100786172	NA	GO:0016021 integral component of membrane	GO:0005524 ATP binding; GO:0004672 protein kinase activity	NA	0.0112429	-1.32578	-5.62577	1.90569e-05	0.0144558	2.96324	-0.630541	-2.67274	0.0149315	0.330273	-2.90648	1.70202	5.09387	6.19166e-05	0.050172	1.84775	0.0149707	4.02047	0.000714358	0.00245684	-2.34353	-0.0262847	-5.15656	5.38073e-05	0.000524388	0.576874	-0.0346962	-4.86237	0.00010429	0.00229155	0.232101	-0.0112786	-1.46436	0.159225	0.359199	-6.71958	-0.00225104	-0.243715	0.810028	0.932843	-7.57464	-1.44046
GeneID:100797051	uncharacterized LOC100797051	100797051	LOC100797051	GO:0006629 lipid metabolic process	GO:0016021 integral component of membrane	GO:0016787 hydrolase activity	NA	4.12741	-0.482747	-5.56583	2.17302e-05	0.0144558	2.84465	-0.22462	-2.58698	0.0179532	0.341224	-3.05553	0.633798	5.15387	5.41318e-05	0.050172	1.96627	-0.00782912	-5.71277	1.57622e-05	0.00010129	1.52138	-0.0032006	-1.70604	0.104073	0.193477	-6.77482	0.000787205	0.299747	0.767581	0.862404	-7.81623	-0.00375771	-1.32561	0.200475	0.412434	-6.90413	-0.00149935	-0.441065	0.664077	0.864914	-7.5042	-0.467856
GeneID:100807992	putative uncharacterized protein DDB_G0287975	100807992	LOC100807992	GO:0007064 mitotic sister chromatid cohesion	GO:0031390 Ctf18 RFC-like complex	NA	NA	-1.6007	1.00877	4.13997	0.000542795	0.0528897	-0.0885594	0.806901	3.30795	0.00364706	0.277369	-1.75697	-1.76971	-5.12249	5.80708e-05	0.050172	1.90433	0.00400465	1.04014	0.311154	0.405057	-7.95979	0.0141763	2.68977	0.014392	0.0416285	-4.97146	-0.014295	-1.93752	0.0674847	0.17845	-6.0623	0.0307504	3.86135	0.00102976	0.0169282	-1.99241	0.00367876	0.385208	0.704304	0.884399	-7.5282	0.986806
GeneID:100777900	uncharacterized LOC100777900	100777900	LOC100777900	NA	NA	NA	NA	0.502599	-0.840259	-3.75017	0.00132924	0.0712652	-0.907772	-0.789361	-3.51923	0.00225546	0.260067	-1.36381	1.63189	5.13691	5.62253e-05	0.050172	1.93281	-0.0186491	-5.26768	4.19944e-05	0.000228981	0.520357	-0.0111189	-2.29428	0.0331751	0.0798052	-5.75386	-0.00157725	-0.232486	0.818613	0.89369	-7.83496	-0.0165598	-2.2614	0.0354863	0.142165	-5.40612	0.015305	1.74285	0.097302	0.38954	-6.12613	-0.812962
GeneID:100779546	GATA zinc finger domain-containing protein 14	100779546	LOC100779546	NA	NA	NA	NA	-0.535382	-1.06625	-3.66183	0.00162774	0.0779226	-1.09277	-0.905648	-3.10693	0.0057366	0.287175	-2.12743	2.11206	5.11584	5.89423e-05	0.050172	1.89119	0.00269224	0.585162	0.565231	0.650503	-8.33474	0.023684	3.76047	0.00129822	0.00634151	-2.62755	-0.0140605	-1.59476	0.127041	0.273199	-6.60883	-0.0326065	-3.42631	0.00278755	0.0300373	-2.97605	-0.016908	-1.48157	0.15463	0.476201	-6.51523	-1.15535
GeneID:100780737	abscisic acid 8'-hydroxylase 1	100780737	CYP707A1A	GO:0009687 abscisic acid metabolic process; GO:0055114 oxidation-reduction process; GO:0016125 sterol metabolic process	GO:0016021 integral component of membrane	GO:0010295 (+)-abscisic acid 8'-hydroxylase activity; GO:0020037 heme binding; GO:0005506 iron ion binding; GO:0004497 monooxygenase activity; GO:0016491 oxidoreductase activity; GO:0016709 oxidoreductase activity, acting on paired donors, with incorporation or reduction of molecular oxygen, NAD(P)H as one donor, and incorporation of one atom of oxygen	00906 Carotenoid biosynthesis	0.196752	1.66725	3.19661	0.0046899	0.112015	-2.05525	1.66078	3.18079	0.00485999	0.283055	-1.99185	-3.77426	-5.1038	6.05532e-05	0.050172	1.8674	-0.0277751	-3.3703	0.00316617	0.00858901	-3.81932	0.0315265	2.79455	0.0114589	0.0347258	-4.7543	-0.0241453	-1.5289	0.142546	0.295507	-6.70472	-0.0682498	-4.00382	0.000742223	0.0138905	-1.66653	0.0318481	1.55798	0.135516	0.448565	-6.40645	1.58925
GeneID:100174967	nematode resistance HS1pro1 protein	100174967	HS1pro1	GO:0006952 defense response; GO:0019441 tryptophan catabolic process to kynurenine	NA	GO:0020037 heme binding; GO:0046872 metal ion binding	NA	3.15053	2.82419	6.36511	3.91084e-06	0.00702468	4.38332	0.224884	0.506296	0.618394	0.881109	-5.57166	-3.18743	-5.06671	6.58067e-05	0.0508441	1.79396	-0.00893176	-1.27401	0.217817	0.302759	-7.69391	0.0431132	4.49232	0.00024199	0.00170983	-0.946049	-0.0584236	-4.34867	0.000336202	0.00476907	-0.948139	-0.0217124	-1.49728	0.150528	0.347701	-6.67364	0.0268863	1.54608	0.138357	0.453361	-6.42368	2.65794
GeneID:100796597	uncharacterized LOC100796597	100796597	LOC100796597	NA	NA	NA	NA	-0.405981	1.08527	4.35654	0.000330191	0.0442336	0.366389	0.947448	3.79921	0.00118774	0.255441	-0.840029	-1.79287	-5.07605	6.44407e-05	0.0508441	1.81248	0.0107616	2.73403	0.0130748	0.0286514	-5.19266	0.0145059	2.69213	0.0143186	0.0414522	-4.9666	0.018164	2.40809	0.0262068	0.0928615	-5.20151	-0.0257684	-3.16501	0.00503551	0.0429071	-3.5536	-0.0100615	-1.03052	0.315532	0.639959	-7.06341	1.07601
GeneID:100786709	ethylene-responsive transcription factor 4	100786709	LOC100786709	NA	GO:0005634 nucleus	GO:0003677 DNA binding; GO:0003700 DNA-binding transcription factor activity	NA	1.35533	1.79506	7.25471	6.39166e-07	0.00685708	5.97783	0.351238	1.41801	0.172165	0.604141	-4.80218	-1.76526	-5.03179	7.11752e-05	0.0537333	1.72469	0.00590726	1.51096	0.147031	0.218883	-7.3789	0.0117652	2.19832	0.0403401	0.0930709	-5.93336	-0.0325332	-4.34236	0.000341102	0.00481412	-0.962668	0.0327178	4.04585	0.000673868	0.0131182	-1.57017	0.0182473	1.88161	0.0750898	0.34984	-5.90083	1.73054
GeneID:100788409	transmembrane protein 64	100788409	LOC100788409	NA	GO:0016021 integral component of membrane	NA	NA	3.56778	0.291008	3.92455	0.000890567	0.0643518	-0.541633	0.157469	2.12136	0.0470801	0.417563	-3.82469	-0.527967	-5.02187	7.27809e-05	0.0537333	1.70498	-0.00414484	-3.53767	0.00216245	0.00622863	-3.44407	-0.00233785	-1.45764	0.161052	0.269445	-7.14011	-0.0037274	-1.66015	0.113076	0.252961	-6.51059	-0.00300366	-1.23943	0.230076	0.447034	-7.01105	0.00599975	2.06447	0.0527034	0.298697	-5.58613	0.289831
GeneID:106795224	uncharacterized LOC106795224	106795224	LOC106795224	NA	NA	NA	NA	-0.230043	2.46288	6.55087	2.65592e-06	0.00702468	4.72689	0.0370584	0.0984637	0.922582	0.981205	-5.686	-2.599	-4.87568	0.000101197	0.0540207	1.41336	-0.00495526	-0.834153	0.41442	0.509182	-8.15382	0.0316719	3.89473	0.000953729	0.00499224	-2.32091	-0.0670197	-5.88728	1.08003e-05	0.000572608	2.53931	-0.0361277	-2.94022	0.00831639	0.0586739	-4.03874	0.0411293	2.79123	0.0115424	0.152327	-4.17456	2.26409
GeneID:100813044	wound-induced protein 1	100813044	LOC100813044	NA	NA	NA	NA	3.20601	1.80523	5.5739	2.13487e-05	0.0144558	2.86066	0.399677	1.23274	0.232508	0.66237	-5.01021	-2.26942	-4.94214	8.70955e-05	0.0540207	1.54621	0.00196986	0.384935	0.704503	0.771219	-8.43558	0.0114244	1.63083	0.119169	0.214345	-6.89005	-0.0425587	-4.33983	0.000343085	0.00483183	-0.968487	-0.0234309	-2.2136	0.0391109	0.151021	-5.49522	0.0104803	0.825641	0.419117	0.720999	-7.25429	1.66839
GeneID:100813045	protein CDI	100813045	LOC100813045	NA	NA	NA	NA	3.52614	0.854863	5.52123	2.3966e-05	0.0144558	2.7561	0.475091	3.06514	0.00629893	0.287433	-2.20385	-1.08686	-4.95094	8.53838e-05	0.0540207	1.56377	0.00384483	1.57159	0.132326	0.200286	-7.29142	-0.00587979	-1.75569	0.0950306	0.180829	-6.69665	0.010431	2.22496	0.0382201	0.12053	-5.54979	-0.0162578	-3.21281	0.00452186	0.0402977	-3.44894	0.00308872	0.508987	0.616542	0.841263	-7.47074	0.862967
GeneID:100795150	probable ribose-5-phosphate isomerase 2	100795150	LOC100795150	GO:0009052 pentose-phosphate shunt, non-oxidative branch	NA	GO:0004751 ribose-5-phosphate isomerase activity	00030 Pentose phosphate pathway; 00710 Carbon fixation in photosynthetic organisms; 01100 Metabolic pathways; 01110 Biosynthesis of secondary metabolites; 01200 Carbon metabolism; 01230 Biosynthesis of amino acids	6.21021	0.578311	5.51676	2.42026e-05	0.0144558	2.74721	0.304678	2.90334	0.00902299	0.302188	-2.49713	-0.734265	-4.94024	8.74682e-05	0.0540207	1.54243	-0.000925615	-0.558826	0.582719	0.666197	-8.35032	0.0063432	2.79756	0.0113838	0.0345362	-4.74802	-0.00315196	-0.993025	0.333009	0.515279	-7.35826	-0.0138695	-4.04825	0.000670168	0.013074	-1.56467	0.0130666	3.18035	0.00486481	0.100786	-3.34271	0.559877
GeneID:100782392	calmodulin-binding protein 25	100782392	LOC100782392	GO:0006970 response to osmotic stress	GO:0005634 nucleus	GO:0005516 calmodulin binding	NA	3.79269	1.46332	5.49095	2.56172e-05	0.0146738	2.69582	0.382101	1.43226	0.168099	0.599708	-4.78521	-1.83939	-4.86807	0.000102954	0.0540207	1.39811	0.00471083	1.11874	0.277008	0.368579	-7.87567	0.0261123	4.53003	0.000222011	0.00159963	-0.85916	-0.0402307	-4.98567	7.89573e-05	0.00190504	0.513925	-0.035919	-4.12399	0.000563098	0.0117807	-1.39083	0.0107204	1.02638	0.317428	0.641713	-7.06764	1.30781
GeneID:102662805	uncharacterized LOC102662805	102662805	LOC102662805	NA	NA	NA	NA	3.0369	1.75808	5.41285	3.04339e-05	0.0151313	2.5398	0.0266744	0.0820383	0.935463	0.984775	-5.68738	-2.25115	-4.88838	9.83339e-05	0.0540207	1.43878	0.00137938	0.26878	0.790957	0.841783	-8.47528	0.00416395	0.592708	0.560271	0.675552	-8.01637	-0.0391912	-3.98504	0.000774971	0.00822767	-1.78383	-0.00450385	-0.424284	0.67606	0.826214	-7.69297	-0.00331343	-0.260288	0.797403	0.927076	-7.57027	1.64811
GeneID:100801843	spermidine coumaroyl-CoA acyltransferase	100801843	LOC100801843	NA	NA	GO:0016410 N-acyltransferase activity	NA	-0.984583	1.88165	5.41174	3.05086e-05	0.0151313	2.53758	0.76359	2.19378	0.0407118	0.404634	-3.71023	-2.39126	-4.85062	0.000107098	0.0540207	1.36314	0.00615238	1.11986	0.276541	0.368031	-7.87443	-0.0175668	-2.33581	0.030454	0.0746691	-5.67481	0.0204069	1.93835	0.0673763	0.178277	-6.06088	0.027454	2.41595	0.0257794	0.117502	-5.11068	0.0417071	3.06054	0.00636398	0.113614	-3.60296	1.96947
GeneID:778175	MYB transcription factor MYB81	778175	MYB81	NA	GO:0005634 nucleus	GO:0003677 DNA binding	NA	2.98916	1.02624	5.26749	4.20119e-05	0.0173332	2.24738	0.467499	2.397	0.0268204	0.36758	-3.37828	-1.37136	-4.96451	8.28111e-05	0.0540207	1.59084	-0.0100451	-3.26312	0.00403641	0.0105376	-4.05716	0.00464977	1.1034	0.283448	0.411546	-7.57889	-0.0164689	-2.79174	0.0115295	0.0523465	-4.42705	-0.00657102	-1.03198	0.314867	0.537566	-7.2428	0.00255633	0.33478	0.741409	0.902166	-7.54712	0.995935
GeneID:100811711	uncharacterized LOC100811711	100811711	LOC100811711	NA	NA	NA	NA	2.22987	0.880663	5.15973	5.34275e-05	0.0192937	2.02897	0.671011	3.92718	0.000885209	0.255441	-0.600553	-1.18261	-4.88686	9.86718e-05	0.0540207	1.43574	-0.00592652	-2.19756	0.040402	0.0743797	-6.24773	0.012827	3.47448	0.00249787	0.0105957	-3.27457	-0.00958429	-1.85453	0.079038	0.198927	-6.20154	-0.0107959	-1.93536	0.0677654	0.212795	-5.99019	0.0049758	0.743823	0.465961	0.752263	-7.31956	0.852435
GeneID:100776669	uncharacterized LOC100776669	100776669	LOC100776669	NA	NA	NA	NA	2.69461	1.19156	4.64673	0.000170136	0.0339243	0.972835	0.704004	2.74246	0.0128373	0.323126	-2.78393	-1.77761	-4.88925	9.81402e-05	0.0540207	1.44052	0.0077643	1.91628	0.0702897	0.118168	-6.74618	0.0293162	5.28552	4.03604e-05	0.000418115	0.86959	-0.0271109	-3.49166	0.0024019	0.0175961	-2.90451	0.00113184	0.135052	0.893972	0.949017	-7.77747	0.0322495	3.20881	0.00456277	0.0976103	-3.28041	1.10298
GeneID:548010	syringolide-induced protein 1-3-1A	548010	1-3-1A	NA	GO:0005634 nucleus	GO:0003677 DNA binding	NA	0.822568	0.922136	4.57472	0.000200483	0.03581	0.822804	0.614168	3.04361	0.00660898	0.287906	-2.2431	-1.40138	-4.90342	9.50491e-05	0.0540207	1.46886	0.0068795	2.15998	0.0435795	0.0792208	-6.3168	0.0309478	7.09818	8.72334e-07	2.24837e-05	4.80252	-0.0244482	-4.00564	0.000739124	0.0079746	-1.7366	-0.00722517	-1.09673	0.28628	0.508211	-7.17445	0.0114558	1.45005	0.163133	0.488663	-6.55883	0.826993
GeneID:547775	endo-xyloglucan transferase	547775	XTH1	GO:0042546 cell wall biogenesis; GO:0071555 cell wall organization; GO:0010411 xyloglucan metabolic process	GO:0048046 apoplast; GO:0005618 cell wall	GO:0004553 hydrolase activity, hydrolyzing O-glycosyl compounds; GO:0016762 xyloglucan:xyloglucosyl transferase activity	NA	1.48547	1.14625	4.33149	0.000349709	0.0455572	0.313832	0.998717	3.76995	0.00127027	0.255441	-0.894813	-1.81469	-4.83653	0.000110568	0.0540207	1.33489	0.0151743	3.62904	0.00175467	0.00522407	-3.23755	0.0395449	6.90872	1.27668e-06	2.99543e-05	4.40998	0.0392104	4.89347	9.72084e-05	0.00218508	0.303276	0.00420714	0.486441	0.632143	0.796976	-7.66356	0.0151466	1.46037	0.160307	0.485098	-6.54464	1.20452
GeneID:100817835	probable mediator of RNA polymerase II transcription subunit 26b	100817835	LOC100817835	NA	GO:0005634 nucleus	NA	NA	3.15765	0.562248	4.26443	0.000407859	0.0476056	0.173047	0.238795	1.80922	0.0860509	0.488612	-4.2912	-0.911348	-4.87517	0.000101313	0.0540207	1.41235	-0.00182737	-0.877169	0.391204	0.486723	-8.11653	0.0127709	4.4782	0.00024993	0.00174956	-0.978593	-0.0177155	-4.43755	0.00027428	0.0041954	-0.743567	0.00865888	2.00946	0.0587089	0.194655	-5.86254	0.0112818	2.18323	0.0415877	0.270015	-5.37181	0.525423
GeneID:100799172	uncharacterized LOC100799172	100799172	LOC100799172	NA	GO:0016021 integral component of membrane	NA	NA	3.5906	-0.406026	-4.1723	0.000503939	0.0510994	-0.0205727	-0.274873	-2.82155	0.0108015	0.315723	-2.64361	0.677891	4.91308	9.29964e-05	0.0540207	1.48819	-0.00529264	-3.44206	0.00268941	0.00748516	-3.65896	-0.00806621	-3.83212	0.00110128	0.00557488	-2.46408	0.00343766	1.16665	0.257591	0.435684	-7.17264	0.010564	3.3215	0.00353677	0.0348052	-3.20922	0.00114556	0.300351	0.767127	0.913995	-7.55853	-0.372589
GeneID:100799113	microtubule-associated protein futsch	100799113	LOC100799113	NA	NA	NA	NA	7.42096	-0.718775	-4.09201	0.000606043	0.0553148	-0.189439	-0.520401	-2.95948	0.00796907	0.294501	-2.39586	1.24406	4.99523	7.7276e-05	0.0540207	1.65201	-0.031247	-11.2584	6.44439e-10	3.70844e-08	11.9818	-0.0085183	-2.24204	0.0369153	0.0869136	-5.85213	-0.0171551	-3.22548	0.0043945	0.0267298	-3.49608	-0.0163342	-2.84527	0.0102536	0.0673363	-4.23967	0.00650828	0.945363	0.356182	0.673886	-7.14742	-0.710693
GeneID:100305692	uncharacterized LOC100305692	100305692	LOC100305692	NA	NA	NA	NA	4.24461	-0.516673	-3.96798	0.000805953	0.0629091	-0.450305	-0.214097	-1.64247	0.116717	0.534745	-4.52004	0.894874	4.84718	0.000107936	0.0540207	1.35624	-0.0176633	-8.58518	5.18848e-08	1.00687e-06	7.41906	0.031625	11.2288	6.73621e-10	1.70362e-07	12.2267	0.00727427	1.84502	0.0804674	0.201374	-6.21723	-0.0107578	-2.52791	0.0203611	0.102307	-4.89017	-0.0480436	-9.41411	1.2179e-08	0.000404623	9.73727	-0.505549
GeneID:100791543	heat stress transcription factor Hsf-01	100791543	HSF-01	GO:0034605 cellular response to heat; GO:0061408 positive regulation of transcription from RNA polymerase II promoter in response to heat stress; GO:0043618 regulation of transcription from RNA polymerase II promoter in response to stress	GO:0005634 nucleus	GO:0003700 DNA-binding transcription factor activity; GO:0000978 RNA polymerase II cis-regulatory region sequence-specific DNA binding; GO:0043565 sequence-specific DNA binding	NA	1.75713	0.961229	3.9593	0.000822198	0.0629091	-0.468563	0.494574	2.03496	0.0558518	0.43434	-3.95836	-1.71894	-4.99372	7.75386e-05	0.0540207	1.64901	0.0252283	6.57664	2.51804e-06	2.23026e-05	3.40477	0.0512769	9.76474	6.76468e-09	6.87287e-07	9.8317	-0.0505872	-6.88159	1.3488e-06	0.000176422	4.67178	0.015093	1.90218	0.0722071	0.221374	-6.04628	0.05472	5.75079	1.45117e-05	0.0061028	2.47819	0.787357
GeneID:100810449	F-box protein At1g61340	100810449	LOC100810449	NA	NA	NA	NA	2.44818	1.04552	3.80238	0.00117913	0.0694577	-0.798269	0.729979	2.65198	0.0156154	0.333518	-2.94274	-1.94479	-4.98851	7.84541e-05	0.0540207	1.63864	0.00852844	1.96299	0.0642518	0.109654	-6.66648	0.0351419	5.90878	1.03115e-05	0.000146027	2.26362	-0.0370135	-4.44572	0.000269203	0.00414061	-0.724773	-0.0114691	-1.27626	0.217037	0.432376	-6.96609	0.0368188	3.41652	0.00285036	0.0776912	-2.82114	0.916854
GeneID:100792222	protein EXORDIUM	100792222	LOC100792222	NA	NA	NA	NA	2.19304	1.57745	3.6072	0.00184463	0.0828457	-1.20691	0.961252	2.19576	0.0405492	0.404554	-3.70707	-3.04624	-4.91304	9.30061e-05	0.0540207	1.4881	-0.000959495	-0.138861	0.891002	0.919736	-8.50305	0.0086372	0.913134	0.37246	0.503182	-7.77034	-0.0394126	-2.9765	0.00767377	0.0394408	-4.03646	-0.0872746	-6.10641	6.75412e-06	0.00117044	3.09103	0.0109937	0.641427	0.528805	0.791157	-7.39217	1.39661
GeneID:100306377	uncharacterized LOC100306377	100306377	LOC100306377	NA	NA	NA	NA	3.55034	0.5194	3.55621	0.00207276	0.0851215	-1.31323	0.376385	2.57425	0.0184481	0.342706	-3.07748	-1.0052	-4.8541	0.000106258	0.0540207	1.37013	0.00560588	2.42914	0.0250776	0.049788	-5.80711	-0.0065096	-2.06057	0.0531097	0.115016	-6.18285	0.00376949	0.852363	0.404486	0.581717	-7.48877	0.0110177	2.30814	0.0322431	0.134019	-5.31793	0.00179471	0.313522	0.757254	0.909534	-7.55431	0.532393
GeneID:778032	MYB transcription factor MYB52	778032	MYB52	GO:0009733 response to auxin; GO:0046686 response to cadmium ion; GO:0009723 response to ethylene; GO:0009739 response to gibberellin; GO:0009753 response to jasmonic acid; GO:0009651 response to salt stress	GO:0005634 nucleus	GO:0003677 DNA binding	NA	1.28365	0.630949	3.53	0.00220064	0.0871179	-1.3678	0.376694	2.10525	0.0486149	0.420182	-3.84987	-1.25376	-4.94729	8.60892e-05	0.0540207	1.5565	0.00508827	1.80167	0.0872719	0.141892	-6.93609	0.0291405	7.53746	3.67513e-07	1.1875e-05	5.69458	-0.0327005	-6.04216	7.74595e-06	0.000472561	2.87923	-0.00846521	-1.44911	0.163391	0.364708	-6.74059	0.0154662	2.20776	0.0395764	0.26445	-5.32662	0.519285
GeneID:100306006	uncharacterized LOC100306006	100306006	LOC100306006	NA	NA	NA	NA	1.9087	0.439939	2.59231	0.0177498	0.181926	-3.24806	0.42534	2.50359	0.0214382	0.355228	-3.19853	-1.17412	-4.87955	0.000100314	0.0540207	1.42112	0.0193858	7.22937	6.72018e-07	7.68817e-06	4.76722	0.00746377	2.03329	0.0560351	0.119906	-6.23105	-0.0214832	-4.18071	0.000494299	0.0061483	-1.33459	-0.00494958	-0.892374	0.383205	0.602922	-7.37734	0.00538223	0.809181	0.428293	0.726312	-7.26793	0.340797
GeneID:547458	R2R3-type MYB transcription factor MYB12a	547458	MYB12A	GO:0006355 regulation of transcription, DNA-templated	GO:0005634 nucleus	GO:0043565 sequence-specific DNA binding; GO:0003677 DNA binding	NA	-0.510062	0.45623	1.70084	0.105061	0.368211	-4.76648	0.940732	3.50332	0.00233885	0.260067	-1.3935	-1.84132	-4.84154	0.000109322	0.0540207	1.34493	0.0381031	8.9901	2.52906e-08	5.76289e-07	8.16488	0.0623677	10.7495	1.39778e-09	2.6999e-07	11.4686	-0.0488264	-6.01162	8.26872e-06	0.000488403	2.81241	-0.00143512	-0.163701	0.871672	0.937962	-7.77299	-0.0142031	-1.35099	0.192355	0.52028	-6.69091	0.219363
GeneID:100803877	short-chain dehydrogenase/reductase domain-containing protein	100803877	LOC100803877	NA	NA	GO:0016491 oxidoreductase activity	01110 Biosynthesis of secondary metabolites	-1.54611	0.169336	0.831564	0.415845	0.685719	-5.77112	0.691271	3.39099	0.00302074	0.267621	-1.6028	-1.39433	-4.82929	0.000112396	0.0541177	1.32036	0.0354916	11.0305	9.08558e-10	4.76104e-08	11.6241	0.052045	11.816	2.84131e-10	1.11055e-07	13.1234	-0.0382483	-6.20317	5.50018e-06	0.000389622	3.22971	0.028266	4.24711	0.000424401	0.0100952	-1.10787	-0.00993455	-1.24475	0.228155	0.557847	-6.82393	-0.00114288
GeneID:100799073	chitin-inducible gibberellin-responsive protein 1	100799073	LOC100799073	GO:0006355 regulation of transcription, DNA-templated	GO:0005634 nucleus	GO:0003700 DNA-binding transcription factor activity; GO:0043565 sequence-specific DNA binding	NA	1.47034	1.41249	4.73824	0.000138171	0.0304004	1.16296	0.374224	1.254	0.224846	0.655368	-4.98754	-2.03755	-4.82075	0.00011459	0.0543646	1.30322	-0.00494129	-1.04905	0.307139	0.4006	-7.95053	0.0298355	4.62715	0.000177895	0.00133866	-0.635524	-0.0443632	-4.91487	9.26212e-05	0.00209538	0.352221	0.0120496	1.23677	0.231039	0.448075	-7.01424	0.0367182	3.14271	0.00529429	0.105508	-3.42481	1.31578
GeneID:778174	MYB transcription factor MYB70	778174	MYB70	NA	GO:0005634 nucleus	GO:0003677 DNA binding	NA	4.06694	0.992974	4.32983	0.000351041	0.0455572	0.310352	0.64911	2.82738	0.0106641	0.314958	-2.6332	-1.56553	-4.81466	0.000116181	0.0543646	1.29099	0.00541793	1.49517	0.151074	0.223978	-7.40123	-0.00978621	-1.97286	0.0630377	0.131485	-6.33635	-0.0244801	-3.52535	0.00222414	0.0167254	-2.82883	-0.0333016	-4.44306	0.000270846	0.00777311	-0.65711	0.0173211	1.92707	0.0688517	0.336144	-5.82441	0.899695
GeneID:100803173	ethylene-responsive transcription factor 4	100803173	LOC100803173	NA	GO:0005634 nucleus	GO:0003677 DNA binding; GO:0003700 DNA-binding transcription factor activity	NA	1.13927	1.66059	6.04485	7.70152e-06	0.00925522	3.77824	0.351943	1.27976	0.215828	0.645579	-4.95966	-1.85563	-4.76419	0.000130268	0.0548452	1.18949	-7.29282e-05	-0.0168013	0.986768	0.990644	-8.51304	0.0218498	3.67722	0.0015713	0.00736295	-2.81685	-0.0452506	-5.44008	2.86575e-05	0.00103271	1.54369	-0.011263	-1.25448	0.224678	0.44109	-6.99282	0.0227368	2.11175	0.04799	0.287003	-5.50169	1.53043
GeneID:100802281	uncharacterized LOC100802281	100802281	LOC100802281	NA	NA	NA	NA	5.94871	-1.38099	-6.02575	8.02249e-06	0.00925522	3.74165	-0.337208	-1.46978	0.157767	0.588611	-4.73991	1.54793	4.76369	0.000130415	0.0548452	1.18849	-0.0130757	-3.61085	0.00182928	0.00540598	-3.27875	-0.00364522	-0.735345	0.470988	0.596033	-7.91907	-0.0168906	-2.43401	0.0248227	0.0893	-5.15098	-0.0257933	-3.44358	0.00268008	0.0293491	-2.93746	-0.0227129	-2.52862	0.0203306	0.195895	-4.70996	-1.42781
GeneID:100797611	chaperone protein DnaJ	100797611	LOC100797611	NA	NA	NA	NA	2.52843	0.607997	4.4373	0.000274438	0.0407269	0.535618	0.280494	2.04491	0.0547715	0.43278	-3.94313	-0.932527	-4.80011	0.000120077	0.0548452	1.26175	-0.00928514	-4.28873	0.000385739	0.00146245	-1.72577	0.0112545	3.79745	0.00119257	0.00594012	-2.54325	-0.0145973	-3.5184	0.00225975	0.0168957	-2.84447	-0.00596619	-1.33229	0.198314	0.409541	-6.8956	0.0131827	2.45477	0.0237642	0.211087	-4.85587	0.581353
GeneID:100817597	squamosa promoter-binding protein 1	100817597	LOC100817597	GO:0009908 flower development	GO:0005634 nucleus	GO:0003677 DNA binding; GO:0003700 DNA-binding transcription factor activity; GO:0046872 metal ion binding	NA	2.16013	-0.908359	-4.30829	0.000368821	0.046239	0.265133	-0.571427	-2.70733	0.0138549	0.324747	-2.84583	1.42712	4.77398	0.000127407	0.0548452	1.20919	-0.015915	-4.77724	0.000126466	0.000572346	-0.600139	0.00917424	2.01171	0.0584519	0.123983	-6.2689	-0.00012401	-0.019425	0.984702	0.991738	-7.86311	-0.00524388	-0.760998	0.455874	0.665897	-7.48746	-0.0208075	-2.518	0.0207939	0.198802	-4.73107	-0.894047
GeneID:113000753	cold shock-like protein CspE	113000753	LOC113000753	NA	NA	NA	NA	2.72661	-0.551625	-3.71999	0.00142455	0.0728559	-0.971028	-0.333364	-2.24569	0.0366419	0.396351	-3.62688	1.00267	4.76901	0.000128852	0.0548452	1.19919	0.00280382	1.19666	0.24596	0.334118	-7.787	0.00171924	0.536022	0.598079	0.707545	-8.04945	0.02256	5.02451	7.23493e-05	0.00179915	0.602531	-0.00135715	-0.280033	0.782437	0.889627	-7.74596	-0.000947359	-0.163005	0.872212	0.956482	-7.59182	-0.502015
GeneID:100803962	UDP-glucose 6-dehydrogenase 1	100803962	LOC100803962	GO:0006024 glycosaminoglycan biosynthetic process	GO:0005829 cytosol; GO:0005634 nucleus	GO:0051287 NAD binding; GO:0003979 UDP-glucose 6-dehydrogenase activity	00040 Pentose and glucuronate interconversions; 00053 Ascorbate and aldarate metabolism; 00520 Amino sugar and nucleotide sugar metabolism; 01100 Metabolic pathways	5.48168	0.44775	3.57789	0.00197251	0.0838016	-1.26804	0.372581	2.97404	0.0077158	0.292025	-2.36951	-0.850827	-4.79519	0.000121424	0.0548452	1.25185	0.0124118	6.27697	4.70654e-06	3.73365e-05	2.76127	0.0137466	5.0785	6.40884e-05	0.000597422	0.399085	-0.00161833	-0.427086	0.674052	0.79993	-7.76796	-0.0243627	-5.95663	9.3033e-06	0.0013228	2.76366	0.0126465	2.5784	0.0182853	0.186828	-4.61038	0.393624
GeneID:100790997	chalcone synthase 1	100790997	CHS9	GO:0009058 biosynthetic process	NA	GO:0016747 transferase activity, transferring acyl groups other than amino-acyl groups	00941 Flavonoid biosynthesis; 01100 Metabolic pathways; 01110 Biosynthesis of secondary metabolites; 04712 Circadian rhythm - plant	0.705541	1.2122	2.82535	0.0107117	0.149638	-2.7988	1.71582	3.99491	0.000757591	0.255441	-0.473952	-2.91291	-4.7885	0.000123278	0.0548452	1.23842	0.022765	3.35808	0.00325518	0.00879028	-3.84652	0.0993117	10.7016	1.50555e-09	2.81004e-07	11.3914	-0.0970223	-7.46841	4.20281e-07	9.59847e-05	5.87131	-0.0117314	-0.836628	0.413061	0.62918	-7.42606	0.0439173	2.61171	0.0170271	0.181107	-4.54323	0.871084
GeneID:548042	RING-H2 finger protein	548042	RNF12	NA	NA	NA	NA	3.50002	0.288823	2.15959	0.0436133	0.257365	-4.03191	0.521689	3.8966	0.000949659	0.255441	-0.657755	-0.905637	-4.77602	0.000126817	0.0548452	1.21331	0.000796097	0.376729	0.710493	0.776036	-8.43884	0.0196787	6.80276	1.58312e-06	3.48661e-05	4.18839	-0.015731	-3.88464	0.000976103	0.00957457	-2.01359	0.000133456	0.0305324	0.975957	0.98827	-7.78656	0.0145376	2.77345	0.0119994	0.155306	-4.21155	0.241416
GeneID:100790912	calmodulin-binding protein 25	100790912	LOC100790912	GO:0006970 response to osmotic stress	GO:0005634 nucleus	GO:0005516 calmodulin binding	NA	3.17861	1.54184	5.41001	3.06255e-05	0.0151313	2.53412	0.257472	0.902447	0.377966	0.759592	-5.31878	-1.91517	-4.73957	0.000137755	0.0551401	1.1399	0.00433904	0.963552	0.347212	0.442258	-8.03647	0.0291343	4.72618	0.000142009	0.00111695	-0.407751	-0.0377744	-4.37737	0.000314804	0.00458114	-0.882086	-0.0213979	-2.29728	0.0329708	0.135909	-5.3385	0.0146823	1.31444	0.204134	0.534409	-6.7377	1.40644
GeneID:100777770	S-adenosylmethionine synthase 1	100777770	LOC100777770	GO:0006730 one-carbon metabolic process; GO:0006556 S-adenosylmethionine biosynthetic process	GO:0005829 cytosol	GO:0005524 ATP binding; GO:0046872 metal ion binding; GO:0004478 methionine adenosyltransferase activity	00270 Cysteine and methionine metabolism; 01100 Metabolic pathways; 01110 Biosynthesis of secondary metabolites; 01230 Biosynthesis of amino acids	5.96264	0.441721	3.67235	0.00158895	0.0768409	-1.07075	0.305293	2.5354	0.0200398	0.347718	-3.14421	-0.809933	-4.74917	0.000134786	0.0551401	1.15924	0.0157815	8.30361	8.65748e-08	1.50354e-06	6.88811	0.00580775	2.23229	0.037655	0.0882077	-5.87032	-0.0130561	-3.5848	0.00194159	0.0152725	-2.69491	-0.0217148	-5.52377	2.38325e-05	0.00216102	1.80395	0.0172393	3.65683	0.00164647	0.0591016	-2.28138	0.360003
GeneID:100775991	protein PIR	100775991	LOC100775991	GO:0000902 cell morphogenesis; GO:0006417 regulation of translation	GO:0031209 SCAR complex	GO:0000340 RNA 7-methylguanosine cap binding	03013 RNA transport	4.85104	-0.245087	-2.98415	0.00754447	0.131226	-2.48435	-0.289755	-3.52423	0.00222983	0.260067	-1.35447	0.551968	4.74009	0.000137592	0.0551401	1.14095	-0.00272269	-2.09808	0.0493118	0.0878936	-6.42895	0.00250891	1.41232	0.173809	0.285172	-7.20186	-0.000139545	-0.0561139	0.955829	0.974783	-7.86166	0.00588495	2.19244	0.0408222	0.155194	-5.53432	-0.00985331	-3.06106	0.00635654	0.113614	-3.60183	-0.239085
GeneID:100306665	uncharacterized LOC100306665	100306665	LOC100306665	GO:0009736 cytokinin-activated signaling pathway; GO:0000160 phosphorelay signal transduction system; GO:0016310 phosphorylation	GO:0005737 cytoplasm; GO:0005634 nucleus	GO:0009927 histidine phosphotransfer kinase activity; GO:0043424 protein histidine kinase binding	04075 Plant hormone signal transduction	-0.148344	1.04695	2.84282	0.010309	0.147175	-2.76452	1.12528	3.05223	0.00648308	0.287583	-2.22739	-2.48167	-4.75268	0.000133716	0.0551401	1.16631	0.00335633	0.576781	0.570767	0.655623	-8.33978	-0.0173798	-2.1818	0.0417073	0.0955663	-5.96379	0.0378902	3.39786	0.00297392	0.020456	-3.11434	0.0393324	3.26781	0.00399384	0.0373556	-3.32792	0.00800476	0.554575	0.585568	0.825786	-7.44567	1.18524
GeneID:100306091	uncharacterized LOC100306091	100306091	LOC100306091	NA	NA	NA	NA	-0.361012	3.35493	6.73106	1.83272e-06	0.00685708	5.05486	0.576733	1.15587	0.26187	0.686627	-5.0894	-3.3323	-4.71539	0.000145535	0.055231	1.09113	0.000223889	0.0284286	0.977613	0.983981	-8.51276	0.0215447	1.99843	0.0599842	0.126434	-6.29204	-0.0738176	-4.89122	9.77052e-05	0.00219319	0.298116	-0.0141159	-0.866551	0.396854	0.614434	-7.40027	-0.00450965	-0.230851	0.819865	0.937085	-7.57783	3.14046
GeneID:100814087	probable protein phosphatase 2C 34	100814087	LOC100814087	NA	NA	GO:0004722 protein serine/threonine phosphatase activity	NA	5.84048	-0.600191	-5.80193	1.29877e-05	0.0123627	3.30893	-0.566713	-5.47243	2.66838e-05	0.255441	2.18798	0.690208	4.70582	0.000148734	0.055231	1.07183	-0.00783535	-4.79364	0.000121851	0.000555046	-0.562467	-0.00356394	-1.5928	0.127482	0.225813	-6.94682	-0.0123608	-3.94626	0.000847229	0.0087144	-1.87266	-0.00213074	-0.630229	0.53595	0.728495	-7.58062	0.00258682	0.638027	0.530968	0.79226	-7.3944	-0.615828
GeneID:100795728	probable protein phosphatase 2C 25	100795728	LOC100795728	NA	NA	GO:0004724 magnesium-dependent protein serine/threonine phosphatase activity; GO:0046872 metal ion binding; GO:0004722 protein serine/threonine phosphatase activity	NA	3.94128	2.09257	5.70154	1.61526e-05	0.0137599	3.11245	0.280898	0.764528	0.453817	0.804398	-5.42199	-2.45365	-4.71517	0.000145607	0.055231	1.09069	-0.00713095	-1.22965	0.233636	0.32031	-7.7479	0.0235157	2.96222	0.0079208	0.0260238	-4.39976	-0.0392139	-3.52865	0.00220747	0.0166452	-2.82142	-0.0454575	-3.78966	0.00121407	0.0184767	-2.15586	0.0231958	1.61254	0.123109	0.42971	-6.3262	1.95895
GeneID:100784335	uncharacterized LOC100784335	100784335	LOC100784335	NA	GO:0016021 integral component of membrane	NA	NA	2.83553	-1.36882	-5.28307	4.05809e-05	0.0172849	2.27884	-0.360529	-1.39	0.180385	0.61221	-4.83512	1.72775	4.70321	0.000149619	0.055231	1.06656	-0.00999361	-2.44111	0.0244561	0.0487522	-5.78368	-0.00100101	-0.178619	0.860102	0.908129	-8.18259	0.0116562	1.48578	0.153521	0.310188	-6.76577	-0.000138171	-0.016317	0.987149	0.993534	-7.78691	-0.000650171	-0.0640262	0.949609	0.983939	-7.6036	-1.31957
GeneID:100797934	probable protein phosphatase 2C 25	100797934	LOC100797934	NA	NA	GO:0004724 magnesium-dependent protein serine/threonine phosphatase activity; GO:0046872 metal ion binding; GO:0004722 protein serine/threonine phosphatase activity	NA	3.03959	1.5282	4.97114	8.15837e-05	0.0244185	1.64363	0.477876	1.55283	0.13674	0.561406	-4.63645	-2.05906	-4.72407	0.000142691	0.055231	1.10865	0.00486156	1.00086	0.329302	0.423935	-7.99977	0.0253735	3.81596	0.00114294	0.00574546	-2.501	-0.0399576	-4.2927	0.000382244	0.00516232	-1.07696	-0.0398023	-3.96156	0.000817935	0.0146826	-1.76331	0.0398477	3.30725	0.00365285	0.0872678	-3.06373	1.37891
GeneID:100305921	uncharacterized LOC100305921	100305921	LOC100305921	NA	GO:0016021 integral component of membrane	NA	NA	4.45666	-0.422706	-2.93693	0.00837723	0.136362	-2.57847	-0.313641	-2.17682	0.0421283	0.407491	-3.73723	0.965519	4.73139	0.000140339	0.055231	1.1234	-0.0165597	-7.28166	6.0605e-07	7.10472e-06	4.87396	0.0179294	5.75929	1.42461e-05	0.000185608	1.93275	0.00864778	1.98434	0.0616495	0.167294	-5.98193	0.00162152	0.344715	0.734044	0.861889	-7.72485	-0.0339296	-6.01482	8.21223e-06	0.00515326	3.05846	-0.387104
GeneID:100782887	IQ domain-containing protein IQM2	100782887	LOC100782887	NA	NA	NA	NA	0.465174	0.576209	2.46111	0.023449	0.201535	-3.49337	0.723967	3.0889	0.00597292	0.287175	-2.16042	-1.56181	-4.70491	0.00014904	0.055231	1.07	-0.00750026	-2.02746	0.0566797	0.0986726	-6.55441	0.0201588	3.98075	0.00078265	0.00428085	-2.12378	-0.0184901	-2.60824	0.0171544	0.0688978	-4.80431	-0.00907497	-1.18599	0.25005	0.469399	-7.07426	-0.0146523	-1.59679	0.126588	0.434826	-6.34958	0.519971
GeneID:100795384	zinc finger protein ZAT10-like	100795384	STF-3	GO:0010200 response to chitin	NA	GO:0003676 nucleic acid binding	NA	2.92388	1.20507	5.41666	3.01788e-05	0.0151313	2.54743	0.773525	3.47317	0.00250536	0.261747	-1.44975	-1.48156	-4.69689	0.000151784	0.0553711	1.0538	-0.00210058	-0.59756	0.557094	0.642873	-8.32717	0.0287831	5.98141	8.82148e-06	0.000129622	2.42352	-0.0461702	-6.85388	1.42678e-06	0.000180017	4.61403	-0.0361405	-4.97045	8.17108e-05	0.0040158	0.55235	0.0174524	2.00153	0.059623	0.315907	-5.69661	1.04808
GeneID:100775351	hydroquinone glucosyltransferase-like	100775351	LOC100775351	NA	NA	NA	NA	-1.48894	0.786461	3.44062	0.00269823	0.0935732	-1.55342	0.646372	2.82472	0.0107266	0.315612	-2.63795	-1.51924	-4.68768	0.000154998	0.0553711	1.03519	0.0360334	9.97672	4.77388e-09	1.61839e-07	9.89757	0.0384835	7.78363	2.29001e-07	8.39965e-06	6.18332	-0.027539	-3.97891	0.000785956	0.00827633	-1.79786	0.00168879	0.226058	0.823538	0.913024	-7.76025	0.0125036	1.39567	0.178694	0.505256	-6.63228	0.631652
GeneID:100804799	probable inactive receptor kinase At4g23740	100804799	LOC100804799	NA	GO:0016021 integral component of membrane	GO:0005524 ATP binding; GO:0004672 protein kinase activity	NA	4.46629	-0.288066	-2.98246	0.00757274	0.131458	-2.48772	-0.293035	-3.03066	0.0068027	0.287906	-2.26669	0.642536	4.69195	0.000153497	0.0553711	1.04383	-0.0186504	-12.2207	1.59747e-10	1.42668e-08	13.4348	-0.00184829	-0.884714	0.387221	0.517505	-7.79611	0.014001	4.78739	0.00012359	0.00252522	0.0603554	0.00527874	1.67224	0.110642	0.288189	-6.41619	-0.00854538	-2.25738	0.0357789	0.252911	-5.23434	-0.213059
GeneID:100305532	RING-Ubox domain-containing protein	100305532	LOC100305532	NA	NA	NA	NA	2.94448	-0.37745	-3.66758	0.00160641	0.0772109	-1.08073	-0.326311	-3.16728	0.00500997	0.285311	-2.01671	0.681645	4.67144	0.00016083	0.0556589	1.00238	0.00104975	0.645552	0.526186	0.614938	-8.29642	-0.0137313	-6.16849	5.91944e-06	9.6167e-05	2.83262	0.00606203	1.94534	0.0664775	0.176602	-6.04897	0.00183189	0.544633	0.592256	0.769486	-7.63249	-0.00336074	-0.83319	0.41495	0.718164	-7.24794	-0.356113
GeneID:100306634	uncharacterized LOC100306634	100306634	LOC100306634	GO:0000724 double-strand break repair via homologous recombination	GO:0009507 chloroplast	GO:0003677 DNA binding	NA	4.28473	-0.243507	-3.37989	0.00309792	0.0978751	-1.67905	-0.26413	-3.6622	0.00162633	0.255441	-1.09652	0.47806	4.68	0.00015773	0.0556589	1.01967	0.013555	11.9073	2.49186e-10	1.88581e-08	12.9715	-0.00354884	-2.27733	0.0343488	0.0820219	-5.7859	-0.00348744	-1.59865	0.126173	0.27202	-6.60307	-0.000723339	-0.307197	0.76199	0.87935	-7.73762	-0.000680577	-0.241022	0.812085	0.933569	-7.57532	-0.277632
GeneID:100816011	probable glutathione S-transferase	100816011	LOC100816011	NA	NA	NA	00480 Glutathione metabolism; 01100 Metabolic pathways	1.03875	0.658361	2.74501	0.0127664	0.159463	-2.95546	1.57493	6.55956	2.60859e-06	0.0866651	3.94096	-1.58997	-4.67564	0.000159302	0.0556589	1.01086	0.0522084	13.7766	1.99149e-11	3.51932e-09	15.605	0.0701814	13.5285	2.73939e-11	2.6003e-08	15.5534	-0.049865	-6.86645	1.39085e-06	0.000178504	4.64024	0.0107654	1.37339	0.185405	0.393602	-6.84227	-0.00922431	-0.981302	0.338609	0.65926	-7.11276	0.400302
GeneID:100810400	lupeol synthase	100810400	LOC100810400	GO:0016104 triterpenoid biosynthetic process	GO:0005811 lipid droplet	GO:0042300 beta-amyrin synthase activity; GO:0000250 lanosterol synthase activity	00909 Sesquiterpenoid and triterpenoid biosynthesis; 01110 Biosynthesis of secondary metabolites	1.35466	2.31521	4.17757	0.000497879	0.0508586	-0.00949846	1.96563	3.54298	0.00213635	0.260067	-1.31945	-3.66697	-4.66673	0.000162562	0.0556784	0.992864	0.00982808	1.12234	0.275512	0.366882	-7.87169	0.0554836	4.62856	0.000177325	0.00133528	-0.632284	0.0453632	2.7033	0.0139765	0.0597607	-4.61032	0.0142028	0.784137	0.442496	0.654252	-7.46925	0.00780981	0.359553	0.723093	0.893858	-7.53815	2.3981
GeneID:100796843	two-component response regulator ARR5	100796843	LOC100796843	GO:0000160 phosphorelay signal transduction system	NA	NA	04075 Plant hormone signal transduction	2.87904	1.31183	5.61432	1.95403e-05	0.0144558	2.94062	0.544608	2.32829	0.0309311	0.37711	-3.49218	-1.54152	-4.65307	0.000167697	0.056269	0.965235	-0.00798521	-2.16286	0.0433276	0.0788407	-6.31152	0.00873369	1.72808	0.0999715	0.187913	-6.74032	-0.0247632	-3.50011	0.00235605	0.017379	-2.88555	-0.0365552	-4.78687	0.000123734	0.00508239	0.13256	-0.0103615	-1.13144	0.27176	0.599275	-6.95551	1.22238
GeneID:100814504	NAC transcription factor	100814504	LOC100814504	NA	NA	NA	NA	2.5196	2.0733	5.51198	2.44584e-05	0.0144558	2.7377	0.584876	1.55326	0.136637	0.561334	-4.63591	-2.47702	-4.64461	0.000170958	0.056269	0.94812	4.04181e-05	0.00680058	0.994644	0.996244	-8.51316	0.0539285	6.62846	2.26261e-06	4.62019e-05	3.82081	-0.0643193	-5.64735	1.81789e-05	0.00078298	2.00762	0.0058242	0.473769	0.64099	0.802809	-7.66987	0.0197382	1.33889	0.196195	0.525068	-6.70653	1.89231
GeneID:100305819	GASA1-like protein	100305819	GASA24	NA	NA	NA	NA	1.43393	1.42552	5.3289	3.66527e-05	0.0164556	2.37123	0.610629	2.28022	0.0341458	0.388547	-3.57088	-1.74912	-4.61165	0.000184288	0.056269	0.881384	-0.000505507	-0.119596	0.906042	0.930866	-8.50567	-0.00480231	-0.829972	0.416723	0.545542	-7.84363	0.00914392	1.1289	0.272805	0.452624	-7.21524	0.0125531	1.43582	0.167095	0.369526	-6.75876	0.028314	2.70057	0.0140592	0.16739	-4.36211	1.47277
GeneID:100779770	NAC transcription factor	100779770	NAC018	GO:0006355 regulation of transcription, DNA-templated	GO:0005634 nucleus	GO:0003677 DNA binding	NA	4.39558	1.69865	5.0339	7.08381e-05	0.022617	1.77229	0.897822	2.65781	0.0154204	0.332238	-2.93256	-2.21249	-4.62438	0.00017902	0.056269	0.907167	0.016293	3.05579	0.00643184	0.0156752	-4.51067	0.0614354	8.41717	7.03369e-08	3.49298e-06	7.40448	-0.0657945	-6.4394	3.34829e-06	0.000295852	3.73837	-0.0102979	-0.933752	0.36199	0.583381	-7.33932	0.0170421	1.28858	0.212806	0.541739	-6.77016	1.46268
GeneID:100800584	basic 7S globulin	100800584	GIP1	GO:0006952 defense response; GO:0030163 protein catabolic process; GO:0006508 proteolysis	GO:0048046 apoplast	GO:0004190 aspartic-type endopeptidase activity	NA	3.88434	0.61052	4.886	9.88625e-05	0.026413	1.46849	0.367314	2.93647	0.0083858	0.296811	-2.43743	-0.820247	-4.6299	0.000176785	0.056269	0.918331	-0.0128061	-6.48625	3.03705e-06	2.61466e-05	3.21184	0.0225234	8.33365	8.19329e-08	3.86656e-06	7.2465	0.0272282	7.19663	7.17069e-07	0.000128082	5.32142	-0.0098689	-2.41661	0.025744	0.117404	-5.1094	-0.0170764	-3.48691	0.0024281	0.0717829	-2.66387	0.67833
GeneID:100792020	E3 ubiquitin-protein ligase RDUF1	100792020	LOC100792020	GO:0016567 protein ubiquitination	GO:0005737 cytoplasm	GO:0061630 ubiquitin protein ligase activity	NA	2.81712	1.27987	4.77093	0.00012829	0.029261	1.23071	0.374143	1.39319	0.179432	0.61099	-4.8314	-1.77101	-4.6562	0.000166508	0.056269	0.971558	0.00710516	1.67624	0.109847	0.171666	-7.13428	0.0108203	1.86477	0.0775231	0.154151	-6.51931	-0.0339296	-4.17709	0.000498422	0.0061807	-1.3429	-0.0254919	-2.90753	0.00893981	0.0615123	-4.10821	0.0380367	3.61768	0.00180089	0.0618505	-2.36982	1.16202
GeneID:100781517	scopoletin glucosyltransferase	100781517	LOC100781517	NA	GO:0043231 intracellular membrane-bounded organelle	GO:0016758 transferase activity, transferring hexosyl groups; GO:0008194 UDP-glycosyltransferase activity	00940 Phenylpropanoid biosynthesis; 01110 Biosynthesis of secondary metabolites	5.55055	1.02157	4.72035	0.000143903	0.0309233	1.12584	0.267959	1.23683	0.231019	0.660852	-5.00587	-1.41316	-4.60546	0.000186909	0.056269	0.868831	0.0111194	3.25172	0.00414169	0.0107744	-4.08233	0.0241258	5.15393	5.41253e-05	0.000526715	0.570879	-0.0200787	-3.06409	0.00631372	0.0343757	-3.84803	-0.0238347	-3.36979	0.00316983	0.0324834	-3.10203	0.00378966	0.446784	0.660014	0.863089	-7.50156	0.915152
GeneID:100778197	probable xyloglucan glycosyltransferase 5	100778197	LOC100778197	NA	GO:0005794 Golgi apparatus; GO:0016021 integral component of membrane	GO:0016757 transferase activity, transferring glycosyl groups	NA	2.51821	-0.556166	-4.43705	0.000274594	0.0407269	0.5351	-0.40159	-3.20042	0.00464981	0.283055	-1.95569	0.818202	4.60388	0.000187584	0.056269	0.865624	-0.00830563	-4.1936	0.000479883	0.00175469	-1.94508	0.0250855	9.25252	1.60486e-08	1.23708e-06	8.9356	0.032856	8.65688	4.56164e-08	2.80651e-05	8.16111	-0.000960436	-0.234446	0.817113	0.908988	-7.75823	-0.00865868	-1.76251	0.0938439	0.383958	-6.09496	-0.473189
GeneID:100794527	ABC transporter G family member 2	100794527	LOC100794527	NA	NA	NA	NA	2.90974	-0.813916	-4.07597	0.0006288	0.0564612	-0.223176	-0.506726	-2.53488	0.020062	0.347718	-3.14511	1.30319	4.60291	0.000187998	0.056269	0.863665	-0.00747385	-2.36875	0.028445	0.0553828	-5.92439	0.00336892	0.77999	0.444876	0.571897	-7.88454	0.0034459	0.569915	0.575323	0.726131	-7.69415	-0.0195387	-2.99385	0.00738354	0.0544364	-3.92415	-0.00170352	-0.217665	0.829979	0.940147	-7.58093	-0.811135
GeneID:100499775	uncharacterized LOC100499775	100499775	LOC100499775	GO:0006281 DNA repair; GO:0016574 histone ubiquitination; GO:0043161 proteasome-mediated ubiquitin-dependent protein catabolic process; GO:0000209 protein polyubiquitination	GO:0005737 cytoplasm	GO:0005524 ATP binding; GO:0061631 ubiquitin conjugating enzyme activity	04120 Ubiquitin mediated proteolysis	3.0664	-0.654339	-3.97688	0.000789639	0.0629091	-0.431596	-0.482029	-2.92649	0.00857306	0.296811	-2.45544	1.07775	4.61986	0.000180876	0.056269	0.897999	-0.00451783	-1.73777	0.0982127	0.156308	-7.03835	-0.0264258	-7.42533	4.57114e-07	1.39327e-05	5.46929	0.002105	0.42252	0.677324	0.80202	-7.76998	-0.00130424	-0.242538	0.810927	0.904682	-7.75621	0.00614153	0.95237	0.352708	0.671519	-7.14076	-0.625574
GeneID:100819580	uncharacterized LOC100819580	100819580	LOC100819580	NA	NA	NA	NA	-0.324283	-0.868982	-3.68667	0.00153763	0.0763968	-1.04078	-0.905809	-3.83879	0.00108454	0.255441	-0.765932	1.54646	4.62739	0.000177799	0.056269	0.913251	-0.00883968	-2.37347	0.0281671	0.0549241	-5.91527	-0.00369245	-0.724246	0.47762	0.602264	-7.92735	0.0125419	1.7573	0.0947503	0.225151	-6.35922	-0.0283015	-3.67382	0.00158362	0.0215802	-2.41902	0.0128467	1.3906	0.180204	0.506841	-6.63901	-0.840277
GeneID:100810036	F-box protein FBW2	100810036	LOC100810036	GO:0016567 protein ubiquitination; GO:0031146 SCF-dependent proteasomal ubiquitin-dependent protein catabolic process	GO:0019005 SCF ubiquitin ligase complex	NA	NA	4.2644	0.316319	3.58657	0.00193377	0.0833474	-1.24995	0.0380586	0.431062	0.671208	0.900005	-5.60419	-0.57618	-4.6077	0.000185957	0.056269	0.87337	-0.000288229	-0.20683	0.838313	0.879036	-8.49072	-0.00288554	-1.51261	0.146612	0.25109	-7.06311	0.00606168	2.26988	0.0348764	0.112912	-5.46581	0.00458961	1.59226	0.127605	0.314193	-6.53659	0.00236384	0.683849	0.502215	0.774322	-7.36333	0.338848
GeneID:112999526	uncharacterized LOC112999526	112999526	LOC112999526	NA	NA	NA	NA	2.91586	-0.79717	-3.57298	0.00199482	0.0843181	-1.27829	-0.55079	-2.46603	0.0232075	0.359128	-3.26228	1.4688	4.64317	0.00017152	0.056269	0.945202	-0.0237302	-6.73137	1.83156e-06	1.72379e-05	3.73268	0.0326579	6.7673	1.70184e-06	3.67861e-05	4.11394	0.00674998	0.999168	0.330101	0.512449	-7.35214	-0.00569106	-0.780471	0.4446	0.655932	-7.47217	-0.0484531	-5.54103	2.29458e-05	0.00754781	2.01198	-0.771607
GeneID:102662956	2-succinyl-5-enolpyruvyl-6-hydroxy-3-cyclohexene-1-carboxylate synthase-like	102662956	LOC102662956	NA	NA	NA	NA	3.65725	-0.259015	-2.52595	0.0204461	0.192058	-3.37289	-0.382895	-3.73004	0.00139208	0.255441	-0.969529	0.672554	4.62594	0.000178384	0.056269	0.910328	-0.0078746	-4.86019	0.000104805	0.000488763	-0.409678	0.0049603	2.23643	0.0373393	0.0876522	-5.8626	0.00846355	2.7259	0.013308	0.0577532	-4.56374	0.000904667	0.269944	0.790074	0.893571	-7.74886	-0.0124916	-3.10819	0.00572046	0.1086	-3.49983	-0.227857
GeneID:102666115	VQ motif-containing protein 22	102666115	LOC102666115	NA	NA	NA	NA	1.80498	0.837754	3.60323	0.00186144	0.0829664	-1.21518	1.01455	4.35898	0.000328356	0.255441	0.20275	-1.5099	-4.58034	0.000197929	0.0587125	0.81789	0.0398892	10.8581	1.1822e-09	5.69097e-08	11.35	0.0753041	14.9741	4.55732e-12	1.43175e-08	17.4158	-0.0478465	-6.79645	1.60359e-06	0.000190272	4.49401	0.00758182	0.997776	0.330758	0.552699	-7.27739	0.022319	2.44929	0.0240392	0.21207	-4.8666	0.612783
GeneID:100795069	carboxylesterase 1	100795069	LOC100795069	GO:0009056 catabolic process	NA	GO:0016787 hydrolase activity	NA	1.56638	0.960873	3.67381	0.00158363	0.0767918	-1.06769	0.865912	3.30719	0.00365338	0.277369	-1.75839	-1.69529	-4.57159	0.000201917	0.0588446	0.80015	0.0128208	3.10235	0.00579583	0.0143587	-4.40966	0.00926185	1.63718	0.117826	0.212528	-6.88047	0.0356048	4.49589	0.000240021	0.00385788	-0.609318	0.00270523	0.316475	0.755046	0.875424	-7.73459	0.0306825	2.99317	0.0073948	0.122289	-3.7478	1.03393
GeneID:100819173	mitochondrial succinate-fumarate transporter 1	100819173	LOC100819173	GO:0015741 fumarate transport; GO:0015744 succinate transport	GO:0016021 integral component of membrane	GO:0022857 transmembrane transporter activity	NA	3.00598	0.122015	1.46013	0.160374	0.441653	-5.10136	0.275365	3.2917	0.00378374	0.281754	-1.78707	-0.541926	-4.57394	0.00020084	0.0588446	0.804906	0.00770217	5.83331	1.21352e-05	8.12807e-05	1.78919	0.0108357	5.99489	8.57039e-06	0.000127037	2.45311	-0.00948573	-3.74891	0.00133311	0.0117781	-2.32308	-0.0118983	-4.35658	0.000330163	0.00869177	-0.856056	0.00760267	2.32131	0.0313797	0.239002	-5.11369	0.068508
GeneID:100817557	pectin acetylesterase 10	100817557	LOC100817557	GO:0071555 cell wall organization	GO:0005576 extracellular region; GO:0009505 plant-type cell wall; GO:0005618 cell wall	GO:0052689 carboxylic ester hydrolase activity; GO:0052793 pectin acetylesterase activity; GO:0016787 hydrolase activity	NA	0.53546	1.26869	4.11068	0.000580578	0.054745	-0.15015	0.789586	2.5556	0.0191966	0.344906	-3.10957	-1.99088	-4.54964	0.000212288	0.0613292	0.755595	0.0019006	0.38974	0.701005	0.768351	-8.43364	0.00425084	0.63677	0.53177	0.651078	-7.98845	0.0389599	4.16902	0.000507747	0.00624542	-1.36145	0.039859	3.95158	0.000836931	0.0148225	-1.78618	-0.00511186	-0.422599	0.677268	0.871755	-7.51248	1.39751
GeneID:100818625	protein TIC 55, chloroplastic	100818625	LOC100818625	NA	GO:0016021 integral component of membrane	GO:0051537 2 iron, 2 sulfur cluster binding; GO:0010277 chlorophyllide a oxygenase [overall] activity	NA	4.63553	0.502079	4.19767	0.000475417	0.0506737	0.0327576	0.491773	4.10709	0.000585393	0.255441	-0.264632	-0.768811	-4.53344	0.000220288	0.0617906	0.722684	0.00701589	3.71229	0.00144991	0.00445075	-3.04853	0.0054197	2.09488	0.0496262	0.109332	-6.12165	-0.010742	-2.96604	0.0078539	0.0400138	-4.05883	0.000454449	0.116253	0.908655	0.955754	-7.77995	0.00317943	0.678226	0.505695	0.777751	-7.36725	0.459668
GeneID:547687	glutamate dehydrogenase 1	547687	GDH1	GO:0006538 glutamate catabolic process	GO:0005739 mitochondrion	GO:0004352 glutamate dehydrogenase (NAD+) activity; GO:0000166 nucleotide binding	00220 Arginine biosynthesis; 00250 Alanine, aspartate and glutamate metabolism; 00910 Nitrogen metabolism; 01100 Metabolic pathways; 01200 Carbon metabolism	5.12524	-0.577918	-3.92434	0.000891004	0.0643518	-0.542081	-0.34164	-2.31741	0.0316334	0.379061	-3.51007	0.946147	4.53139	0.000221325	0.0617906	0.718505	-0.00699241	-3.00504	0.00720206	0.017245	-4.62014	-0.0132733	-4.16702	0.000510091	0.00305347	-1.69562	-0.00405896	-0.910273	0.373929	0.554625	-7.43725	-0.00673441	-1.39921	0.177647	0.383468	-6.8081	0.000356562	0.0617766	0.951377	0.98463	-7.60375	-0.573864
GeneID:547583	probable glutathione S-transferase	547583	LOC547583	GO:0006749 glutathione metabolic process	GO:0005737 cytoplasm	GO:0004364 glutathione transferase activity	00480 Glutathione metabolism; 01100 Metabolic pathways	2.3098	0.737212	2.9322	0.00846548	0.136595	-2.58788	0.764018	3.03555	0.00672889	0.287906	-2.25778	-1.61917	-4.5422	0.000215929	0.0617906	0.740467	0.0287575	7.23894	6.59411e-07	7.58574e-06	4.78678	0.0454053	8.34938	7.96054e-08	3.77819e-06	7.27634	-0.0286556	-3.76414	0.00128732	0.0115155	-2.28843	-0.00329714	-0.401256	0.692648	0.836217	-7.70286	-0.00341243	-0.346301	0.73287	0.898652	-7.54303	0.580415
GeneID:100802978	probable inactive leucine-rich repeat receptor-like protein kinase At3g03770	100802978	LOC100802978	GO:0046777 protein autophosphorylation	GO:0016021 integral component of membrane; GO:0005886 plasma membrane; GO:0009506 plasmodesma	GO:0005524 ATP binding; GO:0004672 protein kinase activity	NA	3.65913	-0.411402	-2.84185	0.0103309	0.147243	-2.76642	-0.426501	-2.94299	0.00826563	0.296811	-2.42566	0.931465	4.5381	0.000217957	0.0617906	0.732148	0.00108272	0.473341	0.64129	0.718739	-8.39607	-0.00814181	-2.60018	0.0174531	0.0484417	-5.15411	0.0128802	2.93842	0.00834974	0.041695	-4.11777	-0.00427379	-0.9033	0.377525	0.597788	-7.36746	0.0133878	2.35957	0.0289924	0.231189	-5.04059	-0.37619
GeneID:100802185	ribosome biogenesis protein NOP53	100802185	LOC100802185	NA	NA	NA	NA	4.351	0.148152	2.36673	0.0285644	0.216222	-3.66597	0.147956	2.36106	0.0289028	0.372821	-3.43806	-0.401671	-4.52569	0.000224226	0.0620788	0.706918	0.00760482	7.68872	2.74554e-07	3.73986e-06	5.6927	0.00424517	3.13533	0.00538266	0.0192994	-4.02574	-0.00863395	-4.5552	0.000209613	0.0035316	-0.472883	-0.0103611	-5.06443	6.6143e-05	0.00360241	0.766541	-0.00366445	-1.49362	0.151476	0.472362	-6.49836	0.0984257
GeneID:100797817	heavy metal-associated isoprenylated plant protein 3	100797817	LOC100797817	GO:0030001 metal ion transport	NA	GO:0046872 metal ion binding	NA	3.75612	0.877677	2.91075	0.00887645	0.138878	-2.63044	0.925003	3.06441	0.00630909	0.287433	-2.20516	-1.92964	-4.51356	0.000230522	0.0632944	0.682274	-0.00239519	-0.502729	0.620854	0.70061	-8.38118	0.0396081	6.07298	7.25274e-06	0.000111905	2.62424	-0.0303364	-3.3227	0.00352723	0.0230129	-3.28145	0.0190556	1.93365	0.0679879	0.213151	-5.99309	0.0267902	2.26692	0.0350883	0.250481	-5.21647	0.810065
GeneID:100801591	endo-1,3;1,4-beta-D-glucanase	100801591	LOC100801591	NA	NA	NA	NA	2.74023	0.746785	3.89292	0.000957717	0.0656207	-0.608121	0.733984	3.82208	0.00112698	0.255441	-0.79722	-1.22662	-4.50985	0.000232488	0.063311	0.674716	0.00539809	1.78092	0.0907033	0.146397	-6.96959	-0.00321007	-0.773645	0.448532	0.575084	-7.88957	0.0237266	4.0848	0.000616165	0.00707844	-1.55497	0.0167314	2.66868	0.015063	0.085634	-4.60597	0.00674142	0.896644	0.380978	0.694319	-7.19251	0.816142
GeneID:100796685	uncharacterized LOC100796685	100796685	LOC100796685	NA	NA	NA	NA	1.75788	-0.683718	-5.38139	3.26268e-05	0.0154852	2.47675	-0.107207	-0.842897	0.409631	0.779225	-5.36527	0.809678	4.49472	0.000240664	0.0634569	0.643953	-0.00110486	-0.55036	0.588398	0.671258	-8.35518	0.00164779	0.599609	0.555755	0.671782	-8.01213	0.0185127	4.8122	0.000116832	0.0024366	0.117216	0.00537875	1.29534	0.210513	0.42454	-6.94237	-0.00274228	-0.550706	0.588166	0.826886	-7.44787	-0.63112
GeneID:100783376	zinc finger CCCH domain-containing protein 29	100783376	LOC100783376	GO:0010200 response to chitin	NA	GO:0046872 metal ion binding	NA	6.16387	1.69207	5.29116	3.98574e-05	0.0171972	2.29517	0.31602	0.987142	0.335811	0.734579	-5.2477	-2.03982	-4.49879	0.000238437	0.0634569	0.652226	-0.0091919	-1.81912	0.0844749	0.138068	-6.90771	0.020922	3.0247	0.0068937	0.0234277	-4.26563	-0.0474557	-4.90091	9.55886e-05	0.00215013	0.320289	-0.0268525	-2.56922	0.0186475	0.0971042	-4.80755	0.027577	2.20023	0.0401841	0.266024	-5.34053	1.56145
GeneID:100817572	auxin influx carrier LAX13	100817572	LAX13	GO:0003333 amino acid transmembrane transport	GO:0016021 integral component of membrane; GO:0005886 plasma membrane	GO:0015171 amino acid transmembrane transporter activity	04075 Plant hormone signal transduction	1.9853	-1.00275	-4.45465	0.000263756	0.0403191	0.57194	-0.79055	-3.5082	0.00231295	0.260067	-1.3844	1.43694	4.5023	0.000236533	0.0634569	0.659363	-0.00489303	-1.3757	0.184702	0.26435	-7.5641	0.0213831	4.39177	0.000304593	0.00204063	-1.1778	0.0272434	3.99705	0.000753871	0.00807409	-1.75631	-0.0189853	-2.58062	0.0181991	0.0957408	-4.78464	-0.00457623	-0.518703	0.609876	0.837842	-7.46557	-0.954206
GeneID:100802845	ethylene-responsive transcription factor ERF023	100802845	LOC100802845	NA	GO:0005634 nucleus	GO:0003677 DNA binding; GO:0003700 DNA-binding transcription factor activity	NA	4.10939	0.630572	3.80911	0.00116105	0.0689055	-0.784146	0.749801	4.52447	0.000224847	0.255441	0.507153	-1.05563	-4.49753	0.000239122	0.0634569	0.649673	-0.00454277	-1.73673	0.0984005	0.156546	-7.03999	-0.000212353	-0.0593054	0.95332	0.969961	-8.19749	0.00340461	0.679223	0.505077	0.670028	-7.62387	-0.0232857	-4.3039	0.000372547	0.00938372	-0.977239	-0.0114804	-1.76943	0.0926514	0.381261	-6.08392	0.62296
GeneID:100806987	protein NETWORKED 1D	100806987	LOC100806987	NA	GO:0005886 plasma membrane	GO:0051015 actin filament binding; GO:0003779 actin binding	NA	5.01486	-0.553251	-3.93268	0.000874086	0.0639642	-0.524546	-0.446152	-3.16799	0.00500197	0.285311	-2.0154	0.895732	4.49073	0.00024287	0.0635343	0.635831	-0.00697536	-3.13802	0.00535026	0.0134142	-4.33193	-0.0162859	-5.35213	3.48122e-05	0.000373689	1.02028	-0.005203	-1.22145	0.236654	0.412268	-7.10865	0.00126655	0.275468	0.78589	0.891513	-7.74728	0.00678464	1.2305	0.233325	0.562737	-6.84107	-0.541128
GeneID:547685	N-rich protein	547685	NRP-A	NA	NA	NA	NA	5.95157	1.24535	4.67666	0.000158933	0.032394	1.03508	0.241771	0.906945	0.375642	0.75837	-5.31515	-1.69051	-4.47749	0.000250331	0.0649745	0.608893	-0.00502685	-1.19471	0.246703	0.334977	-7.78928	0.0209643	3.63975	0.00171216	0.0078416	-2.90184	-0.0264949	-3.28596	0.00383325	0.0243643	-3.36277	-0.0344915	-3.96315	0.000814966	0.0146672	-1.75969	0.0221023	2.11773	0.0474224	0.285539	-5.49094	1.15127
GeneID:100817910	F-box/kelch-repeat protein At1g80440	100817910	LOC100817910	NA	NA	NA	NA	1.20711	3.00547	6.74589	1.77795e-06	0.00685708	5.08162	0.0307746	0.0690007	0.9457	0.987864	-5.6883	-2.82312	-4.46918	0.000255134	0.0656091	0.59197	-0.0115821	-1.64528	0.116133	0.179815	-7.18157	0.0276358	2.86779	0.00975837	0.0306285	-4.60045	-0.027815	-2.06188	0.0529731	0.150769	-5.84609	0.00185609	0.127471	0.899889	0.951771	-7.77852	0.00191805	0.109844	0.913669	0.971319	-7.59943	2.9447
GeneID:100305688	uncharacterized LOC100305688	100305688	LOC100305688	NA	NA	NA	NA	4.69446	0.453554	2.91485	0.00879648	0.138376	-2.62232	0.555132	3.56383	0.00203697	0.259234	-1.2805	-0.985382	-4.46647	0.000256725	0.0656091	0.586436	0.0129088	5.25044	4.36371e-05	0.000236369	0.481248	0.0132724	3.94353	0.000852558	0.00458474	-2.20914	-0.020806	-4.41603	0.000288133	0.00433152	-0.793113	0.0181703	3.573	0.00199473	0.0246539	-2.64689	0.00550815	0.903196	0.377579	0.691565	-7.18658	0.387123
GeneID:100817540	peroxidase 73-like	100817540	LOC100817540	GO:0042744 hydrogen peroxide catabolic process; GO:0006979 response to oxidative stress	GO:0005576 extracellular region	GO:0020037 heme binding; GO:0046872 metal ion binding; GO:0004601 peroxidase activity	00940 Phenylpropanoid biosynthesis; 01100 Metabolic pathways; 01110 Biosynthesis of secondary metabolites	6.57546	-0.767245	-4.49115	0.000242637	0.0390667	0.648286	-0.56581	-3.30847	0.00364274	0.277369	-1.756	1.08001	4.45885	0.000261235	0.0657942	0.570929	0.0109919	4.0721	0.00063441	0.00222074	-2.22481	-0.0113809	-3.07999	0.00609326	0.0212589	-4.14611	0.0192858	3.72837	0.00139744	0.0121966	-2.36978	0.0156329	2.79992	0.0113252	0.0717533	-4.33469	0.0149797	2.23725	0.0372772	0.25753	-5.27193	-0.71418
GeneID:100804083	protein DETOXIFICATION 56	100804083	LOC100804083	NA	GO:0016021 integral component of membrane; GO:0016020 membrane	GO:0015297 antiporter activity; GO:0022857 transmembrane transporter activity; GO:0042910 xenobiotic transmembrane transporter activity	NA	1.86839	-0.662598	-3.61382	0.00181686	0.0821902	-1.19307	-0.454732	-2.47746	0.0226554	0.358135	-3.24293	1.15842	4.45612	0.000262872	0.0657942	0.565366	0.000931474	0.321522	0.751277	0.809117	-8.45898	-0.0150939	-3.80598	0.00116941	0.00584846	-2.52376	0.0150788	2.71606	0.0135951	0.0586356	-4.58403	0.00745149	1.24349	0.228608	0.445378	-7.00614	0.00355854	0.495198	0.626062	0.845923	-7.47791	-0.609966
GeneID:100780430	transportin MOS14	100780430	LOC100780430	GO:0006606 protein import into nucleus	GO:0005737 cytoplasm; GO:0005634 nucleus	NA	NA	3.11092	-0.209122	-2.59447	0.0176679	0.181669	-3.24397	-0.288394	-3.5741	0.00198968	0.257244	-1.2613	0.509158	4.45526	0.000263391	0.0657942	0.563611	-0.00816813	-6.41348	3.53446e-06	2.95038e-05	3.05577	-0.00534046	-3.06319	0.00632635	0.0218938	-4.1825	0.00439081	1.79907	0.0876946	0.21346	-6.29221	0.00590457	2.2414	0.0369635	0.145995	-5.44353	0.00281926	0.892424	0.383179	0.695572	-7.19632	-0.172944
GeneID:100805979	PHO1 family protein GmaPHO1; H7	100805979	PHO1-H7	GO:0016036 cellular response to phosphate starvation; GO:0006817 phosphate ion transport	GO:0005737 cytoplasm; GO:0005794 Golgi apparatus; GO:0016021 integral component of membrane; GO:0005886 plasma membrane; GO:0005802 trans-Golgi network	GO:0000822 inositol hexakisphosphate binding; GO:0015114 phosphate ion transmembrane transporter activity	NA	2.99193	-0.554059	-4.51302	0.000230808	0.0382022	0.693998	-0.219377	-1.78499	0.0900209	0.496228	-4.3254	0.773546	4.44396	0.000270291	0.0669267	0.540581	-0.0144875	-7.46838	4.20301e-07	5.27305e-06	5.25224	-0.0228679	-8.6116	4.94768e-08	2.69029e-06	7.76878	-0.00243926	-0.656184	0.519468	0.6822	-7.63967	-0.0119816	-2.98615	0.00751106	0.0550215	-3.94066	-0.00112468	-0.233739	0.817654	0.936302	-7.57713	-0.531638
GeneID:100792389	amino acid permease 3	100792389	LOC100792389	GO:0003333 amino acid transmembrane transport	GO:0016021 integral component of membrane; GO:0005886 plasma membrane	GO:0015171 amino acid transmembrane transporter activity	NA	0.429995	-0.878407	-3.37792	0.00311183	0.0978751	-1.68312	-0.593404	-2.27949	0.0341971	0.388547	-3.57207	1.6375	4.44128	0.000271953	0.0669267	0.535121	-0.0106639	-2.59534	0.017635	0.0370439	-5.47652	-0.0039308	-0.698846	0.493001	0.61633	-7.94586	-0.00421462	-0.535264	0.598593	0.743468	-7.71395	-0.0335257	-3.9447	0.000850258	0.0149461	-1.80191	-0.0369287	-3.62332	0.0017778	0.0614608	-2.35709	-0.909027
GeneID:100818438	purple acid phosphatase, transcript variant 1	100818438	PAP25	NA	NA	GO:0003993 acid phosphatase activity; GO:0046872 metal ion binding	NA	8.40082	0.633419	4.40997	0.000292155	0.0411823	0.478382	0.514325	3.57698	0.00197664	0.257244	-1.25592	-0.900664	-4.42263	0.000283813	0.0674968	0.497102	0.0112537	4.95864	8.39136e-05	0.000405507	-0.184026	-0.00732615	-2.35813	0.0290787	0.07194	-5.632	0.022135	5.08958	6.25152e-05	0.00164982	0.750728	0.0188259	4.01036	0.000731146	0.0137547	-1.65154	0.0347647	6.1755	5.83214e-06	0.00432038	3.40773	0.700191
GeneID:100784247	glutamate receptor 3.7	100784247	LOC100784247	NA	GO:0016021 integral component of membrane; GO:0005886 plasma membrane	GO:0004930 G protein-coupled receptor activity; GO:0015276 ligand-gated ion channel activity; GO:0004970 ionotropic glutamate receptor activity; GO:0038023 signaling receptor activity	NA	3.26866	-0.480873	-4.25434	0.000417418	0.0478202	0.151844	-0.499989	-4.41871	0.00028637	0.255441	0.312895	0.710116	4.43102	0.000278414	0.0674968	0.51421	0.000891758	0.499312	0.623214	0.702915	-8.38295	-0.0038681	-1.58215	0.129897	0.229112	-6.96253	-0.00248516	-0.726125	0.476493	0.645424	-7.59012	0.00693402	1.87703	0.0757454	0.227959	-6.08839	-0.00635742	-1.43507	0.167307	0.492892	-6.5793	-0.482415
GeneID:100777436	protein trichome birefringence-like 19	100777436	LOC100777436	NA	NA	NA	NA	3.49139	-0.599202	-3.7757	0.00125361	0.0697631	-0.854245	-0.493018	-3.10328	0.00578374	0.287175	-2.13412	0.99573	4.42526	0.000282108	0.0674968	0.502467	-0.00223692	-0.892068	0.383365	0.479052	-8.10322	-0.00528965	-1.54099	0.139588	0.242017	-7.0225	0.0128314	2.67027	0.0150114	0.0628555	-4.67809	0.00780496	1.5048	0.148597	0.345019	-6.66303	-0.00116868	-0.187892	0.852926	0.949942	-7.58725	-0.552485
GeneID:100775959	serine/threonine-protein kinase WNK1	100775959	LOC100775959	GO:0035556 intracellular signal transduction; GO:0006468 protein phosphorylation	GO:0005737 cytoplasm	GO:0005524 ATP binding; GO:0004674 protein serine/threonine kinase activity	NA	4.6493	-0.323737	-3.67546	0.00157766	0.0767918	-1.06424	-0.207458	-2.35279	0.0294025	0.374703	-3.45175	0.553133	4.42916	0.000279598	0.0674968	0.510428	-0.00775415	-5.57157	2.14585e-05	0.00013122	1.20578	-0.00776842	-4.07756	0.000626504	0.00360172	-1.90143	0.00486147	1.82282	0.0838916	0.207144	-6.25363	-0.00654985	-2.27528	0.0344929	0.139836	-5.38004	0.000360926	0.104551	0.917813	0.972871	-7.60002	-0.298211
GeneID:100500597	uncharacterized LOC100500597	100500597	LOC100500597	NA	NA	NA	NA	0.536399	-0.771313	-3.30485	0.00367273	0.102746	-1.83364	-0.686062	-2.93642	0.00838666	0.296811	-2.43751	1.46317	4.42168	0.000284428	0.0674968	0.495173	0.00666359	1.80698	0.0864118	0.140728	-6.92747	-0.0325796	-6.45379	3.2494e-06	6.11642e-05	3.44859	-0.00770398	-1.09017	0.28909	0.470736	-7.25766	-0.00609311	-0.798811	0.434139	0.647138	-7.45744	-0.0193782	-2.11848	0.0473509	0.285488	-5.48957	-0.798287
GeneID:100794957	probable protein S-acyltransferase 5	100794957	LOC100794957	NA	NA	NA	NA	1.36369	-0.806014	-6.47352	3.11861e-06	0.00702468	4.58449	-0.422926	-3.39309	0.00300636	0.267621	-1.59889	0.771166	4.36835	0.000321375	0.0704973	0.386357	-0.0283077	-14.3888	9.25059e-12	2.16431e-09	16.4044	-0.00135384	-0.502705	0.620871	0.726514	-8.06739	-0.000654051	-0.173486	0.864079	0.920626	-7.84752	0.000440056	0.108141	0.915003	0.958918	-7.78091	-0.0217491	-4.45684	0.000262438	0.0242868	-0.451803	-0.758519
GeneID:100819484	zinc finger protein ZAT10	100819484	LOC100819484	GO:0010200 response to chitin	NA	GO:0003676 nucleic acid binding	NA	3.16138	1.89884	6.32785	4.22881e-06	0.00702468	4.31374	-0.0143947	-0.0479188	0.962274	0.991417	-5.68945	-1.86145	-4.37514	0.000316416	0.0704973	0.400217	-0.00293999	-0.620067	0.542481	0.629619	-8.31304	0.0133066	2.05014	0.0542121	0.116832	-6.20134	-0.0457623	-5.03654	7.04192e-05	0.00177143	0.629951	-0.0314348	-3.20526	0.00459941	0.0407317	-3.4655	0.0198662	1.68916	0.10731	0.405557	-6.20996	1.75781
GeneID:100818861	UDP-glucuronate 4-epimerase 1	100818861	LOC100818861	NA	GO:0016021 integral component of membrane	NA	00520 Amino sugar and nucleotide sugar metabolism; 01100 Metabolic pathways	5.74126	1.18412	5.29174	3.98055e-05	0.0171972	2.29635	0.1092	0.487485	0.631416	0.8856	-5.58027	-1.38799	-4.37484	0.000316635	0.0704973	0.3996	0.00116348	0.32907	0.745654	0.804627	-8.45641	-0.000741696	-0.153242	0.879802	0.921127	-8.18701	-0.0020195	-0.298061	0.768848	0.863216	-7.81676	-0.0329334	-4.50323	0.000236032	0.00714689	-0.518723	0.018611	2.12209	0.0470121	0.284528	-5.48308	1.15228
GeneID:100792492	uncharacterized LOC100792492	100792492	LOC100792492	NA	GO:0016021 integral component of membrane	NA	NA	3.25632	-0.588458	-5.18103	5.09443e-05	0.01919	2.07224	0.0273521	0.240561	0.812437	0.950052	-5.66354	0.70529	4.37966	0.000313155	0.0704973	0.409448	-0.000410721	-0.228861	0.821389	0.865988	-8.48569	0.00666325	2.71228	0.013707	0.0400237	-4.92511	0.0249317	7.24951	6.45773e-07	0.000119192	5.42917	0.000294875	0.0794369	0.937505	0.969067	-7.78373	0.0139346	3.13029	0.00544392	0.106641	-3.45183	-0.523052
GeneID:100789203	lactosylceramide 4-alpha-galactosyltransferase	100789203	LOC100789203	NA	NA	NA	00601 Glycosphingolipid biosynthesis - lacto and neolacto series; 00603 Glycosphingolipid biosynthesis - globo and isoglobo series; 01100 Metabolic pathways	2.09235	-0.862776	-4.99516	7.72881e-05	0.0237754	1.69291	-0.423886	-2.45151	0.0239274	0.361664	-3.2868	1.0726	4.37989	0.000312995	0.0704973	0.409904	-0.00449746	-1.64794	0.11558	0.179109	-7.17752	0.0131805	3.52802	0.00221064	0.00960052	-3.15423	0.0355256	6.7928	1.61556e-06	0.000190979	4.48637	-0.00490076	-0.868157	0.395996	0.613865	-7.39886	-0.00748686	-1.10596	0.282365	0.608912	-6.98359	-0.77737
GeneID:100784362	pyrroline-5-carboxylate reductase	100784362	LOC100784362	GO:0055129 L-proline biosynthetic process	NA	GO:0004735 pyrroline-5-carboxylate reductase activity	00330 Arginine and proline metabolism; 01100 Metabolic pathways; 01110 Biosynthesis of secondary metabolites; 01230 Biosynthesis of amino acids	3.92364	-0.783905	-4.21478	0.000457098	0.0504155	0.0687248	-0.671254	-3.60522	0.00185297	0.255441	-1.20311	1.15154	4.36678	0.000322535	0.0704973	0.383147	-0.00888888	-3.0247	0.00689365	0.0166143	-4.57781	-0.00857029	-2.13037	0.0462414	0.103711	-6.05768	0.00911898	1.61925	0.12165	0.265248	-6.57239	-0.00810657	-1.33362	0.197884	0.409	-6.89389	0.0103244	1.41633	0.172647	0.498809	-6.60465	-0.743268
GeneID:100810057	beta-fructofuranosidase, soluble isoenzyme I	100810057	LOC100810057	GO:0005975 carbohydrate metabolic process	NA	GO:0004575 sucrose alpha-glucosidase activity	00052 Galactose metabolism; 00500 Starch and sucrose metabolism; 01100 Metabolic pathways; 01110 Biosynthesis of secondary metabolites	0.203263	-1.00261	-4.20133	0.00047143	0.0506737	0.040466	-0.571494	-2.39223	0.0270887	0.368828	-3.38625	1.47816	4.3687	0.000321119	0.0704973	0.387069	-0.0101396	-2.68906	0.0144139	0.0311654	-5.28544	0.0236881	4.58918	0.000193976	0.00143465	-0.722924	-0.000627029	-0.0867763	0.931745	0.96153	-7.85936	-0.023281	-2.98498	0.00753049	0.0550925	-3.94315	0.0106478	1.13843	0.268901	0.596296	-6.94771	-1.01544
GeneID:100814339	zinc finger CCCH domain-containing protein 16	100814339	LOC100814339	NA	NA	GO:0046872 metal ion binding	03013 RNA transport	3.66132	-0.45979	-4.19003	0.000483831	0.0506737	0.0166985	-0.388994	-3.54106	0.00214574	0.260067	-1.32303	0.683532	4.39327	0.000303542	0.0704973	0.437231	-0.00795699	-4.58912	0.000194005	0.000822962	-1.0331	-0.0139373	-5.87196	1.11632e-05	0.000155048	2.18234	0.00172959	0.520543	0.608617	0.750885	-7.72199	-0.000294672	-0.0821636	0.935364	0.968106	-7.7835	-0.00660552	-1.53587	0.140835	0.457072	-6.43838	-0.434939
GeneID:106798376	uncharacterized LOC106798376	106798376	LOC106798376	NA	NA	NA	NA	3.88154	-0.539618	-3.99106	0.000764325	0.0622382	-0.401785	-0.480533	-3.55024	0.00210122	0.260067	-1.30589	0.839536	4.37939	0.000313353	0.0704973	0.408884	-0.011119	-5.20465	4.83268e-05	0.000256521	0.377243	-0.017697	-6.05131	7.59604e-06	0.000115445	2.57682	0.00370669	0.905407	0.376436	0.556678	-7.4417	0.00159028	0.35988	0.722852	0.855094	-7.71927	-0.00799784	-1.50926	0.147462	0.466894	-6.47631	-0.500302
GeneID:100306143	uncharacterized LOC100306143	100306143	LOC100306143	NA	NA	NA	NA	0.505321	0.902684	3.5892	0.00192215	0.0833355	-1.24445	0.484659	1.92501	0.0691245	0.458682	-4.12359	-1.56026	-4.37554	0.000316127	0.0704973	0.401031	0.00387299	0.974612	0.341834	0.436801	-8.02572	-0.00237727	-0.437007	0.666966	0.764644	-8.09947	0.017713	2.32601	0.031077	0.104501	-5.35952	-0.0374519	-4.55638	0.000209051	0.00670395	-0.396518	0.0512282	5.1971	4.91483e-05	0.010817	1.23871	0.922662
GeneID:100802537	probable serine/threonine-protein kinase PBL3	100802537	LOC100802537	NA	NA	GO:0005524 ATP binding; GO:0004674 protein serine/threonine kinase activity	NA	6.17657	0.561398	3.29781	0.00373177	0.102974	-1.84811	0.280626	1.64671	0.115836	0.533389	-4.51442	-1.05901	-4.38759	0.000307516	0.0704973	0.425639	-0.0104934	-3.90117	0.000939738	0.00309302	-2.61727	0.0157405	4.27486	0.000398214	0.00252045	-1.44723	-0.0254933	-4.9458	8.63787e-05	0.00200902	0.422895	0.0154613	2.77897	0.0118557	0.073829	-4.37838	0.0130488	1.95575	0.0651565	0.328233	-5.77557	0.526818
GeneID:547595	Pti1 kinase-like protein	547595	PTI1A	GO:0006468 protein phosphorylation	GO:0005886 plasma membrane	GO:0005524 ATP binding; GO:0004675 transmembrane receptor protein serine/threonine kinase activity	04626 Plant-pathogen interaction	3.68234	0.0935069	0.996063	0.331569	0.616921	-5.62723	0.408373	4.34544	0.000338706	0.255441	0.177739	-0.582482	-4.37621	0.000315645	0.0704973	0.40239	0.00712027	4.80024	0.000120041	0.000547895	-0.547302	0.0223254	10.9949	9.5911e-10	2.15301e-07	11.8597	-0.0131256	-4.61764	0.000181791	0.00322024	-0.329325	0.0047729	1.55564	0.136071	0.3269	-6.5902	0.000777141	0.211218	0.834935	0.942704	-7.58237	0.0391523
GeneID:100306716	thioredoxin-like superfamily protein	100306716	LOC100306716	GO:0045454 cell redox homeostasis	GO:0005623 cell	GO:0009055 electron transfer activity; GO:0015035 protein disulfide oxidoreductase activity	NA	5.41292	1.92685	5.50565	2.48014e-05	0.0144558	2.7251	0.431216	1.23081	0.233213	0.66319	-5.01225	-2.15993	-4.35285	0.000332999	0.0723087	0.35469	-0.00505458	-0.91405	0.371991	0.46744	-8.08319	0.0491337	6.49065	3.00945e-06	5.77444e-05	3.52745	-0.0366269	-3.45635	0.00260325	0.0186155	-2.98366	0.00959115	0.838524	0.412021	0.628147	-7.42445	-0.00577154	-0.420767	0.678582	0.872094	-7.51329	1.82444
GeneID:100780553	uncharacterized LOC100780553	100780553	LOC100780553	NA	NA	NA	NA	1.72282	3.08415	6.67312	2.06396e-06	0.00685708	4.94998	-0.268127	-0.57952	0.568955	0.861644	-5.53514	-2.83237	-4.32231	0.000357148	0.0723902	0.292283	-0.00250778	-0.343405	0.735013	0.795937	-8.45138	-0.00103813	-0.103847	0.918364	0.946189	-8.19368	-0.0481129	-3.43805	0.00271406	0.0191117	-3.0246	-0.0148555	-0.98348	0.337564	0.559246	-7.29154	0.0324855	1.79338	0.0886285	0.374945	-6.04551	2.96319
GeneID:547684	inactive beta-amylase-like	547684	BMY1	GO:0000272 polysaccharide catabolic process	NA	GO:0102229 amylopectin maltohydrolase activity; GO:0016161 beta-amylase activity	NA	4.01972	1.60198	5.34692	3.52162e-05	0.0163325	2.4075	0.256314	0.854583	0.403286	0.77539	-5.35638	-1.836	-4.32207	0.000357342	0.0723902	0.291798	-0.0155982	-3.29492	0.00375626	0.00992163	-3.98681	0.0160643	2.47888	0.0225872	0.0593073	-5.3966	-0.0257482	-2.83825	0.0104128	0.0486211	-4.32967	0.0224612	2.29385	0.0332041	0.136477	-5.34499	0.0132537	1.12869	0.272892	0.600416	-6.95857	1.58302
GeneID:100796577	protein NRT1/ PTR FAMILY 4.6	100796577	LOC100796577	NA	GO:0016021 integral component of membrane	GO:0035673 oligopeptide transmembrane transporter activity; GO:1904680 peptide transmembrane transporter activity; GO:0015333 peptide:proton symporter activity	NA	5.56881	-0.920917	-4.19094	0.000482821	0.0506737	0.0186116	-0.643728	-2.92635	0.00857563	0.296811	-2.45568	1.34691	4.32316	0.000356452	0.0723902	0.294023	0.00139504	0.40179	0.692261	0.760977	-8.42867	-0.0042639	-0.897109	0.380736	0.511162	-7.78497	0.00824325	1.23893	0.230258	0.405183	-7.08772	-0.0299381	-4.16868	0.000508151	0.0111508	-1.28817	-0.0156383	-1.81581	0.0849994	0.368564	-6.0092	-0.933016
GeneID:732548	flavanone 3-hydroxylase	732548	F3H	NA	NA	GO:0051213 dioxygenase activity; GO:0046872 metal ion binding; GO:0045486 naringenin 3-dioxygenase activity	00941 Flavonoid biosynthesis; 01100 Metabolic pathways; 01110 Biosynthesis of secondary metabolites	3.81692	1.06209	4.125	0.00056179	0.0539991	-0.120041	0.822843	3.19238	0.00473479	0.283055	-1.9705	-1.58352	-4.3377	0.000344765	0.0723902	0.32374	-0.00531277	-1.3059	0.206969	0.2905	-7.6541	0.0404799	7.2686	6.21867e-07	1.75982e-05	5.15161	0.00648595	0.831943	0.415636	0.591682	-7.50619	0.00256972	0.305375	0.763356	0.87989	-7.7382	0.011445	1.13415	0.270651	0.59806	-6.95249	1.07344
GeneID:100812563	zinc finger protein CONSTANS-LIKE 16-like	100812563	COL11	NA	GO:0005634 nucleus	GO:0008270 zinc ion binding	NA	6.19577	-0.596068	-4.00037	0.000748127	0.0612888	-0.382185	-0.506918	-3.39842	0.00297019	0.267421	-1.58899	0.914657	4.32948	0.000351324	0.0723902	0.30694	-0.00593559	-2.52112	0.0206569	0.0422876	-5.62553	-0.0228211	-7.08091	9.02969e-07	2.30233e-05	4.76693	0.00273555	0.606327	0.551377	0.707192	-7.67205	-0.0208315	-4.27769	0.000395633	0.00968898	-1.03752	-0.0112276	-1.92257	0.0694475	0.337515	-5.83203	-0.588383
GeneID:102662465	uncharacterized LOC102662465	102662465	LOC102662465	NA	GO:0016021 integral component of membrane	NA	NA	0.557864	-2.23968	-3.97689	0.000789627	0.0629091	-0.431582	-1.45925	-2.58834	0.017901	0.341207	-3.05317	3.45787	4.33052	0.000350491	0.0723902	0.309057	0.0194515	2.18592	0.0413626	0.0758006	-6.2692	-0.0221864	-1.82134	0.0841233	0.164286	-6.59083	0.0209389	1.22792	0.234272	0.409751	-7.10094	0.00284494	0.154566	0.878771	0.94145	-7.77451	0.0461326	2.09004	0.0501045	0.291988	-5.54061	-2.19529
GeneID:100788537	MMS19 nucleotide excision repair protein homolog	100788537	LOC100788537	GO:0007059 chromosome segregation; GO:0006281 DNA repair; GO:0016226 iron-sulfur cluster assembly; GO:1905168 positive regulation of double-strand break repair via homologous recombination; GO:0045893 positive regulation of transcription, DNA-templated; GO:0097428 protein maturation by iron-sulfur cluster transfer	GO:0097361 CIA complex	NA	NA	2.05861	-0.427797	-3.55752	0.00206654	0.0850684	-1.3105	-0.373535	-3.10295	0.00578803	0.287175	-2.13473	0.740636	4.34397	0.000339844	0.0723902	0.336554	0.0244121	12.8481	6.73392e-11	8.21694e-09	14.3351	-0.00926705	-3.56286	0.00204149	0.0090204	-3.07569	0.0115569	3.17402	0.00493456	0.0289904	-3.60891	0.0107932	2.74628	0.0127311	0.0771273	-4.44625	-0.0234256	-4.97037	8.17245e-05	0.0136751	0.723908	-0.43791
GeneID:100780343	scarecrow-like protein 14	100780343	LOC100780343	NA	NA	NA	NA	2.02646	-0.515112	-3.52674	0.00221712	0.0871179	-1.3746	-0.554095	-3.78956	0.00121434	0.255441	-0.858092	0.897142	4.33217	0.000349166	0.0723902	0.312432	-0.00781866	-3.38787	0.00304223	0.00830198	-3.78012	-0.0136685	-4.32653	0.000353707	0.00229203	-1.32815	0.00301286	0.681249	0.503822	0.669003	-7.62246	0.0179559	3.76152	0.0012951	0.0191558	-2.21992	0.0082859	1.44744	0.163854	0.489348	-6.56241	-0.465829
GeneID:100820563	probable receptor-like protein kinase At1g11050	100820563	LOC100820563	GO:0046777 protein autophosphorylation	GO:0016021 integral component of membrane; GO:0005886 plasma membrane	GO:0005524 ATP binding; GO:0004674 protein serine/threonine kinase activity	NA	2.3598	0.87431	3.50313	0.00233988	0.0889455	-1.42369	0.816625	3.26849	0.0039877	0.282389	-1.83003	-1.5345	-4.33641	0.000345785	0.0723902	0.321108	-0.00625546	-1.58626	0.128961	0.196104	-7.26987	0.0311257	5.76577	1.40473e-05	0.000184103	1.94713	-0.0165694	-2.19257	0.0408109	0.126001	-5.60972	-0.000752612	-0.0922669	0.927439	0.964301	-7.78258	0.0184418	1.88531	0.0745639	0.348734	-5.89465	0.832747
GeneID:100786770	kinesin-like protein KIN-4A	100786770	LOC100786770	GO:0007018 microtubule-based movement; GO:0007052 mitotic spindle organization	GO:0005871 kinesin complex; GO:0005874 microtubule	GO:0005524 ATP binding; GO:0016887 ATPase activity; GO:0008017 microtubule binding; GO:0003777 microtubule motor activity	NA	2.60267	-0.414789	-3.3058	0.00366483	0.102746	-1.83169	-0.486513	-3.87327	0.00100194	0.255441	-0.701397	0.772253	4.34092	0.000342227	0.0723902	0.330325	0.00243654	1.22899	0.233879	0.320525	-7.7487	0.00598687	2.20596	0.0397211	0.0919363	-5.91923	0.0324794	8.54898	5.53832e-08	3.17241e-05	7.96086	0.00344803	0.840823	0.410764	0.62692	-7.42249	0.00149067	0.303125	0.765044	0.913216	-7.55766	-0.336224
GeneID:100808691	transportin MOS14	100808691	LOC100808691	NA	GO:0005634 nucleus	NA	NA	3.9635	-0.236298	-3.07183	0.00620537	0.121175	-2.30831	-0.141947	-1.84331	0.0807263	0.481157	-4.24256	0.47364	4.34269	0.000340847	0.0723902	0.333929	-0.00493053	-4.05652	0.000657537	0.00228675	-2.26064	-0.00540892	-3.25084	0.00414995	0.0157032	-3.77235	0.00158938	0.682374	0.503126	0.668454	-7.62167	0.00324747	1.29171	0.211741	0.426188	-6.9469	-0.000703112	-0.233212	0.818057	0.936376	-7.57726	-0.217048
GeneID:100808508	nitrile-specifier protein 5	100808508	LOC100808508	GO:0080028 nitrile biosynthetic process	GO:0005829 cytosol; GO:0005634 nucleus	GO:0030234 enzyme regulator activity	NA	1.7285	2.11767	4.30026	0.000375674	0.0463978	0.248283	1.76512	3.5805	0.0019608	0.257244	-1.24935	-3.01525	-4.3185	0.000360282	0.0725434	0.284493	0.0418793	5.3822	3.2569e-05	0.000185408	0.779591	0.00146789	0.137809	0.891822	0.92913	-8.18937	0.0451716	3.02941	0.00682164	0.0363372	-3.92286	0.0086789	0.539244	0.595897	0.772374	-7.63551	0.0458195	2.37397	0.0281378	0.228116	-5.01289	2.17324
GeneID:100800966	U-box domain-containing protein	100800966	LOC100800966	NA	NA	GO:0004842 ubiquitin-protein transferase activity	NA	2.18386	3.05353	6.23294	5.16464e-06	0.00790672	4.13553	-0.267826	-0.546106	0.591262	0.86999	-5.5524	-2.99283	-4.30869	0.000368475	0.0726498	0.264446	0.00749716	0.968526	0.344786	0.439775	-8.03165	0.0140575	1.32662	0.200148	0.316568	-7.31426	-0.0833302	-5.61759	1.94008e-05	0.00081383	1.94126	-0.059387	-3.70908	0.00146063	0.0206257	-2.33905	0.0358936	1.86938	0.0768506	0.35318	-5.92117	2.77515
GeneID:100500207	uncharacterized LOC100500207	100500207	LOC100500207	GO:0009627 systemic acquired resistance	NA	GO:0005504 fatty acid binding	NA	-0.668386	2.17019	5.40494	3.09704e-05	0.0151313	2.52397	1.21646	3.0264	0.00686763	0.288863	-2.27445	-2.43675	-4.28032	0.000393253	0.0726498	0.206415	0.0250086	3.94191	0.000855742	0.00285671	-2.52388	0.0201287	2.31769	0.0316146	0.0768742	-5.70939	0.0263227	2.16511	0.0431326	0.131061	-5.66013	0.0812501	6.19157	5.63694e-06	0.00105806	3.27602	0.0218737	1.38996	0.180395	0.506986	-6.63986	2.26052
GeneID:100527871	uncharacterized LOC100527871	100527871	LOC100527871	NA	NA	NA	NA	0.498767	-0.965273	-5.27294	4.15054e-05	0.0173332	2.25839	-0.583088	-3.18178	0.00484913	0.283055	-1.99002	1.10866	4.27145	0.000401345	0.0726498	0.188252	-0.00631433	-2.183	0.041607	0.076184	-6.27458	-0.0157349	-3.97388	0.000795113	0.00433618	-2.13955	0.0159361	2.87502	0.00960427	0.046057	-4.25223	-0.00482535	-0.806521	0.429788	0.64346	-7.45115	0.00805071	1.12209	0.275619	0.603188	-6.96589	-0.906112
GeneID:100812481	zinc finger CCCH domain-containing protein 29	100812481	LOC100812481	GO:0010200 response to chitin	NA	GO:0046872 metal ion binding	NA	5.90151	1.73684	5.21898	4.68062e-05	0.0186608	2.14923	0.241599	0.725196	0.47705	0.815867	-5.44851	-2.02201	-4.28531	0.000388781	0.0726498	0.216614	-0.0155887	-2.96456	0.00787981	0.0186115	-4.707	0.0175928	2.44404	0.0243058	0.0627973	-5.46516	-0.0436302	-4.32983	0.000351043	0.00490441	-0.991508	-0.0258348	-2.37528	0.0280613	0.123318	-5.18947	0.0233665	1.79147	0.0889437	0.375376	-6.04859	1.62974
GeneID:100776227	mitogen-activated protein kinase kinase kinase 18	100776227	LOC100776227	GO:0032147 activation of protein kinase activity; GO:0007346 regulation of mitotic cell cycle; GO:0023014 signal transduction by protein phosphorylation; GO:0031098 stress-activated protein kinase signaling cascade	GO:0005737 cytoplasm; GO:0016021 integral component of membrane	GO:0005524 ATP binding; GO:0004674 protein serine/threonine kinase activity	NA	-1.01804	2.48736	4.86731	0.00010313	0.0265671	1.42995	0.523863	1.02401	0.318522	0.724164	-5.21499	-3.09809	-4.2758	0.000397357	0.0726498	0.197157	-0.0241477	-2.99054	0.00743801	0.0177193	-4.65129	0.0233721	2.11445	0.0477333	0.106268	-6.08647	-0.0393714	-2.54441	0.0196595	0.0756523	-4.9327	-0.0184036	-1.10189	0.284088	0.505802	-7.16885	0.020801	1.03854	0.31188	0.636773	-7.05516	2.41073
GeneID:100804824	WW domain-binding protein 11	100804824	LOC100804824	NA	NA	NA	NA	4.11441	-0.595311	-4.2476	0.000423919	0.0479361	0.137699	0.0222424	0.158531	0.875689	0.968025	-5.6788	0.847345	4.26415	0.000408118	0.0726498	0.173325	-0.00760035	-3.43208	0.00275123	0.00762335	-3.68131	-0.0037512	-1.23742	0.230803	0.352713	-7.425	0.0104809	2.46975	0.0230264	0.0849042	-5.08087	-0.00434017	-0.947524	0.355108	0.5765	-7.32631	-0.00400476	-0.729064	0.474735	0.757786	-7.33066	-0.557183
GeneID:100811937	subtilisin-like protease Glyma18g48580	100811937	LOC100811937	NA	NA	GO:0004252 serine-type endopeptidase activity	NA	-0.487895	-1.08858	-3.92989	0.000879706	0.06416	-0.530409	-1.14133	-4.11588	0.000573688	0.255441	-0.248257	1.6786	4.27402	0.000398978	0.0726498	0.193527	-0.00541688	-1.23763	0.230727	0.317029	-7.73831	-0.0166089	-2.77208	0.0120352	0.0360968	-4.80117	0.0201957	2.40787	0.0262187	0.0928838	-5.20193	0.00714225	0.788927	0.439757	0.652005	-7.46542	0.0042426	0.390786	0.700244	0.883194	-7.52595	-1.0099
GeneID:100797899	uncharacterized protein At3g49140	100797899	LOC100797899	NA	NA	NA	NA	4.97142	-0.439371	-3.91367	0.000913122	0.0644091	-0.56451	-0.392909	-3.49606	0.00237792	0.260067	-1.40705	0.685228	4.30487	0.000371717	0.0726498	0.256636	-0.0051115	-2.88154	0.00946724	0.0217743	-4.88372	-0.00111502	-0.459181	0.651244	0.751547	-8.08913	0.0134778	3.96486	0.000811767	0.00846761	-1.83006	-0.00108847	-0.296657	0.769903	0.882331	-7.74094	-0.00444921	-1.01117	0.324467	0.64794	-7.08307	-0.39693
GeneID:100788456	uncharacterized LOC100788456	100788456	LOC100788456	NA	NA	NA	NA	0.346545	-0.677143	-3.80799	0.00116403	0.0689055	-0.786487	-0.522911	-2.9375	0.00836672	0.296811	-2.43557	1.08716	4.31202	0.000365674	0.0726498	0.271249	0.00400424	1.42515	0.170117	0.247171	-7.49801	-0.0203147	-5.28171	4.07037e-05	0.000420883	0.860964	-0.011881	-2.20661	0.0396688	0.123528	-5.58381	0.0319923	5.50486	2.48449e-05	0.00220701	1.76158	0.0139873	2.00696	0.0589957	0.314357	-5.68717	-0.670376
GeneID:100813517	transcription factor DIVARICATA	100813517	LOC100813517	NA	GO:0005634 nucleus	GO:0003677 DNA binding	NA	-1.34465	-1.44029	-3.80663	0.00116768	0.0689055	-0.789351	-1.21267	-3.20159	0.00463761	0.283055	-1.95354	2.28709	4.2633	0.000408919	0.0726498	0.171578	-0.00169428	-0.283399	0.779894	0.832785	-8.47105	-0.0280654	-3.42934	0.00276844	0.0114869	-3.37573	-0.011332	-0.989135	0.33486	0.516975	-7.36211	0.00425568	0.344147	0.734464	0.862139	-7.72505	-0.00772618	-0.521008	0.608299	0.83713	-7.46433	-1.4495
GeneID:100305602	peamaclein	100305602	GASA27	NA	NA	NA	NA	5.1493	1.97613	3.77573	0.00125354	0.0697631	-0.854195	1.77802	3.39355	0.00300321	0.267621	-1.59804	-3.18546	-4.29267	0.000382267	0.0726498	0.231683	-0.00865877	-1.04704	0.308042	0.401539	-7.95262	0.0234675	2.073	0.0518232	0.113011	-6.16076	0.00244585	0.154337	0.87895	0.929505	-7.85081	-0.0204601	-1.19612	0.246166	0.464913	-7.06246	-0.0122828	-0.598786	0.556293	0.808509	-7.41937	1.9639
GeneID:100812828	putative receptor-like protein kinase At4g00960	100812828	CRK1	GO:0006468 protein phosphorylation	GO:0016021 integral component of membrane; GO:0005886 plasma membrane	GO:0005524 ATP binding; GO:0004674 protein serine/threonine kinase activity	NA	0.778058	-1.12954	-3.74323	0.0013506	0.0714552	-0.922334	-0.239489	-0.7928	0.437551	0.795279	-5.40213	1.83189	4.28171	0.000392004	0.0726498	0.209252	-0.0319472	-6.7004	1.95156e-06	1.81589e-05	3.66728	-0.00331244	-0.507505	0.617562	0.723611	-8.06487	-0.0182324	-1.99547	0.0603304	0.164859	-5.96264	0.0251806	2.55326	0.0192926	0.099243	-4.83954	-0.000174421	-0.014748	0.988385	0.99727	-7.60564	-1.0891
GeneID:100782033	ETO1-like protein 1	100782033	LOC100782033	NA	NA	NA	NA	3.90764	-0.406567	-3.73668	0.00137105	0.0719217	-0.93606	-0.400375	-3.67582	0.00157637	0.255441	-1.07104	0.662364	4.29361	0.000381449	0.0726498	0.233593	-0.000182218	-0.105991	0.916686	0.938609	-8.50728	-0.0180696	-7.67804	2.80235e-07	9.75917e-06	5.97467	0.0143029	4.34145	0.000341812	0.00481799	-0.964755	-0.00451838	-1.27063	0.218991	0.434673	-6.97303	0.00050015	0.117285	0.907848	0.969611	-7.59854	-0.364254
GeneID:100787590	granule-bound starch synthase 1, chloroplastic/amyloplastic	100787590	LOC100787590	GO:0019252 starch biosynthetic process	GO:0009501 amyloplast; GO:0009507 chloroplast	GO:0004373 glycogen (starch) synthase activity	00500 Starch and sucrose metabolism; 01100 Metabolic pathways; 01110 Biosynthesis of secondary metabolites	-0.431063	1.3258	3.51052	0.00230074	0.0885719	-1.40833	0.924966	2.44655	0.0241781	0.362123	-3.29517	-2.29274	-4.28176	0.000391957	0.0726498	0.209359	0.000330463	0.0553784	0.956407	0.969037	-8.51157	-0.0168776	-2.0661	0.0525334	0.114132	-6.17303	-0.00300273	-0.262583	0.79566	0.880285	-7.82716	-0.00583581	-0.472803	0.641667	0.803305	-7.67035	0.000530179	0.0358184	0.971796	0.992014	-7.60508	1.32117
GeneID:100527326	uncharacterized LOC100527326	100527326	LOC100527326	NA	NA	NA	NA	4.77077	0.420983	3.46156	0.00257255	0.0916676	-1.51001	0.110551	0.908034	0.375081	0.758057	-5.31427	-0.736093	-4.26886	0.000403734	0.0726498	0.182959	-0.00268849	-1.39907	0.177689	0.256033	-7.5331	0.0119636	4.54794	0.000213115	0.0015493	-0.8179	-0.0275677	-7.48625	4.05936e-07	9.49746e-05	5.90707	0.0041071	1.0333	0.314263	0.536971	-7.24144	0.0134578	2.82339	0.0107579	0.147513	-4.1074	0.357587
GeneID:100786935	uncharacterized LOC100786935	100786935	LOC100786935	NA	NA	NA	NA	5.0168	-0.310748	-3.13	0.00544747	0.116387	-2.19069	-0.323936	-3.25933	0.00407115	0.282389	-1.84697	0.600607	4.26676	0.000405683	0.0726498	0.178664	-0.00850937	-5.42446	2.96633e-05	0.000171187	0.87498	-0.0126646	-5.89757	1.05635e-05	0.000148483	2.23889	0.00609583	2.0278	0.0566417	0.157579	-5.90621	-0.00622404	-1.91819	0.0700327	0.217024	-6.0193	-0.00019009	-0.0488522	0.96154	0.988038	-7.6045	-0.277895
GeneID:100802287	glucan endo-1,3-beta-glucosidase 7	100802287	LOC100802287	GO:0005975 carbohydrate metabolic process	GO:0046658 anchored component of plasma membrane	GO:0004553 hydrolase activity, hydrolyzing O-glycosyl compounds	NA	2.69224	0.634227	3.01113	0.00710506	0.128523	-2.43034	0.797191	3.78078	0.00123908	0.255441	-0.874536	-1.27489	-4.26905	0.000403559	0.0726498	0.183344	0.0144586	4.34445	0.000339472	0.0013125	-1.59728	0.0291747	6.40383	3.60648e-06	6.63077e-05	3.34143	0.0246257	3.86127	0.00102996	0.00993856	-2.067	0.0144545	2.09977	0.0491466	0.174496	-5.70278	0.0400722	4.8542	0.000106235	0.0155446	0.458882	0.679437
GeneID:100527211	uncharacterized LOC100527211	100527211	LOC100527211	NA	NA	NA	NA	-0.323347	1.08166	2.4359	0.0247246	0.205408	-3.53981	1.5573	3.50329	0.00233904	0.260067	-1.39357	-2.69532	-4.28106	0.000392592	0.0726498	0.207916	0.0577663	8.23317	9.85636e-08	1.669e-06	6.75367	0.0913717	9.51324	1.02987e-08	9.22246e-07	9.39566	-0.0791534	-5.88701	1.08065e-05	0.000572608	2.53872	0.0176684	1.21744	0.23814	0.456165	-7.03734	0.0292152	1.67867	0.109365	0.408573	-6.22611	0.745321
GeneID:100791027	GPI ethanolamine phosphate transferase 2	100791027	LOC100791027	GO:0006506 GPI anchor biosynthetic process	GO:0030176 integral component of endoplasmic reticulum membrane	GO:0051267 CP2 mannose-ethanolamine phosphotransferase activity	00563 Glycosylphosphatidylinositol (GPI)-anchor biosynthesis	1.80399	-0.275335	-2.27935	0.0342064	0.232877	-3.82259	-0.520521	-4.30449	0.000372042	0.255441	0.102031	0.732893	4.27921	0.000394263	0.0726498	0.204128	0.00955449	5.00589	7.54447e-05	0.000370839	-0.0759409	-0.00135376	-0.518129	0.610269	0.717647	-8.05922	-0.0022422	-0.613028	0.547028	0.70404	-7.66784	-0.00492502	-1.2475	0.227167	0.443741	-7.00129	0.00549123	1.15987	0.260277	0.587807	-6.92352	-0.301697
GeneID:100784833	nucleoside-triphosphatase	100784833	LOC100784833	NA	NA	GO:0005524 ATP binding; GO:0016787 hydrolase activity	NA	8.04172	0.292247	2.22443	0.0382612	0.244522	-3.91937	0.580244	4.41177	0.000290953	0.255441	0.300121	-0.7943	-4.26408	0.000408183	0.0726498	0.173184	0.00128365	0.618355	0.543585	0.630768	-8.31413	-0.00393114	-1.38336	0.182379	0.295497	-7.24048	0.0210644	5.29512	3.95083e-05	0.00125564	1.21692	0.0131224	3.0561	0.00642737	0.0503149	-3.7902	0.015356	2.98219	0.00757732	0.123767	-3.77128	0.362477
GeneID:100793329	cinnamoyl-CoA reductase-like SNL6	100793329	LOC100793329	GO:0006694 steroid biosynthetic process	NA	GO:0003854 3-beta-hydroxy-delta5-steroid dehydrogenase activity; GO:0016491 oxidoreductase activity; GO:0016616 oxidoreductase activity, acting on the CH-OH group of donors, NAD or NADP as acceptor	NA	1.65376	0.618879	1.94138	0.0669857	0.305084	-4.39563	1.18083	3.7002	0.00149067	0.255441	-1.02539	-1.9348	-4.28067	0.000392943	0.0726498	0.207118	0.0125519	2.49194	0.0219729	0.0445915	-5.68349	0.0697018	10.1087	3.85251e-09	4.71807e-07	10.416	-0.0482769	-5.00149	7.61948e-05	0.00185997	0.550024	0.00930528	0.893135	0.382808	0.602509	-7.37666	0.0286878	2.2961	0.0330513	0.244685	-5.1615	0.452243
GeneID:100816697	UDP-glycosyltransferase 83A1	100816697	LOC100816697	NA	GO:0043231 intracellular membrane-bounded organelle	GO:0005509 calcium ion binding; GO:0016758 transferase activity, transferring hexosyl groups; GO:0008194 UDP-glycosyltransferase activity	NA	0.19694	0.736553	1.89996	0.0725137	0.31571	-4.46186	1.31789	3.39589	0.00298727	0.267621	-1.59368	-2.35481	-4.2842	0.000389773	0.0726498	0.214343	0.049322	8.05202	1.37993e-07	2.16764e-06	6.40497	0.0981326	11.7031	3.34565e-10	1.2489e-07	12.9537	-0.0712364	-6.06875	7.3185e-06	0.000457896	2.93731	-0.00389016	-0.307038	0.762109	0.879426	-7.73767	0.0247278	1.62748	0.119883	0.423529	-6.30386	0.411738
GeneID:100780577	trihelix transcription factor GT-2	100780577	LOC100780577	NA	NA	NA	NA	4.56992	-0.364725	-2.78778	0.0116297	0.154308	-2.87227	-0.513581	-3.92136	0.00089712	0.255441	-0.611429	0.790384	4.26093	0.000411147	0.0726572	0.166731	-0.00826335	-3.99736	0.000753326	0.00256595	-2.39661	0.00068675	0.242683	0.810816	0.873184	-8.16844	0.0135749	3.42678	0.00278457	0.0194967	-3.04979	0.0137088	3.20611	0.00459061	0.0406704	-3.46364	-0.00389872	-0.760335	0.456261	0.745833	-7.30691	-0.302971
GeneID:100170742	ethylene-responsive element binding factor 4	100170742	LOC100170742	NA	GO:0005634 nucleus	GO:0003677 DNA binding; GO:0003700 DNA-binding transcription factor activity	NA	3.82072	1.67942	6.18159	5.75731e-06	0.00790672	4.03853	0.337494	1.24091	0.22954	0.659441	-5.00154	-1.63973	-4.25682	0.000415048	0.0729584	0.158309	-0.00291408	-0.678837	0.505316	0.595429	-8.27376	0.0135138	2.29968	0.032809	0.0791299	-5.74363	-0.0396879	-4.82453	0.000113612	0.00239178	0.145476	0.00356474	0.401469	0.692494	0.836152	-7.70277	0.0272088	2.55528	0.0192097	0.191308	-4.65674	1.58851
GeneID:100781610	uncharacterized LOC100781610	100781610	LOC100781610	NA	NA	NA	NA	-0.753759	-0.986852	-4.83044	0.000112103	0.0273464	1.35383	-0.39798	-1.94594	0.0664002	0.452732	-4.09257	1.22735	4.23717	0.000434198	0.0732711	0.118075	-0.00708728	-2.19552	0.0405685	0.0746335	-6.25149	-0.0130984	-2.96416	0.00788673	0.0259375	-4.3956	0.00759073	1.22709	0.234577	0.410037	-7.10193	-0.00281846	-0.422114	0.677616	0.827105	-7.69392	-0.0234382	-2.92718	0.00856	0.132073	-3.88853	-0.956749
GeneID:106794129	nucleolar and coiled-body phosphoprotein 1	106794129	B12	GO:0006281 DNA repair; GO:0007064 mitotic sister chromatid cohesion	GO:0000785 chromatin; GO:0005634 nucleus	NA	NA	3.8506	-0.355916	-4.76391	0.00013035	0.029261	1.21617	-0.284209	-3.80004	0.00118549	0.255441	-0.838483	0.449553	4.24394	0.0004275	0.0732711	0.131943	-0.00712266	-6.03367	7.88768e-06	5.68444e-05	2.23095	-0.0114765	-7.1019	8.65881e-07	2.23695e-05	4.81017	0.0042817	1.89273	0.0735197	0.189144	-6.13797	-0.00446837	-1.82999	0.0827717	0.24063	-6.16606	-0.00865422	-2.95551	0.00803941	0.127735	-3.82824	-0.331988
GeneID:100527789	DUF21 domain-containing protein At1g47330	100527789	LOC100527789	GO:0030026 cellular manganese ion homeostasis	GO:0005623 cell; GO:0005737 cytoplasm; GO:0016021 integral component of membrane; GO:0043231 intracellular membrane-bounded organelle	NA	NA	2.66545	-0.512074	-4.03942	0.000683903	0.0584741	-0.300053	-0.374234	-2.94893	0.00815766	0.296811	-2.41494	0.764338	4.2525	0.000419179	0.0732711	0.149475	0.000716919	0.357915	0.724299	0.787028	-8.44606	-0.0047787	-1.74279	0.0973137	0.184092	-6.71713	-0.00665016	-1.73251	0.0991649	0.231685	-6.39844	0.00903764	2.18135	0.0417453	0.157167	-5.5547	0.0101852	2.04997	0.0542299	0.303211	-5.61177	-0.516332
GeneID:102660607	uncharacterized LOC102660607	102660607	LOC102660607	GO:0016567 protein ubiquitination; GO:0031146 SCF-dependent proteasomal ubiquitin-dependent protein catabolic process; GO:0006511 ubiquitin-dependent protein catabolic process	GO:0019005 SCF ubiquitin ligase complex	NA	NA	0.766683	1.06337	3.91009	0.000920662	0.0648033	-0.572032	0.825611	3.03258	0.00677365	0.287906	-2.2632	-1.63837	-4.24901	0.000422557	0.0732711	0.142317	-0.00153051	-0.356175	0.725581	0.787828	-8.44671	-0.00400409	-0.680698	0.504164	0.626513	-7.95871	0.00477991	0.580469	0.568328	0.720945	-7.68788	-0.00738458	-0.830831	0.416249	0.631421	-7.43096	-0.000198687	-0.0186407	0.985319	0.99667	-7.60557	1.07371
GeneID:732588	WRKY transcription factor 27	732588	WRKY27	NA	GO:0005634 nucleus	GO:0003700 DNA-binding transcription factor activity; GO:0043565 sequence-specific DNA binding	NA	2.6491	1.29055	3.72507	0.00140804	0.0728559	-0.960377	1.15145	3.32001	0.00354879	0.277369	-1.73462	-2.08121	-4.23689	0.000434471	0.0732711	0.117516	-0.0113917	-2.081	0.0510102	0.0903171	-6.45955	0.0328301	4.38106	0.000312154	0.00207948	-1.20247	-0.0401289	-3.82537	0.0011185	0.0104853	-2.14894	-0.0367307	-3.24394	0.00421513	0.0386102	-3.38051	0.0305856	2.25251	0.0361363	0.253977	-5.24346	1.16831
GeneID:100785983	3-ketoacyl-CoA synthase 11	100785983	LOC100785983	GO:0006633 fatty acid biosynthetic process	GO:0016021 integral component of membrane	GO:0016747 transferase activity, transferring acyl groups other than amino-acyl groups	00062 Fatty acid elongation; 01100 Metabolic pathways; 01110 Biosynthesis of secondary metabolites; 04626 Plant-pathogen interaction	-1.50877	1.01052	3.44103	0.00269569	0.0935732	-1.55256	0.914848	3.11192	0.00567287	0.287175	-2.1183	-1.76853	-4.24747	0.000424048	0.0732711	0.139174	0.00341718	0.736438	0.470338	0.562979	-8.23199	0.01876	2.95343	0.00807668	0.0264158	-4.41854	0.00190727	0.214493	0.832417	0.90209	-7.83918	-0.0145919	-1.52034	0.144671	0.3397	-6.64097	-0.00424891	-0.369159	0.716036	0.890869	-7.53451	0.983975
GeneID:100781278	protein DETOXIFICATION 33	100781278	LOC100781278	NA	GO:0016021 integral component of membrane; GO:0016020 membrane	GO:0015297 antiporter activity; GO:0022857 transmembrane transporter activity; GO:0042910 xenobiotic transmembrane transporter activity	NA	-0.400546	-0.813457	-2.90564	0.00897723	0.139245	-2.64057	-0.890989	-3.17916	0.00487777	0.283055	-1.99484	1.68426	4.24316	0.000428267	0.0732711	0.130345	-0.00576711	-1.30373	0.207691	0.291267	-7.65683	-0.00491743	-0.812069	0.426674	0.555005	-7.85856	0.0127249	1.50112	0.149538	0.304755	-6.7442	0.00642847	0.702585	0.490719	0.692749	-7.53113	-0.0240376	-2.19072	0.0409638	0.268113	-5.35804	-0.768741
GeneID:100809983	reversibly glycosylated polypeptide	100809983	LOC100809983	GO:0071669 plant-type cell wall organization or biogenesis	NA	GO:0016866 intramolecular transferase activity	00520 Amino sugar and nucleotide sugar metabolism; 01100 Metabolic pathways	4.5455	0.262085	2.90293	0.0090311	0.139347	-2.64594	0.283776	3.13981	0.00532888	0.287175	-2.06716	-0.542456	-4.2377	0.000433662	0.0732711	0.119177	0.00874735	6.13188	6.39789e-06	4.80573e-05	2.44584	0.00927656	4.75038	0.000134416	0.00107142	-0.352141	-0.00531191	-1.94312	0.066761	0.177143	-6.05275	-0.00948271	-3.21373	0.00451241	0.0402675	-3.44691	0.00771165	2.17937	0.0419127	0.270961	-5.3789	0.220296
GeneID:100798289	uncharacterized LOC100798289	100798289	LOC100798289	NA	NA	NA	NA	3.31909	0.911233	3.86872	0.00101249	0.0673347	-0.658975	0.622578	2.64037	0.0160104	0.334513	-2.96295	-1.41073	-4.22429	0.000447229	0.0747717	0.091698	0.0251456	6.75652	1.73976e-06	1.65474e-05	3.78568	0.0302064	5.92903	9.87179e-06	0.000141672	2.30826	-0.0282037	-3.95458	0.000831182	0.00860528	-1.85361	-0.0114794	-1.49122	0.152099	0.34975	-6.68216	0.0232348	2.5169	0.0208425	0.19898	-4.73326	0.771261
GeneID:100789718	uncharacterized LOC100789718	100789718	LOC100789718	NA	NA	NA	NA	1.50381	1.40316	3.67387	0.00158343	0.0767918	-1.06757	1.64631	4.30587	0.00037087	0.255441	0.104576	-2.28719	-4.22366	0.000447869	0.0747717	0.0904213	0.0317671	5.26401	4.23383e-05	0.000230477	0.512044	0.0523938	6.34224	4.10298e-06	7.33181e-05	3.20892	-0.0677119	-5.85513	1.15761e-05	0.000594991	2.46842	0.018998	1.52197	0.144263	0.339029	-6.63864	0.0415571	2.7762	0.0119277	0.154839	-4.20585	1.17195
GeneID:100796922	calmodulin-like protein 3	100796922	LOC100796922	NA	NA	NA	04626 Plant-pathogen interaction	-0.409792	1.61359	4.97507	8.08648e-05	0.0244185	1.6517	0.610519	1.88034	0.0752702	0.47091	-4.18905	-1.93901	-4.21656	0.000455237	0.0747756	0.0758648	0.00433219	0.845348	0.408295	0.503096	-8.14428	0.00416661	0.593929	0.55947	0.674969	-8.01563	-0.0120051	-1.22244	0.236291	0.411915	-7.10748	-0.0236192	-2.2282	0.0379699	0.148333	-5.46813	0.0347775	2.73585	0.0130232	0.160738	-4.28945	1.56124
GeneID:100802487	serine/threonine-protein kinase OXI1	100802487	LOC100802487	GO:0006468 protein phosphorylation	GO:0005737 cytoplasm; GO:0005634 nucleus; GO:0005886 plasma membrane	GO:0005524 ATP binding; GO:0004674 protein serine/threonine kinase activity	04016 MAPK signaling pathway - plant	-0.0315446	1.11468	4.44871	0.000267366	0.0403191	0.559505	0.574943	2.29214	0.0333209	0.384844	-3.55144	-1.49742	-4.21503	0.000456837	0.0747756	0.0727357	0.00983545	2.48428	0.0223315	0.0452004	-5.69866	0.0318146	5.87025	1.12044e-05	0.000155425	2.17858	-0.0186008	-2.45172	0.023917	0.0870313	-5.11631	-0.0173759	-2.12184	0.0470347	0.169538	-5.66306	-0.00118803	-0.120976	0.904963	0.968389	-7.59808	1.01492
GeneID:100792540	serine/threonine-protein kinase-like protein ACR4	100792540	LOC100792540	GO:0006468 protein phosphorylation	GO:0016021 integral component of membrane; GO:0005886 plasma membrane	GO:0005524 ATP binding; GO:0004675 transmembrane receptor protein serine/threonine kinase activity	NA	-1.26432	-0.943928	-4.05268	0.000663369	0.0581507	-0.272155	-0.67604	-2.89941	0.00910143	0.302888	-2.50418	1.39327	4.21903	0.000452662	0.0747756	0.0809261	-0.00230096	-0.625226	0.53916	0.62664	-8.30973	-0.0123603	-2.45347	0.0238291	0.0618205	-5.44666	-0.00652989	-0.925904	0.365952	0.547519	-7.42281	-0.0209697	-2.75474	0.012499	0.0763193	-4.42873	0.00153245	0.167872	0.868434	0.955332	-7.59098	-0.968594
GeneID:100302722	germin-like protein 21	100302722	LOC100302722	GO:0010497 plasmodesmata-mediated intercellular transport; GO:2000280 regulation of root development	GO:0048046 apoplast; GO:0005618 cell wall; GO:0009506 plasmodesma	GO:0030145 manganese ion binding; GO:0045735 nutrient reservoir activity	NA	4.2281	0.0724927	0.49019	0.629537	0.827407	-5.99141	0.461935	3.12021	0.0055684	0.287175	-2.10311	-0.883797	-4.21497	0.000456896	0.0747756	0.0726201	0.0263345	11.2699	6.33441e-10	3.67236e-08	11.9997	0.0490987	15.3492	2.93083e-12	1.21714e-08	17.874	-0.0354533	-7.9174	1.77694e-07	6.0742e-05	6.75829	0.0117578	2.43264	0.0248942	0.114949	-5.07814	0.00944995	1.63038	0.119265	0.422932	-6.2995	-0.0809208
GeneID:100802508	ethylene-responsive transcription factor ERF017	100802508	LOC100802508	NA	GO:0005634 nucleus	GO:0003677 DNA binding; GO:0003700 DNA-binding transcription factor activity	NA	0.404509	3.79902	6.33927	4.12865e-06	0.00702468	4.33509	-0.21781	-0.363062	0.720512	0.918548	-5.62918	-3.5746	-4.20696	0.000465379	0.0750547	0.0562083	0.0270025	2.85165	0.0101109	0.0230363	-4.94687	0.00228708	0.17644	0.86179	0.909304	-8.18299	-0.0839918	-4.62873	0.000177257	0.00316534	-0.303845	-0.0175123	-0.894121	0.382293	0.602119	-7.37577	0.0244416	1.04061	0.310944	0.635543	-7.05303	3.52279
GeneID:100789909	trifunctional UDP-glucose 4,6-dehydratase/UDP-4-keto-6-deoxy-D-glucose 3,5-epimerase/UDP-4-keto-L-rhamnose-reductase RHM1	100789909	LOC100789909	GO:0009225 nucleotide-sugar metabolic process	NA	GO:0008460 dTDP-glucose 4,6-dehydratase activity	00520 Amino sugar and nucleotide sugar metabolism; 01100 Metabolic pathways	5.15333	0.518176	4.8546	0.000106139	0.0265893	1.40371	0.195946	1.83377	0.0821865	0.482609	-4.25623	-0.636684	-4.207	0.000465339	0.0750547	0.0562852	-0.00101178	-0.59991	0.555558	0.641502	-8.32572	0.00647343	2.80387	0.0112277	0.0341655	-4.73482	0.00339335	1.04993	0.306745	0.489271	-7.30034	-0.0136744	-3.91985	0.000900247	0.015521	-1.85876	0.00817861	1.95499	0.0652519	0.328464	-5.77687	0.515189
GeneID:100776416	UDP-glycosyltransferase 89B2	100776416	LOC100776416	NA	GO:0043231 intracellular membrane-bounded organelle	GO:0016758 transferase activity, transferring hexosyl groups; GO:0008194 UDP-glycosyltransferase activity	NA	2.14818	0.919234	4.05968	0.000652791	0.0577671	-0.257444	0.278231	1.22745	0.234443	0.664016	-5.01579	-1.35073	-4.20734	0.000464974	0.0750547	0.0569841	0.0152233	4.25499	0.000416788	0.00155987	-1.80357	0.0621166	12.683	8.42516e-11	5.08925e-08	14.3863	-0.0324808	-4.7375	0.000138405	0.00270166	-0.0540704	0.00253118	0.342036	0.736027	0.863081	-7.72581	-0.0022473	-0.25323	0.802773	0.929384	-7.57217	0.775819
GeneID:100814524	probable inactive receptor kinase At4g23740	100814524	LOC100814524	NA	GO:0016021 integral component of membrane	GO:0005524 ATP binding; GO:0004672 protein kinase activity	NA	1.05488	-0.743389	-4.27663	0.000396604	0.047567	0.198661	-0.433067	-2.48871	0.0221238	0.356159	-3.22385	1.03631	4.20482	0.000467674	0.0750605	0.0518195	-0.0219012	-7.97401	1.59723e-07	2.4364e-06	6.2535	0.00934107	2.48444	0.0223238	0.0588215	-5.38562	0.00665333	1.2641	0.221278	0.394036	-7.05712	0.0101712	1.79036	0.0891279	0.251922	-6.23043	0.0157273	2.30849	0.0322195	0.242179	-5.13803	-0.674668
GeneID:100815204	fluoride export protein 2	100815204	LOC100815204	GO:1903424 fluoride transmembrane transport	GO:0005887 integral component of plasma membrane	GO:1903425 fluoride transmembrane transporter activity	NA	2.02141	0.521934	3.43538	0.00273063	0.0936601	-1.56428	0.480144	3.15692	0.00512794	0.285536	-2.03574	-0.904107	-4.19711	0.000476021	0.0753088	0.0360354	0.00763657	3.18112	0.00485634	0.0123434	-4.23764	0.0170086	5.17577	5.15461e-05	0.000506811	0.62055	-0.00908622	-1.97514	0.0627592	0.16953	-5.99782	0.00663594	1.33643	0.196983	0.407978	-6.89029	0.00174777	0.293517	0.772266	0.91637	-7.56065	0.481718
GeneID:100805021	thioredoxin-like protein AAED1, chloroplastic	100805021	LOC100805021	NA	NA	NA	NA	-0.248224	-0.722415	-3.23624	0.00428902	0.109611	-1.97432	-0.537859	-2.40689	0.0262723	0.367281	-3.36175	1.32884	4.19855	0.000474456	0.0753088	0.0389745	-0.00589399	-1.67104	0.110881	0.172987	-7.14226	-0.0345891	-7.16377	7.65445e-07	2.03769e-05	4.93732	-0.00138737	-0.205259	0.839523	0.906332	-7.84121	0.0114423	1.56838	0.133073	0.322496	-6.57166	-0.00163692	-0.187098	0.85354	0.950242	-7.5874	-0.68614
GeneID:100780554	hydroxymethylglutaryl-CoA synthase	100780554	LOC100780554	GO:0006084 acetyl-CoA metabolic process; GO:0010142 farnesyl diphosphate biosynthetic process, mevalonate pathway; GO:0016126 sterol biosynthetic process	NA	GO:0004421 hydroxymethylglutaryl-CoA synthase activity	00072 Synthesis and degradation of ketone bodies; 00280 Valine, leucine and isoleucine degradation; 00650 Butanoate metabolism; 00900 Terpenoid backbone biosynthesis; 01100 Metabolic pathways; 01110 Biosynthesis of secondary metabolites	5.53939	-0.172563	-2.18711	0.0412633	0.252272	-3.98438	-0.256823	-3.25155	0.00414334	0.282389	-1.86135	0.469651	4.19827	0.000474762	0.0753088	0.038398	-0.00179416	-1.43915	0.166161	0.242387	-7.47896	0.00284658	1.66799	0.111493	0.203893	-6.8336	0.00344609	1.44247	0.165235	0.325444	-6.8257	-0.0163847	-6.35397	4.00326e-06	0.000888706	3.6264	-0.00651476	-2.10674	0.048471	0.287768	-5.5107	-0.179055
GeneID:100795913	U-box domain-containing protein 20	100795913	LOC100795913	NA	NA	GO:0004842 ubiquitin-protein transferase activity	NA	0.0816212	2.17998	4.18604	0.000488279	0.0506737	0.00832241	0.719359	1.37985	0.183442	0.615971	-4.84694	-3.09508	-4.19175	0.000481924	0.0758813	0.0250399	0.0136356	1.65711	0.113696	0.17656	-7.16358	0.0470662	4.17838	0.000496948	0.00298934	-1.66946	-0.082124	-5.20808	4.79583e-05	0.00140628	1.01989	-0.0275278	-1.61736	0.12206	0.305891	-6.49929	0.0351389	1.72158	0.101166	0.39565	-6.15957	1.90472
GeneID:100305767	uncharacterized LOC100305767	100305767	LOC100305767	NA	GO:0016021 integral component of membrane	NA	NA	2.5066	3.25987	6.4193	3.49177e-06	0.00702468	4.48411	-0.385431	-0.758172	0.457524	0.806051	-5.42637	-3.01645	-4.18945	0.000484478	0.0759047	0.0203226	-0.0127108	-1.58411	0.12945	0.196721	-7.27304	0.00675159	0.614669	0.545966	0.663011	-8.0027	-0.0519692	-3.37979	0.00309861	0.0210221	-3.1546	-0.0217001	-1.30747	0.206444	0.419645	-6.92713	0.0327934	1.64764	0.115642	0.417742	-6.27345	3.13844
GeneID:100809053	epoxide hydrolase 2-like	100809053	LOC100809053	NA	NA	GO:0003824 catalytic activity	NA	-0.549108	0.409939	1.2169	0.238342	0.528264	-5.39804	1.28185	3.80107	0.00118267	0.255441	-0.83654	-2.00008	-4.18751	0.000486642	0.0759047	0.0163471	0.0450497	8.46353	6.46491e-08	1.19497e-06	7.19092	0.080403	11.0346	9.02892e-10	2.08311e-07	11.9224	-0.0498853	-4.89064	9.78332e-05	0.00219319	0.296789	0.0140631	1.27733	0.216669	0.431866	-6.96478	0.00139047	0.105314	0.917215	0.972698	-7.59994	0.166629
GeneID:100790550	ABC transporter C family member 5	100790550	LOC100790550	GO:0055085 transmembrane transport	GO:0016021 integral component of membrane; GO:0016020 membrane; GO:0000325 plant-type vacuole; GO:0005774 vacuolar membrane	GO:0005524 ATP binding; GO:0016887 ATPase activity; GO:0042626 ATPase-coupled transmembrane transporter activity	NA	2.7114	0.846742	4.71639	0.000145202	0.0309233	1.11763	0.434412	2.4171	0.0257177	0.367063	-3.34466	-1.06527	-4.18497	0.000489486	0.0759786	0.0111467	-0.00306039	-1.07884	0.293982	0.386826	-7.91905	-0.00207791	-0.535098	0.598706	0.707943	-8.04996	-0.0069857	-1.28506	0.214007	0.385485	-7.03124	0.00578144	0.985323	0.336681	0.558245	-7.28973	0.00922594	1.31117	0.205216	0.535386	-6.74184	0.844188
GeneID:100806717	uncharacterized LOC100806717	100806717	LOC100806717	NA	NA	NA	NA	4.97639	-1.01125	-4.18473	0.000489753	0.0506737	0.00556426	-0.717018	-2.96398	0.00788998	0.293527	-2.38772	1.4332	4.18301	0.000491689	0.0759786	0.00713982	-0.00281545	-0.737364	0.469788	0.562483	-8.2313	-0.03161	-6.04759	7.65662e-06	0.0001161	2.56868	-0.00259614	-0.354809	0.726588	0.836026	-7.79741	-0.0190288	-2.40938	0.026136	0.118316	-5.12346	0.00821786	0.867678	0.396252	0.705465	-7.21828	-1.01084
GeneID:100814311	uncharacterized LOC100814311	100814311	LOC100814311	NA	NA	NA	NA	0.124767	1.41593	4.38271	0.000310975	0.0430481	0.421257	1.13208	3.50035	0.00235478	0.260067	-1.39906	-1.91438	-4.17928	0.000495926	0.0762785	-0.000516462	0.0305507	5.98473	8.75894e-06	6.19937e-05	2.12346	-0.0237295	-3.39575	0.00298825	0.0121799	-3.45078	0.0232835	2.38015	0.0277788	0.0967092	-5.25564	-0.00935334	-0.885829	0.386635	0.605704	-7.38321	0.0165417	1.30638	0.206809	0.536597	-6.74788	1.42514
GeneID:100805041	pentatricopeptide repeat-containing protein At3g22690	100805041	LOC100805041	GO:0009451 RNA modification	GO:0043231 intracellular membrane-bounded organelle	GO:0008270 zinc ion binding	NA	-0.185884	-0.584742	-3.18994	0.00476091	0.112658	-2.06885	-0.334428	-1.82244	0.0839503	0.48473	-4.2724	1.0831	4.16734	0.000509714	0.07768	-0.0249866	0.0190082	6.56271	2.59166e-06	2.28511e-05	3.3751	-0.00483987	-1.22067	0.236942	0.359794	-7.44506	0.0231608	4.1728	0.000503363	0.00621451	-1.35277	0.00719782	1.20144	0.244144	0.463171	-7.05623	-0.0148002	-2.06003	0.0531662	0.29979	-5.59398	-0.557833
GeneID:100811275	tubulin beta-2	100811275	TUBB2	NA	NA	NA	04145 Phagosome	5.19066	0.21706	2.7803	0.0118214	0.155156	-2.88687	0.314199	4.02022	0.000714759	0.255441	-0.426667	-0.461393	-4.16827	0.000508629	0.07768	-0.0230851	0.0116744	9.46391	1.11933e-08	3.11454e-07	9.01162	0.00675372	3.99947	0.000749679	0.00414143	-2.08081	-0.0092546	-3.91495	0.000910432	0.00912987	-1.9443	-0.00191589	-0.750872	0.461805	0.670331	-7.49527	-0.00290965	-0.950917	0.353426	0.671886	-7.14214	0.164632
GeneID:100500607	C2H2-type zinc finger protein	100500607	LOC100500607	NA	NA	GO:0003676 nucleic acid binding	NA	-1.69372	2.27252	4.32457	0.000355303	0.0455762	0.299308	0.823461	1.56535	0.133781	0.55658	-4.62048	-3.10148	-4.16271	0.000515162	0.0780175	-0.0344728	0.00971358	1.16987	0.256324	0.345457	-7.81807	0.028042	2.46713	0.0231538	0.060437	-5.41978	-0.0399485	-2.51068	0.0211188	0.0797333	-4.99991	-0.00929472	-0.541197	0.594576	0.771294	-7.63442	0.0496573	2.41106	0.0260446	0.220622	-4.94116	2.14383
GeneID:100791384	abscisic acid receptor PYR1-like protein	100791384	LOC100791384	GO:0009738 abscisic acid-activated signaling pathway; GO:0080163 regulation of protein serine/threonine phosphatase activity	GO:0005737 cytoplasm; GO:0005634 nucleus	GO:0010427 abscisic acid binding; GO:0004864 protein phosphatase inhibitor activity; GO:0038023 signaling receptor activity	04016 MAPK signaling pathway - plant; 04075 Plant hormone signal transduction	2.22529	0.443828	3.66183	0.00162771	0.0779226	-1.09275	0.599255	4.93889	8.77353e-05	0.255441	1.25672	-0.714497	-4.15774	0.000521084	0.0780175	-0.0446725	0.00218837	1.14269	0.267172	0.357466	-7.84897	-0.0122116	-4.65806	0.000165802	0.00126196	-0.564389	0.00781519	2.12951	0.0463205	0.137562	-5.72489	-0.00137156	-0.346245	0.732912	0.86126	-7.72429	0.010896	2.29371	0.0332135	0.24492	-5.16601	0.468067
GeneID:100781065	beta-amyrin synthase	100781065	LOC100781065	NA	NA	NA	00909 Sesquiterpenoid and triterpenoid biosynthesis; 01110 Biosynthesis of secondary metabolites	6.52758	-0.288421	-3.49452	0.00238628	0.0893791	-1.44158	-0.245508	-2.97139	0.00776131	0.292025	-2.3743	0.486718	4.1592	0.00051933	0.0780175	-0.0416636	-0.00517772	-3.97029	0.000801685	0.0027084	-2.45875	-0.00855514	-4.79221	0.000122247	0.000993983	-0.256077	0.0106188	4.24906	0.000422508	0.00553072	-1.17738	-0.00124384	-0.461115	0.64988	0.809088	-7.67602	0.00754873	2.33359	0.0305945	0.236778	-5.09031	-0.245634
GeneID:100784468	NAD-dependent protein deacetylase SRT1	100784468	LOC100784468	GO:0070932 histone H3 deacetylation; GO:0000122 negative regulation of transcription by RNA polymerase II	GO:0005634 nucleus	GO:0070403 NAD+ binding; GO:0019213 deacetylase activity; GO:0004407 histone deacetylase activity; GO:0003714 transcription corepressor activity	00760 Nicotinate and nicotinamide metabolism; 01100 Metabolic pathways	1.15195	-0.438405	-3.36053	0.00323719	0.0983717	-1.71901	-0.2521	-1.93036	0.0684183	0.456789	-4.11567	0.76901	4.15754	0.000521322	0.0780175	-0.0450808	-0.00412199	-1.99969	0.0598374	0.10325	-6.60297	-0.00719818	-2.55095	0.0193878	0.0526157	-5.25322	0.00247685	0.62703	0.538001	0.69725	-7.6589	-0.00649481	-1.52329	0.143936	0.338524	-6.63677	-0.0183294	-3.58483	0.00194149	0.0638003	-2.4439	-0.432025
GeneID:100801673	probable F-box protein At2g36090	100801673	LOC100801673	NA	GO:0016021 integral component of membrane	NA	NA	-0.094849	1.69528	4.89489	9.68973e-05	0.026413	1.48681	1.06651	3.07611	0.00614626	0.287433	-2.1838	-2.03675	-4.14775	0.000533178	0.0780343	-0.0651486	0.0194787	3.55947	0.00205735	0.00596954	-3.39488	-0.0210581	-2.81106	0.0110525	0.0337527	-4.71977	-0.00180655	-0.172269	0.865023	0.921141	-7.84774	-0.0188408	-1.66451	0.112193	0.290273	-6.42801	0.0263713	1.94278	0.0668053	0.331529	-5.79772	1.65477
GeneID:100819246	protein ALTERED XYLOGLUCAN 4	100819246	LOC100819246	GO:0010411 xyloglucan metabolic process	GO:0005794 Golgi apparatus; GO:0016021 integral component of membrane	GO:0016413 O-acetyltransferase activity	NA	2.55684	-0.548375	-4.78254	0.000124955	0.0290307	1.25476	-0.128938	-1.1233	0.275115	0.694594	-5.12165	0.675157	4.15297	0.000526825	0.0780343	-0.0544505	0.00171437	0.946257	0.355737	0.450974	-8.05305	-0.0148163	-5.97406	8.96161e-06	0.000131275	2.40736	-0.00155162	-0.446914	0.659922	0.788995	-7.75895	0.0105715	2.821	0.0108145	0.0697998	-4.29061	0.00326531	0.726598	0.47621	0.758817	-7.33249	-0.536982
GeneID:100796815	serine carboxypeptidase-like 27	100796815	LOC100796815	GO:0051603 proteolysis involved in cellular protein catabolic process	NA	GO:0004185 serine-type carboxypeptidase activity	NA	6.95934	0.613298	3.51534	0.00227558	0.0881841	-1.39831	0.683375	3.91281	0.000914925	0.255441	-0.627424	-1.0263	-4.14897	0.000531682	0.0780343	-0.0626398	-0.00228053	-0.827286	0.418206	0.51279	-8.15961	-0.00171055	-0.453293	0.655403	0.755166	-8.09192	0.0130264	2.46591	0.0232132	0.085335	-5.08842	0.00714693	1.25343	0.225051	0.441478	-6.99409	0.00908296	1.32835	0.199587	0.529326	-6.72002	0.661269
GeneID:100799666	BTB/POZ and MATH domain-containing protein 2	100799666	LOC100799666	NA	NA	NA	NA	3.77462	0.255588	2.95823	0.00799113	0.134153	-2.53608	0.18811	2.17489	0.0422926	0.407491	-3.7403	-0.508375	-4.15	0.000530423	0.0780343	-0.0605253	0.0014009	1.02618	0.317522	0.411541	-7.97416	0.00784051	4.1955	0.000477792	0.00290455	-1.63005	-0.0149897	-5.72982	1.51884e-05	0.000703772	2.19104	-0.00317357	-1.12389	0.274872	0.496115	-7.14469	0.00829903	2.4508	0.0239632	0.211736	-4.86364	0.210152
GeneID:102660925	VQ motif-containing protein 22	102660925	LOC102660925	NA	NA	NA	NA	2.65585	0.741505	2.86453	0.00982852	0.14411	-2.72178	0.778383	3.00377	0.00722246	0.291047	-2.31558	-1.5247	-4.15429	0.00052523	0.0780343	-0.0517444	0.0245648	6.00588	8.37089e-06	5.97254e-05	2.16994	0.063893	11.4114	5.13152e-10	1.44478e-07	12.5093	-0.0421816	-5.3817	3.26049e-05	0.00111101	1.4123	-0.00944053	-1.11589	0.278198	0.499607	-7.15353	0.0315748	3.11221	0.0056691	0.108044	-3.4911	0.553706
GeneID:100791717	putative leucine-rich repeat receptor-like protein kinase At2g19210	100791717	LOC100791717	NA	GO:0016021 integral component of membrane	GO:0005524 ATP binding; GO:0004672 protein kinase activity	NA	2.84974	-0.702174	-4.9062	9.44537e-05	0.0262899	1.5101	-0.432512	-3.01879	0.00698504	0.29008	-2.28829	0.840091	4.13999	0.000542769	0.0780991	-0.0810582	0.000446361	0.197383	0.845596	0.884763	-8.49272	-0.0237847	-7.68325	2.77446e-07	9.69251e-06	5.985	-0.0137798	-3.1798	0.00487077	0.0287581	-3.59626	0.0204709	4.37645	0.000315472	0.00850136	-0.810354	-0.00636455	-1.13464	0.27045	0.597934	-6.95195	-0.708537
GeneID:100786803	E3 ubiquitin-protein ligase RHA1B-like	100786803	LOC100786803	NA	NA	NA	NA	2.8151	-0.480932	-4.49126	0.000242577	0.0390667	0.648511	-0.205864	-1.92043	0.0697335	0.459856	-4.13035	0.628559	4.14003	0.000542725	0.0780991	-0.0809871	-0.00333786	-1.97277	0.0630482	0.107958	-6.64963	-0.0143165	-6.18112	5.76307e-06	9.39943e-05	2.86009	0.00342696	1.05694	0.303616	0.485863	-7.29301	0.0111691	3.19144	0.00474481	0.0414086	-3.49578	0.00346762	0.826237	0.418787	0.720832	-7.25379	-0.44672
GeneID:778072	transcription factor MYB61	778072	LOC778072	GO:0030154 cell differentiation; GO:0010119 regulation of stomatal movement	GO:0005634 nucleus	GO:0003700 DNA-binding transcription factor activity; GO:0043565 sequence-specific DNA binding; GO:0044212 NA	NA	0.219597	-1.33202	-4.37713	0.000314978	0.0434212	0.409554	-0.584379	-1.91826	0.0700239	0.460583	-4.13355	1.7879	4.14374	0.000538108	0.0780991	-0.073362	-0.00309045	-0.642721	0.527982	0.61655	-8.2983	-0.000255515	-0.0388188	0.969434	0.980979	-8.19855	0.0183168	1.98785	0.0612311	0.166512	-5.97586	0.000447481	0.0449921	0.964577	0.982438	-7.78598	0.00130112	0.10909	0.91426	0.971516	-7.59951	-1.2784
GeneID:100802706	hemerythrin/HHE Fe-binding domain-containing E3 ligase-like	100802706	LOC100802706	NA	NA	GO:0008270 zinc ion binding	NA	4.15289	-0.287295	-3.37151	0.00315747	0.0980996	-1.69636	-0.186136	-2.18203	0.0416885	0.407258	-3.72895	0.50016	4.13979	0.000543024	0.0780991	-0.0814787	-0.00205938	-1.52953	0.142391	0.213121	-7.3524	-0.0191462	-10.3878	2.46351e-09	3.67019e-07	10.8801	0.00556969	2.15866	0.0436952	0.132224	-5.67192	-2.92181e-06	-0.00104914	0.999174	0.999535	-7.78705	0.0191575	5.73621	1.49788e-05	0.00622051	2.44593	-0.253063
GeneID:100795128	UDP-glycosyltransferase 74G1	100795128	LOC100795128	NA	GO:0043231 intracellular membrane-bounded organelle	GO:0080043 quercetin 3-O-glucosyltransferase activity; GO:0080044 quercetin 7-O-glucosyltransferase activity; GO:0008194 UDP-glycosyltransferase activity	NA	3.98578	0.235562	2.01328	0.0582731	0.287344	-4.27847	0.23355	1.99394	0.0605105	0.443128	-4.02067	-0.686361	-4.13736	0.000546064	0.0781978	-0.0864607	0.0104992	5.67908	1.69628e-05	0.000107734	1.44625	0.0183915	7.26711	6.23697e-07	1.76176e-05	5.14858	-0.0265787	-7.50219	3.93547e-07	9.40633e-05	5.93899	0.00770971	2.01614	0.0579484	0.193111	-5.85088	0.0132525	2.88991	0.00929414	0.13681	-3.96747	0.149054
GeneID:548073	S-adenosyl-L-methionine:delta24-sterol-C-methyltransferase	548073	LOC548073	GO:0032259 methylation; GO:0006694 steroid biosynthetic process	NA	GO:0008168 methyltransferase activity	00100 Steroid biosynthesis; 01100 Metabolic pathways; 01110 Biosynthesis of secondary metabolites	6.57628	0.540062	4.58121	0.000197537	0.0354745	0.836339	0.317445	2.68991	0.0143874	0.328744	-2.8764	-0.691168	-4.13516	0.000548831	0.0782359	-0.0909709	-4.20492e-05	-0.0225745	0.982222	0.987304	-8.51292	0.00201551	0.79044	0.438895	0.566393	-7.87619	0.012017	3.36657	0.00319308	0.0214832	-3.18403	0.000121629	0.0315688	0.975141	0.987837	-7.78652	0.00301398	0.652328	0.521899	0.787228	-7.38492	0.570752
GeneID:100778133	FT-interacting protein 1	100778133	LOC100778133	NA	GO:0016021 integral component of membrane	NA	NA	5.14761	-0.312926	-2.83177	0.010562	0.148499	-2.78621	-0.401458	-3.62903	0.00175469	0.255441	-1.15858	0.647618	4.13341	0.00055104	0.0782359	-0.0945558	-0.00225566	-1.29186	0.211692	0.295806	-7.67173	-0.0020212	-0.845615	0.408149	0.53773	-7.83034	0.0168825	5.04557	6.90053e-05	0.00175138	0.650522	0.00422267	1.1692	0.25659	0.476399	-7.09363	0.00278681	0.643447	0.527521	0.790749	-7.39083	-0.259678
GeneID:100776796	phototropin-1-like	100776796	LOC100776796	NA	NA	NA	NA	5.005	-0.608198	-4.79905	0.000120367	0.0285638	1.28891	-0.530995	-4.18537	0.000489032	0.255441	-0.118935	0.741825	4.12842	0.00055739	0.0788007	-0.104781	-0.00966184	-4.82496	0.000113504	0.00052258	-0.490536	-0.00533926	-1.94777	0.0661659	0.136358	-6.37942	0.0191565	4.9921	7.78228e-05	0.00188723	0.528594	-0.00240492	-0.580623	0.568226	0.752601	-7.61157	0.0109414	2.20278	0.0399773	0.265451	-5.33582	-0.536702
GeneID:100809950	molybdenum cofactor sulfurase	100809950	LOC100809950	NA	NA	GO:0003824 catalytic activity	NA	0.152628	-1.03629	-4.85154	0.000106876	0.0265893	1.39739	-0.18511	-0.865689	0.397315	0.771208	-5.34782	1.24298	4.10426	0.000589215	0.079494	-0.154341	0.0101356	3.00312	0.00723295	0.017304	-4.62428	0.0187987	4.06887	0.000639136	0.00365599	-1.9214	-0.0100845	-1.55923	0.135221	0.285017	-6.66095	-0.0166951	-2.39151	0.0271294	0.120931	-5.15812	-0.000360773	-0.0430944	0.96607	0.989938	-7.60478	-1.10716
GeneID:100306311	uncharacterized LOC100306311	100306311	LOC100306311	NA	NA	NA	NA	4.28894	0.754251	4.64261	0.000171739	0.0339623	0.964269	0.298357	1.83449	0.0820749	0.482609	-4.2552	-0.94896	-4.11971	0.000568658	0.079494	-0.122644	0.00405237	1.57863	0.130703	0.198317	-7.2811	0.0230589	6.56195	2.59569e-06	5.14539e-05	3.67953	-0.0245055	-4.98157	7.96897e-05	0.00191711	0.504566	-0.00180355	-0.339672	0.737779	0.864178	-7.72665	0.0207039	3.25153	0.00414346	0.0928488	-3.1866	0.676504
GeneID:547481	syringolide-induced protein 1-3-1B	547481	1-3-1B	NA	GO:0005634 nucleus	GO:0003677 DNA binding	NA	1.18136	0.74094	4.33228	0.000349078	0.0455572	0.315484	0.322327	1.88262	0.0749451	0.470804	-4.18573	-0.995086	-4.10361	0.000590092	0.079494	-0.155668	0.00468262	1.73279	0.099114	0.157546	-7.04621	0.0196626	5.31523	3.77818e-05	0.000397097	0.936854	-0.0196254	-3.78973	0.00121387	0.0110637	-2.23016	-0.00767755	-1.37354	0.185362	0.393602	-6.84209	0.00656184	0.978923	0.339754	0.660396	-7.1151	0.666367
GeneID:100779644	uncharacterized LOC100779644	100779644	LOC100779644	NA	NA	NA	NA	-2.47017	1.30009	4.13415	0.000550106	0.0532833	-0.100805	0.550867	1.74981	0.0960653	0.506519	-4.37449	-1.8337	-4.11257	0.000578073	0.079494	-0.137301	0.0101325	2.03916	0.055394	0.0968302	-6.53381	0.0152612	2.24361	0.036798	0.0867049	-5.8492	-0.0137943	-1.44866	0.163516	0.323217	-6.81722	0.0092105	0.896144	0.381239	0.601305	-7.37394	0.0161806	1.31279	0.20468	0.534796	-6.73979	1.25084
GeneID:100784166	protein JINGUBANG	100784166	LOC100784166	NA	NA	NA	NA	1.78497	1.21075	3.96514	0.000811231	0.0629091	-0.456278	0.35212	1.15194	0.263445	0.687323	-5.09334	-1.78074	-4.11316	0.00057729	0.079494	-0.136091	0.00223794	0.463847	0.647956	0.724061	-8.4007	0.0420708	6.36988	3.87198e-06	7.02178e-05	3.26845	-0.0390505	-4.22363	0.000447898	0.00575426	-1.23587	-0.0248627	-2.49135	0.0220005	0.10686	-4.96275	0.0234398	1.9586	0.0647987	0.327304	-5.77068	1.06882
GeneID:100808989	N-rich protein	100808989	NRP-B	NA	NA	NA	NA	4.92367	0.617657	3.85575	0.00104309	0.0678172	-0.686204	0.266732	1.6633	0.112437	0.529483	-4.49231	-0.93325	-4.10897	0.000582872	0.079494	-0.144681	0.00546219	2.158	0.0437524	0.0794743	-6.3204	0.00354812	1.02402	0.318516	0.44862	-7.66271	0.000484439	0.0998752	0.921476	0.955231	-7.85807	-0.00930254	-1.77684	0.0913911	0.255719	-6.25215	0.0164731	2.62378	0.0165918	0.17966	-4.5188	0.602907
GeneID:100786969	uncharacterized protein At2g39795, mitochondrial	100786969	LOC100786969	GO:0070131 positive regulation of mitochondrial translation	GO:0005759 mitochondrial matrix; GO:0005739 mitochondrion	GO:0097177 mitochondrial ribosome binding; GO:0003729 mRNA binding; GO:0008494 translation activator activity	NA	2.4473	0.368219	3.79466	0.00120021	0.0695826	-0.814466	0.285018	2.93409	0.00843015	0.296811	-2.44173	-0.564184	-4.10072	0.000594025	0.079494	-0.161598	-0.00013775	-0.0898427	0.92934	0.948613	-8.50894	0.00415258	1.97849	0.0623538	0.130427	-6.32662	0.00129107	0.439415	0.665251	0.793254	-7.76241	-0.00357567	-1.12748	0.27339	0.4946	-7.14071	0.0015592	0.409976	0.686347	0.876244	-7.51795	0.366742
GeneID:100798105	uncharacterized LOC100798105	100798105	LOC100798105	NA	NA	NA	NA	-1.0046	2.26198	3.59737	0.00188657	0.0829664	-1.22741	1.02196	1.62355	0.120724	0.539318	-4.54501	-3.65355	-4.09812	0.000597583	0.079494	-0.166928	0.000604754	0.0608695	0.95209	0.965812	-8.51124	0.00288177	0.211887	0.834421	0.890265	-8.17577	-0.0268402	-1.40974	0.174558	0.337296	-6.87003	-0.033845	-1.64693	0.115789	0.295754	-6.45476	0.0545425	2.2132	0.0391427	0.263193	-5.31657	2.17633
GeneID:100527929	sm-like protein LSM5	100527929	LOC100527929	GO:0000398 mRNA splicing, via spliceosome; GO:0009737 response to abscisic acid; GO:0009414 response to water deprivation	GO:1990726 Lsm1-7-Pat1 complex; GO:0005681 spliceosomal complex; GO:0046540 U4/U6 x U5 tri-snRNP complex; GO:0005688 U6 snRNP	GO:0003723 RNA binding	03018 RNA degradation; 03040 Spliceosome	3.80203	-0.545894	-3.5585	0.00206194	0.0849922	-1.30846	-0.423448	-2.75735	0.012428	0.320592	-2.75762	0.891267	4.09768	0.000598185	0.079494	-0.167827	-0.00094332	-0.389171	0.701418	0.768677	-8.43387	-0.0114334	-3.44572	0.00266707	0.0111583	-3.33906	0.010895	2.34554	0.0298476	0.101732	-5.3222	-0.0179971	-3.58959	0.00192043	0.0241564	-2.60945	-0.00993427	-1.65228	0.114685	0.416446	-6.26642	-0.530058
GeneID:100805995	ras-related protein RABA1f	100805995	LOC100805995	GO:0006886 intracellular protein transport; GO:0032482 Rab protein signal transduction	GO:0012505 endomembrane system; GO:0005768 endosome	GO:0005525 GTP binding; GO:0003924 GTPase activity	04144 Endocytosis	0.628845	0.451352	3.44258	0.00268622	0.0935732	-1.54937	0.287008	2.18674	0.0412946	0.405903	-3.72145	-0.763876	-4.10926	0.000582484	0.079494	-0.144086	0.00419068	2.02291	0.0571865	0.0994456	-6.56239	0.0012529	0.441805	0.66355	0.761656	-8.09727	-0.000667119	-0.168046	0.868299	0.922511	-7.84849	-0.0128404	-2.9966	0.00733849	0.0542407	-3.91825	0.00407752	0.793511	0.437146	0.732723	-7.28068	0.430213
GeneID:102667444	uncharacterized LOC102667444	102667444	LOC102667444	NA	NA	NA	NA	-1.38436	0.758814	3.38237	0.00308051	0.0976176	-1.67393	0.669652	2.98173	0.00758507	0.291665	-2.35556	-1.30649	-4.10737	0.000585014	0.079494	-0.147954	0.00316068	0.89164	0.383589	0.479255	-8.1036	-0.0286176	-5.89749	1.05654e-05	0.000148483	2.23871	-0.00525082	-0.772982	0.448915	0.622077	-7.55428	0.00861215	1.17458	0.254481	0.474073	-7.08745	-0.00638723	-0.72642	0.476317	0.75886	-7.33262	0.760464
GeneID:106796714	zinc finger BED domain-containing protein DAYSLEEPER	106796714	LOC106796714	NA	NA	GO:0003677 DNA binding; GO:0046983 protein dimerization activity	NA	5.52827	-0.202221	-3.21913	0.0044578	0.110771	-2.00929	-0.325564	-5.17707	5.13964e-05	0.255441	1.67762	0.366653	4.11663	0.000572699	0.079494	-0.128965	-0.00450363	-4.53733	0.000218342	0.000906975	-1.15246	0.00288069	2.12011	0.0471977	0.105351	-6.07624	0.00398576	2.09547	0.0495681	0.144133	-5.7862	0.000972734	0.473796	0.640971	0.802809	-7.66986	-0.00840091	-3.41216	0.00287877	0.0778839	-2.83086	-0.186569
GeneID:100807225	receptor-like protein kinase 2	100807225	LOC100807225	NA	GO:0016021 integral component of membrane; GO:0005886 plasma membrane	GO:0005524 ATP binding; GO:0004674 protein serine/threonine kinase activity	NA	3.02481	-0.513012	-3.14863	0.00522437	0.115482	-2.15289	-0.306509	-1.87919	0.0754352	0.47091	-4.19072	0.947345	4.10085	0.000593844	0.079494	-0.161326	-0.00728238	-2.82872	0.0106329	0.0240391	-4.99512	-0.00702945	-1.99463	0.0604291	0.127186	-6.29865	0.0160507	3.25346	0.00412551	0.0256187	-3.4345	-0.016295	-3.06008	0.00637054	0.0500574	-3.78161	-0.0025335	-0.396738	0.695922	0.880819	-7.52351	-0.470223
GeneID:106795521	uncharacterized LOC106795521	106795521	LOC106795521	NA	NA	NA	NA	1.87089	1.08754	2.42249	0.0254292	0.20752	-3.56441	0.486036	1.08148	0.292838	0.7063	-5.16188	-2.61212	-4.10376	0.00058989	0.079494	-0.155363	0.0226848	3.19798	0.0046755	0.011947	-4.20065	-0.0246818	-2.54179	0.0197694	0.0534364	-5.27156	0.0320417	2.35715	0.0291379	0.0999843	-5.29992	-0.0194697	-1.32696	0.200037	0.411914	-6.9024	0.0131087	0.745013	0.465257	0.751665	-7.31866	1.12433
GeneID:100793905	poly(ADP-ribose) glycohydrolase 1	100793905	LOC100793905	GO:1990966 ATP generation from poly-ADP-D-ribose; GO:0005975 carbohydrate metabolic process; GO:0009225 nucleotide-sugar metabolic process; GO:0006282 regulation of DNA repair; GO:0031056 regulation of histone modification	GO:0005737 cytoplasm; GO:0005634 nucleus	GO:0004649 poly(ADP-ribose) glycohydrolase activity	NA	3.56812	-0.128557	-1.75005	0.0960233	0.355571	-4.69341	-0.180652	-2.45658	0.0236736	0.360878	-3.27824	0.427565	4.10516	0.000587993	0.079494	-0.152488	-0.00164309	-1.4156	0.172859	0.250431	-7.51092	-0.00672951	-4.23533	0.000436036	0.0027037	-1.53832	-0.000468557	-0.210656	0.835368	0.903991	-7.84003	0.00282039	1.17476	0.25441	0.473993	-7.08724	0.00425902	1.47929	0.15523	0.477034	-6.5184	-0.119075
GeneID:100781962	O-fucosyltransferase 20	100781962	LOC100781962	GO:0006004 fucose metabolic process	GO:0005737 cytoplasm; GO:0016021 integral component of membrane	GO:0016757 transferase activity, transferring glycosyl groups	NA	0.218539	0.93408	3.3844	0.00306633	0.0976176	-1.66973	0.618625	2.23902	0.0371431	0.396917	-3.63765	-1.60265	-4.09551	0.000601183	0.0795741	-0.172289	0.0145058	3.3263	0.00349854	0.00933814	-3.9172	0.0270749	4.53535	0.000219329	0.00158546	-0.846896	-0.00518069	-0.619928	0.54257	0.700711	-7.66346	0.00296531	0.328739	0.7459	0.869512	-7.73046	0.0283315	2.61913	0.0167582	0.180356	-4.52822	0.89003
GeneID:100778995	UDP-glycosyltransferase 84B2	100778995	LOC100778995	NA	GO:0043231 intracellular membrane-bounded organelle	GO:0080043 quercetin 3-O-glucosyltransferase activity; GO:0080044 quercetin 7-O-glucosyltransferase activity; GO:0008194 UDP-glycosyltransferase activity	NA	7.02161	0.508876	6.02248	8.07878e-06	0.00925522	3.73539	0.0293194	0.346619	0.732635	0.923381	-5.6346	-0.482374	-4.02642	0.000704645	0.0798027	-0.314043	-0.00686774	-5.144	5.53408e-05	0.000286607	0.239245	-0.00226695	-1.24037	0.229734	0.351597	-7.42144	-0.00868504	-3.39463	0.00299589	0.0205645	-3.12155	-0.000536126	-0.19414	0.848099	0.926189	-7.76728	-0.00102663	-0.310004	0.759887	0.91095	-7.55546	0.500412
GeneID:100306235	uncharacterized LOC100306235	100306235	LOC100306235	NA	NA	NA	NA	1.47532	2.25655	5.95778	9.28039e-06	0.00994589	3.61102	-0.236406	-0.623495	0.540273	0.847912	-5.51094	-2.16901	-4.03901	0.000684552	0.0798027	-0.288217	-0.00249054	-0.416158	0.681895	0.752469	-8.42254	0.021933	2.67724	0.0147872	0.0425383	-4.99718	-0.0455073	-3.96806	0.000805821	0.00842558	-1.82274	-0.0164054	-1.32529	0.200579	0.412526	-6.90453	0.0343312	2.31269	0.031942	0.241184	-5.13006	2.12918
GeneID:102663973	uncharacterized LOC102663973	102663973	LOC102663973	NA	GO:0016021 integral component of membrane	NA	NA	4.04455	1.25918	5.61325	1.95861e-05	0.0144558	2.93851	0.0502677	0.223847	0.825234	0.953856	-5.66715	-1.28439	-4.03829	0.000685691	0.0798027	-0.289701	-0.0189776	-5.35416	3.46555e-05	0.000195014	0.716231	0.011704	2.41218	0.0259837	0.0660235	-5.52742	-0.0232625	-3.42484	0.00279694	0.0195451	-3.05414	-0.00971753	-1.32546	0.200524	0.412485	-6.90432	-0.00126765	-0.144184	0.886853	0.962114	-7.59485	1.221
GeneID:100787218	uncharacterized LOC100787218	100787218	LOC100787218	NA	NA	NA	NA	1.98926	1.37684	5.1983	4.9017e-05	0.0189359	2.10729	0.0342073	0.129011	0.898686	0.974765	-5.68276	-1.53333	-4.08304	0.00061866	0.0798027	-0.197868	0.00266976	0.637928	0.531032	0.618991	-8.30146	-0.00477365	-0.833248	0.414918	0.54408	-7.84087	-0.00720839	-0.898816	0.379849	0.559956	-7.44769	0.013209	1.52591	0.143284	0.337541	-6.63302	0.0238938	2.30171	0.0326725	0.243545	-5.15089	1.37551
GeneID:100814607	basic 7S globulin 2	100814607	LOC100814607	NA	NA	NA	NA	2.99875	-1.16755	-5.09246	6.21128e-05	0.021215	1.89195	-0.43736	-1.90557	0.0717428	0.463585	-4.1522	1.31895	4.05743	0.000656175	0.0798027	-0.250422	0.0182775	5.04535	6.904e-05	0.000344555	0.0142364	-0.00490252	-0.988596	0.335117	0.465705	-7.69831	0.0176583	2.54364	0.0196918	0.075755	-4.93424	0.00150184	0.200428	0.843247	0.923557	-7.76598	0.0110148	1.22579	0.235054	0.564374	-6.8467	-1.15051
GeneID:100786301	uncharacterized LOC100786301	100786301	LOC100786301	NA	NA	NA	NA	-2.00756	1.64464	5.05464	6.76129e-05	0.0222406	1.81472	0.413028	1.26804	0.219896	0.65008	-4.9724	-1.85651	-4.0243	0.000708095	0.0798027	-0.318404	0.00653168	1.27048	0.219044	0.304162	-7.69826	0.0115505	1.64123	0.116976	0.211281	-6.87435	-0.0504338	-5.11917	5.85043e-05	0.0015958	0.818027	-0.00193303	-0.181778	0.857656	0.930808	-7.76971	0.0160585	1.25926	0.222983	0.552189	-6.80631	1.50053
GeneID:100527487	EF-hand, calcium binding motif-containing protein	100527487	LOC100527487	NA	NA	GO:0005509 calcium ion binding	04626 Plant-pathogen interaction	2.00914	1.27534	4.73111	0.000140426	0.0304927	1.14817	-0.0541838	-0.200788	0.842969	0.958361	-5.67172	-1.55819	-4.0769	0.000627451	0.0798027	-0.210464	-0.00499859	-1.17356	0.254877	0.343827	-7.81382	0.00690864	1.18488	0.250477	0.374492	-7.48714	-0.0225276	-2.75998	0.0123569	0.0549041	-4.49315	-0.055227	-6.26861	4.79012e-06	0.000994638	3.44264	0.0272725	2.58137	0.0181697	0.186485	-4.60441	1.18108
GeneID:100791118	uncharacterized LOC100791118	100791118	LOC100791118	NA	GO:0016021 integral component of membrane	NA	NA	0.584674	1.57887	4.62825	0.000177451	0.0346792	0.934362	0.363202	1.06354	0.30069	0.713233	-5.17873	-1.95392	-4.03971	0.000683455	0.0798027	-0.286785	0.00280769	0.520887	0.608382	0.689063	-8.37153	0.0105309	1.4272	0.169532	0.279966	-7.18175	-0.0290278	-2.81023	0.0110727	0.0508878	-4.38843	-0.0101046	-0.906303	0.375973	0.596273	-7.36472	0.0277552	2.07589	0.0515275	0.295307	-5.56583	1.4931
GeneID:100499710	uncharacterized LOC100499710	100499710	LOC100499710	NA	NA	NA	NA	4.91129	0.618531	4.58911	0.00019401	0.0354745	0.852811	0.356777	2.64422	0.0158785	0.33367	-2.95626	-0.774067	-4.05058	0.000666578	0.0798027	-0.264463	0.0117188	5.50267	2.49649e-05	0.000148294	1.0511	-0.000956094	-0.327955	0.746483	0.825376	-8.14297	0.0231762	5.67891	1.69689e-05	0.000748852	2.0779	-0.010611	-2.40883	0.0261662	0.118339	-5.12453	0.0126038	2.38592	0.0274468	0.225567	-4.98984	0.649474
GeneID:100791149	glutaredoxin-C9	100791149	LOC100791149	GO:0045454 cell redox homeostasis	GO:0005623 cell	GO:0009055 electron transfer activity; GO:0015035 protein disulfide oxidoreductase activity	NA	2.41415	1.16434	4.49311	0.000241553	0.0390667	0.65238	0.325953	1.25648	0.223967	0.654179	-4.98488	-1.48181	-4.03302	0.000694035	0.0798027	-0.300499	0.0193137	4.71689	0.000145039	0.00064274	-0.738912	0.0322842	5.75975	1.42319e-05	0.000185495	1.93377	-0.0719434	-9.16882	1.8537e-08	1.86245e-05	9.09095	-0.00667136	-0.787706	0.440454	0.652453	-7.4664	0.0104872	1.03256	0.314602	0.639424	-7.06132	0.923599
GeneID:100786621	probable amino acid permease 7	100786621	LOC100786621	GO:0003333 amino acid transmembrane transport	GO:0016021 integral component of membrane; GO:0005886 plasma membrane	GO:0015171 amino acid transmembrane transporter activity	NA	6.1147	-0.411977	-4.34736	0.000337213	0.0449928	0.347132	-0.228641	-2.41013	0.0260951	0.36727	-3.35633	0.547757	4.07674	0.00062769	0.0798027	-0.210804	-0.00077441	-0.517186	0.610914	0.69153	-8.37353	-0.0138535	-6.75866	1.73216e-06	3.72718e-05	4.09575	0.00461966	1.60998	0.123669	0.268192	-6.58624	0.0045918	1.48259	0.154361	0.353045	-6.69425	0.00353221	0.951016	0.353377	0.671886	-7.14205	-0.386022
GeneID:111188139	SAUR-like auxin-responsive family protein	111188139	LOC111188139	NA	NA	NA	NA	4.0428	-0.693379	-4.27507	0.000398027	0.047567	0.195384	-0.169017	-1.04097	0.310781	0.719318	-5.19958	0.932935	4.05692	0.000656945	0.0798027	-0.251468	-0.00616737	-2.40655	0.0262909	0.0517729	-5.85115	-0.0198371	-5.65454	1.78955e-05	0.000221266	1.69953	-0.00576726	-1.17435	0.254569	0.432677	-7.1638	0.00511002	0.964004	0.346991	0.568418	-7.31052	-0.000850803	-0.133841	0.894916	0.965193	-7.59636	-0.681174
GeneID:100812388	SNF1-related protein kinase regulatory subunit gamma-1	100812388	LOC100812388	NA	NA	NA	NA	0.71323	-0.751844	-4.24844	0.000423104	0.0479361	0.13946	-0.540294	-3.04976	0.00651893	0.287583	-2.23189	1.02107	4.06941	0.000638351	0.0798027	-0.225838	-0.0125901	-4.50251	0.00023642	0.000970299	-1.23274	-0.00551417	-1.44055	0.165768	0.275297	-7.16357	-0.0149716	-2.794	0.0114728	0.0521935	-4.42234	0.0389314	6.7311	1.8326e-06	0.000594619	4.42749	0.00457118	0.659052	0.517664	0.784774	-7.3804	-0.725136
GeneID:100795347	RING-H2 finger protein ATL65	100795347	LOC100795347	NA	NA	NA	NA	0.312635	0.728173	4.20217	0.000470529	0.0506737	0.0422168	0.354505	2.0436	0.0549136	0.433079	-3.94515	-0.991267	-4.03461	0.000691505	0.0798027	-0.297239	0.0105834	3.86535	0.00102035	0.00331142	-2.69927	0.0317166	8.462	6.48287e-08	3.28324e-06	7.48892	-0.0283139	-5.39628	3.15693e-05	0.00109825	1.44516	0.000865809	0.152878	0.880085	0.941882	-7.77478	-0.00783166	-1.15314	0.262962	0.590232	-6.93115	0.617147
GeneID:100804387	phosphatidylinositol 4-phosphate 5-kinase 9	100804387	LOC100804387	NA	NA	GO:0016308 1-phosphatidylinositol-4-phosphate 5-kinase activity; GO:0005524 ATP binding	00562 Inositol phosphate metabolism; 01100 Metabolic pathways; 04070 Phosphatidylinositol signaling system; 04144 Endocytosis	4.8407	-0.530953	-4.15133	0.000528813	0.0521722	-0.0646714	-0.37764	-2.94946	0.00814804	0.296811	-2.41397	0.737116	4.0648	0.000645151	0.0798027	-0.235296	-0.00342752	-1.69603	0.105982	0.166535	-7.1037	-0.0168455	-6.08924	7.00558e-06	0.000108862	2.6598	0.00727011	1.87728	0.0757094	0.193054	-6.16379	0.000566169	0.135444	0.893666	0.948904	-7.77742	0.000731155	0.145858	0.885549	0.961772	-7.5946	-0.496136
GeneID:100808118	glucomannan 4-beta-mannosyltransferase 9	100808118	LOC100808118	NA	GO:0005794 Golgi apparatus; GO:0016021 integral component of membrane	GO:0051753 mannan synthase activity; GO:0016757 transferase activity, transferring glycosyl groups	NA	2.50239	0.929505	4.04459	0.000675817	0.0584741	-0.289169	0.724882	3.15083	0.00519864	0.286347	-2.04693	-1.33093	-4.08462	0.000616416	0.0798027	-0.194624	0.00859298	2.36641	0.0285832	0.0556179	-5.92888	0.0236873	4.76526	0.000129953	0.00104386	-0.317966	0.0267666	3.84656	0.00106535	0.0101416	-2.10057	-0.0282336	-3.75901	0.00130256	0.0191907	-2.22561	0.00425614	0.472529	0.641859	0.853721	-7.48928	0.943662
GeneID:100789495	ubiquitin-conjugating enzyme E2 variant 1C-like	100789495	LOC100789495	GO:0006301 postreplication repair; GO:0070534 protein K63-linked ubiquitination	GO:0005634 nucleus	GO:0061631 ubiquitin conjugating enzyme activity	NA	5.35948	-0.377607	-4.01754	0.000719183	0.059952	-0.346081	-0.288174	-3.06273	0.00633287	0.287433	-2.20824	0.543764	4.0804	0.000622419	0.0798027	-0.203277	0.00323025	2.1751	0.0422739	0.0772102	-6.28908	0.0011587	0.569953	0.575298	0.688061	-8.03004	0.000590313	0.207424	0.837856	0.905386	-7.84074	-0.00111819	-0.364014	0.719812	0.85326	-7.71771	-0.000650259	-0.176521	0.861728	0.952663	-7.58942	-0.384206
GeneID:100789906	auxin response factor 3	100789906	LOC100789906	GO:0009734 auxin-activated signaling pathway; GO:0006355 regulation of transcription, DNA-templated	GO:0005634 nucleus	GO:0003677 DNA binding	04075 Plant hormone signal transduction	4.5562	-0.580826	-3.97916	0.00078551	0.0629091	-0.4268	-0.389497	-2.66553	0.0151657	0.331045	-2.91908	0.832797	4.02399	0.000708599	0.0798027	-0.31904	-0.000854526	-0.370505	0.715049	0.779377	-8.44127	-0.0124677	-3.94892	0.000842049	0.00454072	-2.19677	0.0206963	4.68268	0.000156768	0.00292438	-0.179893	0.00217843	0.456639	0.653038	0.811347	-7.67815	0.00852836	1.49073	0.152226	0.473193	-6.50241	-0.515169
GeneID:100808242	GATA transcription factor 7	100808242	LOC100808242	GO:0030154 cell differentiation; GO:0045893 positive regulation of transcription, DNA-templated	GO:0005634 nucleus	GO:0043565 sequence-specific DNA binding; GO:0008270 zinc ion binding	NA	3.50072	0.736617	3.89192	0.000959928	0.0656207	-0.610229	0.238564	1.2591	0.223038	0.653236	-4.98206	-1.08119	-4.02898	0.000700523	0.0798027	-0.308805	-0.00504104	-1.68564	0.107996	0.169237	-7.11978	0.0279556	6.8287	1.50168e-06	3.37097e-05	4.24278	-0.0203258	-3.54672	0.0021182	0.016148	-2.78075	-0.0151344	-2.44665	0.0241729	0.113214	-5.05073	0.0170127	2.29343	0.0332329	0.24492	-5.16654	0.671
GeneID:100812024	protein LST8 homolog	100812024	LOC100812024	GO:0032956 regulation of actin cytoskeleton organization; GO:0031929 TOR signaling	GO:0031931 TORC1 complex; GO:0031932 TORC2 complex	NA	04136 Autophagy - other	3.14896	-0.315104	-3.7574	0.00130739	0.0710608	-0.892626	-0.270321	-3.21994	0.0044497	0.282591	-1.91971	0.480626	4.04216	0.000679608	0.0798027	-0.281745	0.00764538	5.76974	1.39266e-05	9.12408e-05	1.64815	-0.00809366	-4.46197	0.000259378	0.00180471	-1.01599	0.0013843	0.545154	0.591904	0.738059	-7.70842	0.00175762	0.641273	0.528903	0.722964	-7.5734	0.00298915	0.909433	0.374361	0.689022	-7.18089	-0.319532
GeneID:100789739	gibberellin 2-beta-dioxygenase	100789739	GA2OX5	GO:0045487 gibberellin catabolic process; GO:0009416 response to light stimulus	NA	GO:0052634 C-19 gibberellin 2-beta-dioxygenase activity; GO:0051213 dioxygenase activity; GO:0046872 metal ion binding	00904 Diterpenoid biosynthesis; 01110 Biosynthesis of secondary metabolites	2.17979	0.926415	3.67874	0.00156584	0.0767918	-1.05738	0.584707	2.31935	0.031507	0.379061	-3.50688	-1.44161	-4.03751	0.000686917	0.0798027	-0.291296	0.0224044	5.63054	1.88591e-05	0.000117929	1.33783	0.0017369	0.318872	0.753256	0.830462	-8.14604	-0.00769821	-1.00958	0.325212	0.507612	-7.34171	0.00219275	0.26642	0.792747	0.895039	-7.74985	0.0208187	2.10929	0.0482254	0.287337	-5.50611	0.871011
GeneID:100795810	probably inactive leucine-rich repeat receptor-like protein kinase At3g28040	100795810	LOC100795810	NA	GO:0016021 integral component of membrane; GO:0005886 plasma membrane	GO:0005524 ATP binding; GO:0004672 protein kinase activity	NA	4.15879	-0.494041	-3.59772	0.00188508	0.0829664	-1.22669	-0.559559	-4.07046	0.000636808	0.255441	-0.332915	0.795273	4.08463	0.000616403	0.0798027	-0.194606	-0.00208154	-0.95934	0.349275	0.444277	-8.04053	-0.0193894	-6.52792	2.7853e-06	5.44971e-05	3.60703	0.0208019	5.00292	7.59496e-05	0.00185535	0.553292	-0.000248116	-0.0552845	0.956481	0.978535	-7.78544	-0.00368608	-0.684885	0.501575	0.773832	-7.3626	-0.42812
GeneID:100806878	probable polyamine oxidase 4	100806878	LOC100806878	GO:0006598 polyamine catabolic process	GO:0005777 peroxisome	GO:0016491 oxidoreductase activity; GO:0046592 polyamine oxidase activity	00330 Arginine and proline metabolism; 00410 beta-Alanine metabolism; 00770 Pantothenate and CoA biosynthesis; 01100 Metabolic pathways	5.36363	0.937523	3.54007	0.00215064	0.0867119	-1.34685	0.827469	3.12115	0.00555668	0.287175	-2.10138	-1.51773	-4.04201	0.000679851	0.0798027	-0.282066	0.00814979	1.9476	0.0661885	0.112474	-6.69288	-0.00351523	-0.613665	0.546616	0.663557	-8.00333	0.0273906	3.41576	0.0028553	0.019832	-3.07441	0.0146804	1.6961	0.105969	0.280425	-6.37941	0.0130248	1.25485	0.224546	0.553542	-6.81168	1.0111
GeneID:100305437	NAK-like ser/thr protein kinase	100305437	LOC100305437	GO:0006468 protein phosphorylation	GO:0016021 integral component of membrane; GO:0005886 plasma membrane	GO:0005524 ATP binding; GO:0004675 transmembrane receptor protein serine/threonine kinase activity; GO:0004672 protein kinase activity	NA	4.13844	-0.405336	-3.52831	0.00220919	0.0871179	-1.37133	-0.369251	-3.21075	0.00454289	0.282591	-1.93666	0.659095	4.04642	0.000672988	0.0798027	-0.273007	-0.00714072	-3.93383	0.000871767	0.00290324	-2.5424	-0.0037805	-1.52141	0.144403	0.248318	-7.05058	0.00640117	1.8402	0.081199	0.202662	-6.22515	-0.00311569	-0.829828	0.416802	0.631936	-7.4318	-0.0060918	-1.35296	0.191736	0.519664	-6.68836	-0.377989
GeneID:100819551	classical arabinogalactan protein 1	100819551	LOC100819551	NA	NA	NA	NA	3.05135	0.678824	3.23513	0.00429975	0.109693	-1.97658	0.572957	2.72766	0.013257	0.324162	-2.81004	-1.20602	-4.05382	0.000661643	0.0798027	-0.25783	0.012733	3.84053	0.00108022	0.00347383	-2.75604	0.0468335	10.319	2.74838e-09	3.89627e-07	10.7665	-0.0322529	-5.07646	6.43821e-05	0.00168158	0.72087	-0.00785518	-1.14545	0.266056	0.487134	-7.12062	0.0317189	3.85694	0.00104025	0.0474079	-1.82696	0.549758
GeneID:100787955	uncharacterized LOC100787955	100787955	LOC100787955	NA	NA	NA	NA	4.47682	-0.55915	-3.20068	0.00464714	0.111878	-2.04696	-0.536699	-3.06887	0.00624657	0.287433	-2.19703	0.996738	4.02409	0.000708435	0.0798027	-0.318832	0.0021871	0.792328	0.437819	0.532144	-8.1884	-0.00331907	-0.87837	0.390568	0.5207	-7.80176	0.0175475	3.31731	0.00357052	0.023214	-3.29338	-0.0146185	-2.56035	0.0190034	0.0982188	-4.82534	-0.00108695	-0.15875	0.875518	0.957678	-7.59254	-0.530824
GeneID:547842	dehydrin-like protein	547842	DEHYDRIN	NA	NA	NA	NA	2.8291	2.93468	3.17441	0.00493027	0.113828	-2.10048	2.40202	2.59545	0.0176309	0.340573	-3.0409	-5.30499	-4.04724	0.000671723	0.0798027	-0.271328	-0.0220829	-1.51175	0.146829	0.218612	-7.37776	-0.00372164	-0.186116	0.8543	0.904013	-8.18115	-0.00823602	-0.294222	0.771735	0.865007	-7.81795	0.0503685	1.66704	0.111684	0.289588	-6.42415	-0.075559	-2.08534	0.0505731	0.293125	-5.549	2.98178
GeneID:100786666	pleiotropic drug resistance protein 2	100786666	LOC100786666	GO:0055085 transmembrane transport	GO:0016021 integral component of membrane; GO:0005886 plasma membrane	GO:0005524 ATP binding; GO:0016887 ATPase activity; GO:0042626 ATPase-coupled transmembrane transporter activity	NA	4.64039	-0.468207	-3.14037	0.00532212	0.115916	-2.16965	-0.453769	-3.04027	0.00665847	0.287906	-2.24919	0.851527	4.02823	0.000701723	0.0798027	-0.310334	-0.0098831	-4.19527	0.000478042	0.00174931	-1.94123	0.00288511	0.894649	0.382018	0.512539	-7.78719	-0.0010375	-0.229819	0.820655	0.894894	-7.83561	-0.0058983	-1.21047	0.240743	0.459086	-7.0456	-0.00399629	-0.683895	0.502186	0.774314	-7.36329	-0.459971
GeneID:100808291	CASP-like protein 4A3	100808291	LOC100808291	NA	GO:0016021 integral component of membrane; GO:0005886 plasma membrane	GO:0051539 4 iron, 4 sulfur cluster binding	NA	2.48163	0.655535	3.13582	0.00537682	0.116167	-2.17889	0.877382	4.19254	0.000481049	0.255441	-0.105617	-1.20043	-4.05007	0.000667365	0.0798027	-0.265517	0.0114981	3.48101	0.00246099	0.00694366	-3.57158	0.0135551	2.99781	0.00731884	0.0245115	-4.32347	-0.00848601	-1.34065	0.195632	0.362776	-6.9609	-0.00425851	-0.623299	0.540399	0.73226	-7.58509	0.0182626	2.22899	0.037909	0.259666	-5.2873	0.606195
GeneID:100785849	B2 protein	100785849	LOC100785849	NA	NA	NA	NA	6.34386	0.513238	2.83623	0.0104592	0.147766	-2.77746	0.311849	1.72147	0.101186	0.514266	-4.41355	-1.04442	-4.07071	0.000636451	0.0798027	-0.223177	-0.000995298	-0.348096	0.731543	0.792981	-8.44968	0.0204996	5.2374	4.49232e-05	0.00045572	0.760517	-0.0209692	-3.82702	0.00111426	0.0104544	-2.14516	-0.0129955	-2.19735	0.0404191	0.154226	-5.52526	0.0195811	2.76088	0.0123327	0.157367	-4.23764	0.444877
GeneID:100816324	ABC transporter G family member 31	100816324	LOC100816324	GO:0055085 transmembrane transport	GO:0016021 integral component of membrane; GO:0005886 plasma membrane	GO:0005524 ATP binding; GO:0016887 ATPase activity; GO:0042626 ATPase-coupled transmembrane transporter activity	NA	-0.00665651	-0.625841	-2.70382	0.0139608	0.1659	-3.03509	-0.736923	-3.1803	0.00486526	0.283055	-1.99274	1.32896	4.04946	0.000668306	0.0798027	-0.266775	-0.0165691	-4.53039	0.000221828	0.000919961	-1.16845	5.86461e-06	0.00117139	0.999077	0.999369	-8.19934	0.0198474	2.83187	0.0105598	0.0491217	-4.34308	-0.0115243	-1.52339	0.14391	0.338486	-6.63661	-0.0138782	-1.5298	0.142323	0.459647	-6.44707	-0.558206
GeneID:100802114	patatin group A-3-like	100802114	LOC100802114	GO:0016042 lipid catabolic process	NA	GO:0016787 hydrolase activity	NA	4.85775	0.865784	2.67062	0.0149999	0.170344	-3.09889	1.04151	3.20923	0.00455847	0.282591	-1.93946	-1.88067	-4.09155	0.000606681	0.0798027	-0.180416	0.000342988	0.0669584	0.947305	0.962427	-8.51083	0.00278047	0.396523	0.696078	0.787636	-8.11704	0.0186821	1.9032	0.0720675	0.186705	-6.12039	0.0372692	3.51753	0.00226425	0.0266095	-2.77172	0.0365725	2.87837	0.00953361	0.138101	-3.99184	0.957223
GeneID:100781464	L-type lectin-domain containing receptor kinase VIII.1	100781464	LOC100781464	GO:0006952 defense response; GO:0042742 defense response to bacterium; GO:0002229 defense response to oomycetes	GO:0016021 integral component of membrane; GO:0005886 plasma membrane	GO:0005524 ATP binding; GO:0030246 carbohydrate binding; GO:0004675 transmembrane receptor protein serine/threonine kinase activity	NA	4.59877	-0.267553	-2.62063	0.0167043	0.17853	-3.19433	-0.237133	-2.32019	0.0314525	0.379061	-3.5055	0.588521	4.06566	0.000643875	0.0798027	-0.233529	-0.00835315	-5.1781	5.12781e-05	0.000269357	0.316872	-0.00861199	-3.89985	0.000942583	0.00494871	-2.30919	0.00499904	1.61711	0.122113	0.265892	-6.57559	-0.00415857	-1.24631	0.227597	0.444306	-7.00274	0.00384673	0.961343	0.348293	0.667706	-7.13216	-0.236769
GeneID:100305884	putative expansin-like A2	100305884	LOC100305884	GO:0019953 sexual reproduction	GO:0005576 extracellular region	NA	NA	4.02614	0.721207	2.60412	0.0173066	0.1803	-3.22569	0.198293	0.715224	0.483051	0.819255	-5.45503	-1.58128	-4.027	0.000703715	0.0798027	-0.312865	0.0228882	5.23041	4.5629e-05	0.000244785	0.435764	-0.000105895	-0.0176777	0.986078	0.991424	-8.19918	0.0170789	2.03665	0.0556672	0.155873	-5.89065	-0.0511749	-5.65381	1.79242e-05	0.00189046	2.09427	0.0286597	2.64035	0.016011	0.177186	-4.48516	0.681831
GeneID:100776550	pumilio homolog 4	100776550	LOC100776550	GO:0010608 posttranscriptional regulation of gene expression	GO:0005737 cytoplasm	GO:0003723 RNA binding; GO:0003729 mRNA binding	NA	4.69074	-0.181441	-2.3898	0.0272259	0.21263	-3.62409	-0.401521	-5.28285	4.06001e-05	0.255441	1.86194	0.433666	4.02861	0.000701111	0.0798027	-0.309555	-0.00832971	-6.94353	1.18997e-06	1.21817e-05	4.17734	-0.00720309	-4.38625	0.000308465	0.00206228	-1.19051	0.00244086	1.06176	0.301477	0.483419	-7.28794	0.00841859	3.39274	0.00300879	0.0313554	-3.05095	-0.00194543	-0.653781	0.520982	0.786708	-7.38395	-0.148075
GeneID:100808086	uroporphyrinogen-III synthase, chloroplastic	100808086	LOC100808086	GO:0006782 protoporphyrinogen IX biosynthetic process; GO:0006780 uroporphyrinogen III biosynthetic process	GO:0009507 chloroplast	GO:0004852 uroporphyrinogen-III synthase activity	00860 Porphyrin and chlorophyll metabolism; 01100 Metabolic pathways; 01110 Biosynthesis of secondary metabolites	2.72183	-0.225011	-2.23654	0.037331	0.242378	-3.89814	-0.352668	-3.50166	0.00234776	0.260067	-1.39661	0.581342	4.07546	0.000629527	0.0798027	-0.213412	0.0032429	2.04	0.0553023	0.0967056	-6.53232	-0.00130893	-0.601502	0.554519	0.670619	-8.01095	0.00331282	1.0875	0.290239	0.472098	-7.26054	0.00150501	0.457716	0.652277	0.810874	-7.67764	-0.0029783	-0.75532	0.459194	0.747455	-7.31078	-0.221675
GeneID:100796384	protein FANTASTIC FOUR 3	100796384	LOC100796384	NA	NA	NA	NA	-1.33945	0.608926	2.09141	0.0499692	0.269381	-4.14812	1.13785	3.90383	0.000933996	0.255441	-0.644217	-1.68603	-4.08424	0.000616959	0.0798027	-0.19541	-0.00398606	-0.866445	0.396911	0.492459	-8.12599	0.0494053	7.84504	2.03766e-07	7.72799e-06	6.30401	-0.00812957	-0.922143	0.367861	0.549278	-7.4263	0.00499687	0.525116	0.605494	0.778922	-7.64329	0.0138264	1.21164	0.240305	0.569238	-6.8635	0.578733
GeneID:102660523	uncharacterized LOC102660523	102660523	LOC102660523	NA	NA	NA	NA	1.7132	0.466136	2.06766	0.0523718	0.27458	-4.18805	0.502973	2.22867	0.0379333	0.397346	-3.65432	-1.30345	-4.07788	0.000626043	0.0798027	-0.208458	0.0277166	7.78093	2.30183e-07	3.24042e-06	5.87512	0.0281799	5.77902	1.3649e-05	0.000180302	1.97656	-0.0219157	-3.21055	0.0045449	0.0273097	-3.52886	-0.0341379	-4.63328	0.00017543	0.0061286	-0.219823	0.0168538	1.90745	0.071485	0.342113	-5.85754	0.315257
GeneID:100788017	probable UDP-arabinopyranose mutase 1	100788017	LOC100788017	GO:0009832 plant-type cell wall biogenesis; GO:0033356 UDP-L-arabinose metabolic process	GO:0005829 cytosol; GO:0005794 Golgi apparatus	GO:0052691 UDP-arabinopyranose mutase activity	00520 Amino sugar and nucleotide sugar metabolism; 01100 Metabolic pathways	3.48771	0.213441	1.93421	0.0679143	0.306815	-4.40715	0.314204	2.84428	0.010276	0.312923	-2.60303	-0.629955	-4.02632	0.000704808	0.0798027	-0.31425	0.0174145	9.98757	4.69011e-09	1.59979e-07	9.91598	0.0183115	7.67181	2.83609e-07	9.85601e-06	5.9623	-0.0117942	-3.52982	0.00220157	0.0166146	-2.81879	-0.00938843	-2.60317	0.0173416	0.0931549	-4.73914	0.0128371	2.96813	0.00781764	0.125836	-3.80133	0.13526
GeneID:100812778	probable calcium-binding protein CML45	100812778	LOC100812778	NA	NA	GO:0005509 calcium ion binding	04016 MAPK signaling pathway - plant; 04070 Phosphatidylinositol signaling system; 04626 Plant-pathogen interaction	0.506097	0.674537	1.80504	0.0867249	0.339731	-4.61	1.27436	3.4065	0.00291607	0.267421	-1.57395	-2.13477	-4.02908	0.00070036	0.0798027	-0.308599	0.0307457	5.20702	4.8072e-05	0.000255413	0.382629	0.0521901	6.45679	3.22915e-06	6.09179e-05	3.45501	-0.0404058	-3.57093	0.00200419	0.0155828	-2.72621	0.0392888	3.21687	0.00448061	0.0401238	-3.44002	0.0242644	1.65668	0.113783	0.414932	-6.25973	0.528502
GeneID:100814588	uncharacterized LOC100814588	100814588	LOC100814588	NA	NA	NA	NA	-0.530376	0.697075	1.30504	0.207255	0.495369	-5.29567	1.72861	3.23278	0.00432267	0.282591	-1.89602	-3.07245	-4.05696	0.000656879	0.0798027	-0.251378	0.051218	6.06862	7.32046e-06	5.34053e-05	2.30755	0.0883507	7.64718	2.97352e-07	1.02266e-05	5.91341	-0.0711988	-4.40223	0.000297378	0.00440669	-0.82486	0.0239656	1.37283	0.185579	0.393738	-6.84302	0.0322768	1.54179	0.139394	0.455018	-6.42987	0.402077
GeneID:100817488	uncharacterized LOC100817488	100817488	LOC100817488	NA	GO:0016021 integral component of membrane	NA	NA	2.71108	0.170241	1.10759	0.281678	0.571248	-5.51648	0.450583	2.92836	0.00853764	0.296811	-2.45206	-0.880683	-4.04118	0.000681146	0.0798027	-0.283765	0.0135303	5.57116	2.14776e-05	0.000131288	1.20487	0.0304405	9.15619	1.89462e-08	1.39568e-06	8.7635	-0.0237149	-5.09558	6.16793e-05	0.00163934	0.764389	0.00200636	0.399401	0.693991	0.836973	-7.70363	0.00493304	0.818879	0.422871	0.723395	-7.25992	0.0709222
GeneID:100792086	pentatricopeptide repeat-containing protein At2g35030, mitochondrial	100792086	LOC100792086	GO:0009451 RNA modification	GO:0043231 intracellular membrane-bounded organelle	NA	NA	1.30095	-0.12512	-0.874455	0.392643	0.668141	-5.73589	-0.323231	-2.25662	0.0358344	0.393519	-3.60921	0.817152	4.02798	0.000702129	0.0798027	-0.31085	0.00757716	3.35152	0.00330404	0.00889476	-3.86113	-0.00110442	-0.356856	0.725079	0.80915	-8.13263	0.00932247	2.15179	0.0443014	0.133559	-5.68444	-0.000402413	-0.0860533	0.932312	0.966389	-7.78316	-0.000946314	-0.168747	0.867755	0.955028	-7.59083	-0.116105
GeneID:100814695	probable E3 ubiquitin-protein ligase RHY1A	100814695	LOC100814695	NA	NA	NA	NA	3.78876	0.0518919	0.485555	0.632759	0.828271	-5.99364	0.416071	3.88902	0.00096634	0.255441	-0.671933	-0.617913	-4.07792	0.00062598	0.0798027	-0.208368	0.000339123	0.200826	0.84294	0.882464	-8.492	0.0188419	8.151	1.14754e-07	4.97712e-06	6.89786	-0.0124155	-3.83672	0.00108972	0.0103127	-2.12304	-0.000899891	-0.25764	0.799417	0.898766	-7.75225	0.0126472	3.01941	0.00697531	0.119331	-3.69151	0.012716
GeneID:100776450	oleoyl-acyl carrier protein thioesterase 1, chloroplastic-like	100776450	LOC100776450	NA	NA	NA	NA	4.16902	0.504941	4.71646	0.000145179	0.0309233	1.11777	0.472796	4.41147	0.000291155	0.255441	0.299564	-0.609729	-4.01685	0.000720327	0.0808494	-0.333695	0.00707591	4.18294	0.000491773	0.00179225	-1.96964	0.00809985	3.49784	0.00236828	0.0101433	-3.22211	0.0160671	4.95643	8.43329e-05	0.00198111	0.44718	-0.0152248	-4.35123	0.000334237	0.00873958	-0.868365	-0.00611116	-1.45643	0.161382	0.486699	-6.55007	0.511878
GeneID:547976	1-aminocyclopropane 1-carboxylate synthase	547976	ACS1	GO:0009693 ethylene biosynthetic process; GO:0009835 fruit ripening; GO:0009058 biosynthetic process	NA	GO:0016847 1-aminocyclopropane-1-carboxylate synthase activity; GO:0030170 pyridoxal phosphate binding; GO:0003824 catalytic activity	00270 Cysteine and methionine metabolism; 01100 Metabolic pathways; 01110 Biosynthesis of secondary metabolites; 04016 MAPK signaling pathway - plant	0.0769639	2.00228	4.43114	0.000278333	0.0408823	0.522726	0.5387	1.19089	0.248166	0.675802	-5.05386	-2.57055	-4.01225	0.000727972	0.0814324	-0.34312	-0.00979847	-1.37237	0.185717	0.265563	-7.56847	0.0420082	4.29806	0.000377575	0.0024142	-1.39378	-0.0444227	-3.24677	0.00418827	0.025883	-3.44922	-0.0069662	-0.471705	0.642436	0.803874	-7.67089	0.032959	1.86103	0.0780733	0.355478	-5.935	1.88956
GeneID:100806580	plasma membrane ATPase 4	100806580	LOC100806580	GO:0120029 proton export across plasma membrane	GO:0016021 integral component of membrane; GO:0005886 plasma membrane	GO:0005524 ATP binding; GO:0008553 proton-exporting ATPase activity, phosphorylative mechanism	00190 Oxidative phosphorylation; 01100 Metabolic pathways	3.64942	-0.724143	-4.54577	0.000214173	0.03725	0.762408	-0.463364	-2.90562	0.00897754	0.301274	-2.49301	0.904874	4.0063	0.000738002	0.0817288	-0.355337	0.00942431	3.74418	0.00134766	0.00419305	-2.97595	0.0175042	5.0801	6.38582e-05	0.000596112	0.402743	-0.027272	-5.654	1.79166e-05	0.00077563	2.02245	-0.0039415	-0.757057	0.458177	0.667777	-7.49051	0.0149647	2.39684	0.0268292	0.222953	-4.96873	-0.820164
GeneID:100819400	probable xyloglucan 6-xylosyltransferase 5	100819400	LOC100819400	GO:0009969 xyloglucan biosynthetic process	GO:0005768 endosome; GO:0016021 integral component of membrane; GO:0005802 trans-Golgi network	GO:0016758 transferase activity, transferring hexosyl groups	NA	3.79002	0.621141	3.75106	0.00132653	0.0712652	-0.905908	0.288226	1.73873	0.0980412	0.511384	-4.38982	-0.94116	-4.00867	0.000733999	0.0817288	-0.350481	-0.00246939	-0.943794	0.356963	0.452079	-8.05539	0.00556777	1.55451	0.13634	0.237688	-7.00293	-0.00886801	-1.76867	0.0927827	0.2221	-6.34109	-0.0194371	-3.59152	0.00191199	0.0241345	-2.60511	0.0161114	2.48249	0.022416	0.20482	-4.80135	0.587306
GeneID:100815700	PRA1 family protein F4	100815700	LOC100815700	NA	GO:0016021 integral component of membrane	NA	NA	0.210723	0.443192	2.12936	0.046335	0.261576	-4.08371	0.209266	1.00436	0.327656	0.730121	-5.23256	-1.18235	-4.00657	0.000737543	0.0817288	-0.354781	0.00581902	1.76941	0.0926551	0.14899	-6.98804	-0.00381845	-0.848186	0.406751	0.536399	-7.82813	0.0158537	2.51561	0.0208993	0.0791179	-4.99012	-0.026857	-3.94819	0.000843472	0.014893	-1.79393	-0.00133839	-0.164069	0.871386	0.9563	-7.59164	0.448987
GeneID:100817868	uncharacterized LOC100817868	100817868	LOC100817868	NA	NA	NA	NA	4.34634	-0.537058	-3.10041	0.00582099	0.118871	-2.2506	-0.339859	-1.95989	0.0646386	0.44964	-4.07179	0.983536	4.00462	0.00074086	0.0817727	-0.358788	-0.012993	-4.74715	0.000135404	0.0006066	-0.669316	-0.029102	-7.76727	2.36254e-07	8.62533e-06	6.15109	-0.0302358	-5.76469	1.40801e-05	0.000669913	2.2684	-0.012286	-2.17016	0.0426963	0.159453	-5.57521	-0.00133529	-0.196681	0.846137	0.947592	-7.58548	-0.585424
GeneID:100778550	TMV resistance protein N	100778550	LOC100778550	GO:0007165 signal transduction	NA	GO:0043531 ADP binding	NA	4.58023	0.640996	2.46475	0.0232701	0.200973	-3.48665	0.804934	3.0918	0.00593428	0.287175	-2.15512	-1.47551	-4.0016	0.000746015	0.0820691	-0.364979	-0.00822267	-2.00104	0.0596807	0.103033	-6.60063	0.0219322	3.89896	0.00094452	0.00495653	-2.31124	-0.0141964	-1.80282	0.0870845	0.212501	-6.28614	-0.0169587	-1.99524	0.0603577	0.197905	-5.88728	0.0354957	3.48244	0.00245297	0.0721195	-2.67387	0.604371
GeneID:100499788	uncharacterized LOC100499788	100499788	LOC100499788	GO:0045047 protein targeting to ER; GO:0006465 signal peptide processing	GO:0016021 integral component of membrane; GO:0005787 signal peptidase complex	GO:0008233 peptidase activity	03060 Protein export	3.26359	-0.546047	-4.82783	0.000112767	0.0273464	1.34844	-0.380929	-3.36434	0.00320929	0.272313	-1.65234	0.641146	3.99808	0.000752085	0.0822339	-0.372214	0.0135947	7.60703	3.21264e-07	4.25233e-06	5.53014	-0.00816569	-3.33782	0.00340836	0.0134917	-3.57979	0.00101509	0.296402	0.770095	0.864044	-7.81727	0.00701996	1.89907	0.0726374	0.222175	-6.05152	-0.001363	-0.307472	0.761783	0.91195	-7.55627	-0.559349
GeneID:102662475	uncharacterized LOC102662475	102662475	LOC102662475	NA	NA	NA	NA	-0.520839	-2.32118	-3.71629	0.00143668	0.0730949	-0.978772	-1.74102	-2.78445	0.0117148	0.318756	-2.70961	3.53839	3.99558	0.000756425	0.0822339	-0.377351	-0.000197927	-0.0200553	0.984206	0.988669	-8.51298	-0.0827063	-6.12192	6.5348e-06	0.000103433	2.73115	-0.0507566	-2.6838	0.0145788	0.0616116	-4.65037	-0.040263	-1.97239	0.063095	0.203277	-5.9268	0.0259507	1.06008	0.302219	0.628311	-7.03273	-2.43581
GeneID:100789636	GATA transcription factor 16	100789636	LOC100789636	GO:0006355 regulation of transcription, DNA-templated	NA	GO:0043565 sequence-specific DNA binding; GO:0008270 zinc ion binding	NA	2.25115	0.368525	3.39882	0.00296742	0.0965339	-1.63993	0.159093	1.46571	0.158862	0.589395	-4.74487	-0.613944	-3.99359	0.00075989	0.0822339	-0.381431	0.00495604	2.89281	0.00923491	0.0213211	-4.85984	-0.00379106	-1.61648	0.122251	0.21861	-6.91159	-0.000917661	-0.279512	0.782831	0.871932	-7.82236	-0.0115767	-3.26687	0.00400232	0.0374034	-3.32999	-0.00821918	-1.9341	0.0679284	0.333943	-5.81248	0.345297
GeneID:100775298	GTP-binding nuclear protein Ran-1-like	100775298	LOC100775298	GO:0006606 protein import into nucleus; GO:0000054 ribosomal subunit export from nucleus	GO:0005737 cytoplasm; GO:0005634 nucleus	GO:0005525 GTP binding; GO:0003924 GTPase activity	03008 Ribosome biogenesis in eukaryotes; 03013 RNA transport	2.03583	-0.737887	-3.09482	0.00589432	0.119334	-2.2619	-0.588208	-2.46439	0.0232876	0.359128	-3.26505	1.35019	3.99404	0.000759093	0.0822339	-0.380494	-0.00608768	-1.61593	0.122371	0.187984	-7.22579	0.00389597	0.755456	0.459114	0.584834	-7.90375	0.01276	1.76747	0.092988	0.222399	-6.343	-0.00909394	-1.16703	0.257443	0.477341	-7.09612	-0.0221751	-2.37302	0.0281937	0.228301	-5.01473	-0.710964
GeneID:100802880	LRR receptor-like serine/threonine-protein kinase	100802880	LOC100802880	NA	GO:0016021 integral component of membrane; GO:0005886 plasma membrane	GO:0005524 ATP binding; GO:0004674 protein serine/threonine kinase activity	NA	2.11484	-0.483151	-2.65592	0.0154831	0.172558	-3.12704	-0.367957	-2.02052	0.0574539	0.437299	-3.98038	1.03082	3.99657	0.000754705	0.0822339	-0.375318	-0.00612901	-2.13229	0.046064	0.0829971	-6.36721	0.00655968	1.6671	0.111671	0.204083	-6.83496	0.0273489	4.96511	8.26987e-05	0.00195709	0.467007	0.00710546	1.19511	0.24655	0.465273	-7.06364	0.00346948	0.486616	0.632021	0.84856	-7.48227	-0.397378
GeneID:100782027	3-ketoacyl-CoA synthase 11	100782027	LOC100782027	GO:0006633 fatty acid biosynthetic process	GO:0016021 integral component of membrane	GO:0016747 transferase activity, transferring acyl groups other than amino-acyl groups	00062 Fatty acid elongation; 01100 Metabolic pathways; 01110 Biosynthesis of secondary metabolites; 04626 Plant-pathogen interaction	3.24196	1.17769	4.74586	0.000135802	0.0300784	1.17875	0.411339	1.65583	0.113957	0.531165	-4.50229	-1.40306	-3.98777	0.000770124	0.08252	-0.393375	-0.0203207	-5.18257	5.07685e-05	0.000267092	0.327042	0.0274949	5.12251	5.80681e-05	0.000555645	0.499367	-0.00369418	-0.49165	0.628522	0.766211	-7.73715	-0.037136	-4.5789	0.000198577	0.00651267	-0.344744	0.00223608	0.229911	0.820585	0.937327	-7.57806	1.15925
GeneID:100819694	polyubiquitin	100819694	LOC100819694	NA	NA	NA	NA	7.05735	0.897201	4.73356	0.000139647	0.0304927	1.15326	0.0896632	0.472549	0.641845	0.889724	-5.58688	-1.07059	-3.98377	0.000777237	0.08252	-0.401583	0.00548365	1.83102	0.0826125	0.135511	-6.88824	0.0229782	5.60483	1.99502e-05	0.000241812	1.58845	-0.0289998	-5.05301	6.7861e-05	0.0017356	0.667482	0.00084917	0.137081	0.892389	0.948096	-7.77719	0.0139969	1.88417	0.0747257	0.349022	-5.89656	0.80566
GeneID:778080	MYB transcription factor MYB60	778080	MYB60	GO:0030154 cell differentiation; GO:0009733 response to auxin; GO:0009723 response to ethylene; GO:0009739 response to gibberellin	GO:0005634 nucleus	GO:0003700 DNA-binding transcription factor activity; GO:0043565 sequence-specific DNA binding; GO:0044212 NA	NA	0.327116	1.01937	4.64573	0.000170525	0.0339243	0.97075	0.257622	1.17283	0.255162	0.682604	-5.0723	-1.24	-3.98579	0.000773634	0.08252	-0.397435	-0.0132721	-3.82809	0.00111152	0.00356105	-2.78447	0.0225074	4.74234	0.000136891	0.00108724	-0.370609	-0.00561438	-0.845042	0.408461	0.585003	-7.49506	-0.0121995	-1.70117	0.104999	0.278782	-6.37156	-0.0106511	-1.23853	0.230403	0.560535	-6.83144	1.00421
GeneID:100795799	ethylene receptor	100795799	LOC100795799	NA	GO:0016021 integral component of membrane; GO:0005783 endoplasmic reticulum; GO:0005789 endoplasmic reticulum membrane	GO:0000155 phosphorelay sensor kinase activity; GO:0005524 ATP binding; GO:0051740 ethylene binding; GO:0038199 ethylene receptor activity; GO:0046872 metal ion binding	04016 MAPK signaling pathway - plant; 04075 Plant hormone signal transduction	4.84364	-0.460218	-4.54445	0.000214821	0.03725	0.759646	-0.288881	-2.84951	0.0101585	0.312035	-2.59367	0.571107	3.97747	0.000788563	0.08252	-0.4145	-0.0111656	-6.97789	1.11033e-06	1.15349e-05	4.24881	-0.00676725	-3.08942	0.005966	0.0208916	-4.12564	-0.0028726	-0.936806	0.360456	0.542759	-7.4126	0.00340179	1.0278	0.316778	0.53902	-7.24708	-0.0028654	-0.721925	0.479013	0.760299	-7.33595	-0.440084
GeneID:100787175	pleiotropic drug resistance protein 2	100787175	LOC100787175	NA	NA	NA	NA	4.96452	-0.3723	-4.24731	0.0004242	0.0479361	0.137092	-0.220318	-2.51076	0.0211153	0.353323	-3.18632	0.495119	3.98385	0.000777092	0.08252	-0.401417	-0.00427252	-3.08482	0.0060278	0.0148298	-4.44776	0.0033662	1.77545	0.0916265	0.175625	-6.6651	0.00262659	0.989622	0.334628	0.516798	-7.36163	-0.000848317	-0.296117	0.77031	0.882345	-7.74111	0.000900569	0.262136	0.795999	0.926665	-7.56977	-0.359627
GeneID:100306333	uncharacterized LOC100306333	100306333	GASA7	NA	NA	NA	NA	3.56299	1.4369	3.69515	0.00150806	0.0757545	-1.02305	1.16871	3.00224	0.00724707	0.291047	-2.31836	-2.19257	-3.97676	0.000789855	0.08252	-0.415961	0.0151105	2.45928	0.0235398	0.0472488	-5.74799	-0.0126816	-1.50773	0.147849	0.252511	-7.07004	0.013869	1.17789	0.253187	0.430968	-7.15972	0.0194053	1.5269	0.14304	0.337229	-6.63161	0.000975717	0.0640203	0.949614	0.983939	-7.6036	1.46805
GeneID:100127396	WRKY transcription factor 51	100127396	WRKY61	NA	NA	NA	NA	4.62656	0.58276	3.5247	0.00222747	0.087165	-1.37884	0.612798	3.7024	0.00148319	0.255441	-1.02128	-0.93531	-3.98989	0.000766379	0.08252	-0.389023	0.0138581	5.30469	3.86762e-05	0.000213516	0.604272	0.0165025	4.61456	0.000183073	0.00136894	-0.664505	-0.044516	-8.89211	3.00372e-08	2.43397e-05	8.59249	0.0208244	3.85379	0.00104781	0.0171259	-2.00968	0.00521557	0.804867	0.43072	0.727918	-7.27147	0.454731
GeneID:100786088	transcription factor bHLH147-like	100786088	LOC100786088	NA	NA	NA	NA	4.69242	-0.408551	-3.17694	0.00490222	0.113827	-2.09532	-0.211708	-1.6445	0.116294	0.5342	-4.51735	0.725237	3.97755	0.000788431	0.08252	-0.41435	-0.0151015	-7.43203	4.51175e-07	5.6035e-06	5.17895	0.00679165	2.44167	0.0244274	0.0629905	-5.46982	0.00449502	1.15439	0.262463	0.441174	-7.18661	0.00122883	0.292375	0.773126	0.884124	-7.74226	-0.000571619	-0.113412	0.910878	0.970618	-7.59901	-0.370498
GeneID:100778356	phosphoglycerate kinase	100778356	LOC100778356	GO:0006094 gluconeogenesis; GO:0006096 glycolytic process; GO:1903862 positive regulation of oxidative phosphorylation	GO:0005829 cytosol	GO:0043531 ADP binding; GO:0005524 ATP binding; GO:0004618 phosphoglycerate kinase activity; GO:0008176 tRNA (guanine-N7-)-methyltransferase activity	00010 Glycolysis / Gluconeogenesis; 00710 Carbon fixation in photosynthetic organisms; 01100 Metabolic pathways; 01110 Biosynthesis of secondary metabolites; 01200 Carbon metabolism; 01230 Biosynthesis of amino acids	2.33446	-0.561564	-2.78677	0.0116555	0.154336	-2.87425	-0.641848	-3.18176	0.00484935	0.283055	-1.99006	1.13723	3.98037	0.000783332	0.08252	-0.408557	-0.00121867	-0.382746	0.706099	0.772405	-8.43646	-0.0120128	-2.7561	0.012462	0.0370792	-4.83442	0.0286859	4.7014	0.000150237	0.00286035	-0.136924	0.00875132	1.3288	0.199442	0.411301	-6.90006	-0.0109565	-1.38727	0.181202	0.507766	-6.64343	-0.475009
GeneID:100786578	isoflavone reductase homolog	100786578	LOC100786578	NA	NA	NA	00998 Biosynthesis of various secondary metabolites - part 2; 01100 Metabolic pathways; 01110 Biosynthesis of secondary metabolites	4.4593	0.145338	0.567352	0.577028	0.795824	-5.95118	1.37296	5.35384	3.46803e-05	0.255441	1.98468	-1.44565	-3.98022	0.000783596	0.08252	-0.408859	0.0451796	11.1619	7.44779e-10	4.14469e-08	11.8311	0.0722786	13.0446	5.17332e-11	3.89721e-08	14.893	-0.0487583	-6.28606	4.61731e-06	0.000351285	3.40895	-0.00500345	-0.597622	0.557054	0.744598	-7.60124	0.000633116	0.0630588	0.950369	0.984405	-7.60367	-0.109007
GeneID:100170701	chalcone synthase	100170701	CHS8	GO:0009058 biosynthetic process	NA	GO:0016747 transferase activity, transferring acyl groups other than amino-acyl groups	00941 Flavonoid biosynthesis; 01100 Metabolic pathways; 01110 Biosynthesis of secondary metabolites; 04712 Circadian rhythm - plant	4.28257	-0.069056	-0.312342	0.758136	0.89559	-6.06221	0.993522	4.4889	0.000243886	0.255441	0.441939	-1.24858	-3.98308	0.000778464	0.08252	-0.402992	0.0401513	11.4935	4.54582e-10	2.93829e-08	12.3453	0.061978	12.9603	5.79066e-11	4.06987e-08	14.7759	-0.0470948	-7.03492	9.90101e-07	0.000152996	4.98958	-0.000814257	-0.112687	0.911445	0.956834	-7.78038	0.0166799	1.92492	0.0691366	0.336837	-5.82806	-0.295124
GeneID:100802892	nematode resistance protein-like HSPRO2	100802892	LOC100802892	GO:0006952 defense response; GO:0019441 tryptophan catabolic process to kynurenine	NA	GO:0020037 heme binding; GO:0046872 metal ion binding	NA	3.2831	1.33229	3.93686	0.000865721	0.0634919	-0.515749	0.308139	0.909564	0.374294	0.757594	-5.31303	-1.90731	-3.97508	0.000792922	0.0825807	-0.419422	-0.00395125	-0.738942	0.468852	0.561604	-8.2301	0.0479551	6.5514	2.653e-06	5.23712e-05	3.65707	-0.0572127	-5.58343	2.09076e-05	0.000849162	1.86498	-0.00786603	-0.711201	0.485484	0.688371	-7.5249	0.0179982	1.35697	0.19048	0.518329	-6.68316	1.16704
GeneID:100782431	MLO-like protein 6	100782431	LOC100782431	GO:0006952 defense response; GO:0009607 response to biotic stimulus	GO:0016021 integral component of membrane	GO:0005516 calmodulin binding	NA	0.906285	-1.33889	-5.38193	3.25879e-05	0.0154852	2.47783	-0.705533	-2.83298	0.0105339	0.314958	-2.62321	1.39653	3.95928	0.000822237	0.0828652	-0.451835	0.0158828	4.04058	0.000682084	0.00236051	-2.2973	-0.0100526	-1.86818	0.0770247	0.153408	-6.51365	0.00450489	0.598045	0.556777	0.711454	-7.6772	-0.0120147	-1.47772	0.155649	0.354477	-6.70104	0.0125916	1.29141	0.211845	0.540776	-6.76664	-1.36009
GeneID:106798583	uncharacterized LOC106798583	106798583	LOC106798583	NA	NA	NA	NA	0.408645	-1.19719	-5.26485	4.22595e-05	0.0173332	2.24204	-0.249574	-1.09637	0.286436	0.702289	-5.14771	1.27995	3.97	0.000802225	0.0828652	-0.429835	-0.0225974	-6.28937	4.58524e-06	3.65279e-05	2.78811	-0.0263434	-5.35603	3.45122e-05	0.000371067	1.0291	-0.00923813	-1.34173	0.195288	0.362279	-6.9595	-0.00944196	-1.27049	0.219042	0.434722	-6.97321	0.00229503	0.257514	0.799513	0.928067	-7.57102	-1.17114
GeneID:100803929	COBRA-like protein 7	100803929	LOC100803929	GO:0010215 cellulose microfibril organization	GO:0031225 anchored component of membrane	NA	NA	2.22648	1.90378	3.70465	0.00147554	0.0747284	-1.00314	0.181783	0.35336	0.727656	0.921842	-5.63241	-2.88446	-3.95883	0.00082309	0.0828652	-0.45276	-0.0010812	-0.133155	0.895452	0.92304	-8.50387	0.0151204	1.36032	0.189436	0.304069	-7.27075	-0.0176147	-1.13204	0.271513	0.451363	-7.21174	-0.0525909	-3.1313	0.00543159	0.0450346	-3.62712	0.0362552	1.80008	0.0875311	0.372289	-6.0347	1.81535
GeneID:100776011	L-ascorbate oxidase	100776011	LOC100776011	NA	GO:0005576 extracellular region; GO:0009506 plasmodesma	GO:0005507 copper ion binding; GO:0016491 oxidoreductase activity	00053 Ascorbate and aldarate metabolism; 01100 Metabolic pathways	4.46277	0.677026	3.63015	0.00175022	0.0809599	-1.15898	0.414363	2.21939	0.038655	0.399191	-3.66924	-1.0473	-3.9606	0.000819748	0.0828652	-0.449128	0.0107018	3.6316	0.0017444	0.00519951	-3.23175	0.00564315	1.3989	0.177737	0.289985	-7.21983	0.0232078	4.10969	0.000581901	0.00681682	-1.4978	-0.0135064	-2.21585	0.0389329	0.150596	-5.49105	0.0125908	1.72251	0.100996	0.395402	-6.15813	0.703835
GeneID:102666892	uncharacterized LOC102666892	102666892	LOC102666892	NA	NA	NA	NA	2.6097	-0.662914	-3.52545	0.00222364	0.0871179	-1.37727	-0.436887	-2.32092	0.0314049	0.379061	-3.5043	1.05718	3.96533	0.000810893	0.0828652	-0.439431	0.00847888	2.85377	0.0100638	0.0229415	-4.94239	-0.0189611	-4.66195	0.00016434	0.00125284	-0.555439	0.013311	2.33789	0.0303233	0.102681	-5.33683	0.0167642	2.72788	0.0132508	0.079093	-4.48432	0.00686397	0.931371	0.363189	0.679902	-7.16059	-0.617671
GeneID:100790239	protein PLASTID TRANSCRIPTIONALLY ACTIVE 16, chloroplastic	100790239	LOC100790239	NA	NA	NA	NA	7.78461	-0.403374	-3.44241	0.00268723	0.0935732	-1.54971	-0.430614	-3.67094	0.00159409	0.255441	-1.08016	0.658674	3.96459	0.000812265	0.0828652	-0.44094	-0.0179247	-9.68124	7.77138e-09	2.35573e-07	9.39088	-0.00499921	-1.97244	0.0630881	0.131582	-6.33706	0.0044605	1.25717	0.22372	0.39715	-7.06559	-0.00946746	-2.47214	0.0229108	0.10954	-5.00067	-0.0020694	-0.450598	0.65731	0.862153	-7.49978	-0.364117
GeneID:100793350	transcription factor MYB12-like	100793350	LOC100793350	GO:0030154 cell differentiation	GO:0005634 nucleus	GO:0003700 DNA-binding transcription factor activity; GO:0043565 sequence-specific DNA binding; GO:0044212 NA	NA	-0.936393	1.01702	3.32149	0.00353686	0.10123	-1.79942	1.05248	3.43362	0.00274157	0.262864	-1.52346	-1.7192	-3.96006	0.000820769	0.0828652	-0.450239	0.00849992	1.75688	0.094823	0.151815	-7.00805	0.0148142	2.23681	0.0373109	0.0876028	-5.8619	0.00341437	0.368274	0.716685	0.829112	-7.79233	-0.0303212	-3.02994	0.00681363	0.0519553	-3.84661	0.00989735	0.82473	0.419621	0.721175	-7.25505	0.976338
GeneID:547479	syringolide-induced protein 19-1-5	547479	19-1-5	GO:0042546 cell wall biogenesis; GO:0071555 cell wall organization; GO:0010411 xyloglucan metabolic process	GO:0048046 apoplast; GO:0005618 cell wall	GO:0004553 hydrolase activity, hydrolyzing O-glycosyl compounds; GO:0016762 xyloglucan:xyloglucosyl transferase activity	04075 Plant hormone signal transduction	0.362996	1.8266	3.01365	0.00706546	0.128417	-2.42531	1.34548	2.21748	0.0388048	0.399584	-3.6723	-3.41055	-3.96868	0.000804675	0.0828652	-0.432558	0.000223946	0.0233838	0.981585	0.986955	-8.5129	0.00501009	0.382157	0.706529	0.795533	-8.12288	-0.0217974	-1.18771	0.249388	0.42649	-7.14835	-0.0786118	-3.96844	0.000805101	0.0146083	-1.74756	0.0543651	2.28854	0.0335684	0.245703	-5.17578	1.71176
GeneID:548074	UDP-glucose dehydrogenase	548074	UGD1	GO:0006024 glycosaminoglycan biosynthetic process; GO:0006065 UDP-glucuronate biosynthetic process	GO:0005829 cytosol; GO:0005634 nucleus	GO:0051287 NAD binding; GO:0003979 UDP-glucose 6-dehydrogenase activity	00040 Pentose and glucuronate interconversions; 00053 Ascorbate and aldarate metabolism; 00520 Amino sugar and nucleotide sugar metabolism; 01100 Metabolic pathways	4.91623	0.26941	2.61092	0.017056	0.179307	-3.21279	0.207594	2.00968	0.0586832	0.439205	-3.99685	-0.579899	-3.96373	0.000813866	0.0828652	-0.442699	0.0111777	6.85578	1.42129e-06	1.40493e-05	3.99412	0.0139892	6.26788	4.7975e-06	8.21161e-05	3.04832	-0.00241822	-0.773984	0.448336	0.621451	-7.55349	-0.012502	-3.70716	0.0014671	0.0206882	-2.34342	0.010767	2.66235	0.0152701	0.17368	-4.44036	0.225944
GeneID:100796314	lipid transfer-like protein VAS	100796314	LOC100796314	NA	NA	NA	NA	0.63869	0.672433	2.51691	0.0208418	0.193617	-3.38977	0.888386	3.32166	0.00353557	0.277284	-1.73157	-1.50001	-3.95992	0.000821035	0.0828652	-0.450529	0.0450207	10.6648	1.59403e-09	7.12767e-08	11.0388	0.0588986	10.1923	3.36675e-09	4.38641e-07	10.5559	-0.0859684	-10.6271	1.69067e-09	4.68077e-06	11.5652	0.0089536	1.02542	0.317872	0.540139	-7.24951	0.0216891	2.07133	0.0519944	0.296957	-5.57395	0.350123
GeneID:102662104	rust resistance kinase Lr10	102662104	LOC102662104	NA	GO:0016021 integral component of membrane	GO:0005524 ATP binding; GO:0004672 protein kinase activity	NA	0.862653	0.566984	2.01529	0.0580439	0.286631	-4.27514	0.658291	2.33732	0.0303591	0.37587	-3.4773	-1.58076	-3.96284	0.000815538	0.0828652	-0.444531	0.00445531	1.00223	0.328655	0.423378	-7.9984	0.0414732	6.81525	1.54334e-06	3.43892e-05	4.2146	-0.0462207	-5.42576	2.95781e-05	0.00105664	1.51149	-0.00610809	-0.664288	0.51438	0.710985	-7.55796	0.0289484	2.62531	0.0165373	0.179372	-4.51569	0.421935
GeneID:100786934	TMV resistance protein N	100786934	LOC100786934	GO:0007165 signal transduction	GO:0016021 integral component of membrane	GO:0043531 ADP binding	NA	4.6363	-0.197645	-2.37349	0.0281661	0.215323	-3.65372	-0.262907	-3.15382	0.00516375	0.28617	-2.04143	0.467206	3.95715	0.000826283	0.0829354	-0.456218	-0.0129384	-9.83343	6.03888e-09	1.94597e-07	9.65312	-0.0100037	-5.55404	2.22998e-05	0.000264094	1.47472	0.00140399	0.556827	0.584058	0.732531	-7.70177	0.000750776	0.275864	0.78559	0.891497	-7.74717	-0.0107238	-3.28579	0.00383465	0.0895282	-3.11111	-0.166368
GeneID:100526861	uncharacterized LOC100526861	100526861	LOC100526861	NA	GO:0005886 plasma membrane	NA	NA	3.6226	1.30622	5.55764	2.2124e-05	0.0144558	2.82841	0.24038	1.02166	0.319603	0.724691	-5.2171	-1.31744	-3.95345	0.000833334	0.0829551	-0.463804	-0.00390588	-1.05176	0.305926	0.399362	-7.9477	0.0358142	7.04493	9.70409e-07	2.44057e-05	4.69267	-0.0326559	-4.58873	0.000194178	0.00335507	-0.39579	-0.0104209	-1.35664	0.190583	0.400364	-6.86417	0.0113869	1.23615	0.231266	0.561279	-6.8343	1.20547
GeneID:100776038	zinc finger protein ZAT10	100776038	SCTF-1	GO:0010200 response to chitin	NA	GO:0003676 nucleic acid binding	NA	4.48639	2.00021	5.33789	3.5929e-05	0.0163516	2.38932	-0.0388818	-0.103651	0.918518	0.979739	-5.68551	-2.09957	-3.95182	0.000836468	0.0829551	-0.467155	0.00110903	0.18731	0.853377	0.890696	-8.49476	0.0211286	2.60683	0.0172064	0.0479007	-5.14066	-0.0690705	-6.08756	7.03078e-06	0.00044577	2.97835	-0.0489061	-3.99338	0.000760247	0.0141183	-1.69044	0.0424218	2.8885	0.00932323	0.136934	-3.97046	1.77856
GeneID:100804384	ethylene-responsive transcription factor ERF017	100804384	LOC100804384	NA	GO:0005634 nucleus	GO:0003677 DNA binding; GO:0003700 DNA-binding transcription factor activity	NA	-1.62284	3.17512	5.17547	5.1581e-05	0.01919	2.06095	0.260515	0.424185	0.67613	0.902	-5.60691	-3.44083	-3.95571	0.000829023	0.0829551	-0.459174	0.0125334	1.29295	0.211323	0.295418	-7.67037	0.00878163	0.661777	0.515954	0.637326	-7.97175	-0.030672	-1.65116	0.114916	0.255716	-6.52428	-0.00703671	-0.350948	0.729437	0.859669	-7.72258	0.0337692	1.40443	0.176112	0.502113	-6.62061	3.07198
GeneID:100781774	ethylene-responsive transcription factor RAP2-4	100781774	LOC100781774	NA	GO:0005634 nucleus	GO:0003700 DNA-binding transcription factor activity; GO:0043565 sequence-specific DNA binding	NA	3.92415	1.09411	4.48697	0.000244967	0.0390843	0.639545	0.368779	1.51075	0.147084	0.576246	-4.68942	-1.36629	-3.95192	0.000836274	0.0829551	-0.466948	0.00549975	1.42744	0.169463	0.246458	-7.4949	0.0320283	6.07259	7.25869e-06	0.000111905	2.6234	-0.0228276	-3.09179	0.00593451	0.032973	-3.78804	-0.0163927	-2.05696	0.0534884	0.183902	-5.77906	0.0120744	1.26342	0.221516	0.550888	-6.80122	0.996869
GeneID:100170713	NAC domain protein	100170713	NAC19	GO:0006355 regulation of transcription, DNA-templated	GO:0005634 nucleus	GO:0003677 DNA binding	NA	3.48795	1.01809	6.43525	3.37742e-06	0.00702468	4.51369	0.413686	2.61207	0.0170138	0.338155	-3.01211	-0.885248	-3.94656	0.000846638	0.0833269	-0.477946	-0.00942364	-3.76984	0.00127058	0.00399323	-2.91745	0.0200815	5.86847	1.12476e-05	0.000155829	2.17463	-0.0104906	-2.18996	0.0410268	0.126441	-5.61454	-0.000794862	-0.153729	0.879422	0.941665	-7.77465	-0.00409591	-0.660572	0.516709	0.783903	-7.37937	0.996963
GeneID:100805151	protein bfr2	100805151	LOC100805151	NA	NA	NA	NA	2.12167	1.32904	4.60972	0.000185104	0.034744	0.895772	0.445924	1.54501	0.138614	0.564547	-4.64638	-1.61252	-3.94471	0.000850249	0.0833269	-0.481746	-0.00271018	-0.594922	0.55882	0.644537	-8.3288	0.0186754	2.99471	0.00736945	0.0246342	-4.33013	-0.0184641	-2.11506	0.0476747	0.140342	-5.75099	-0.0148507	-1.57605	0.131296	0.320198	-6.56044	0.0299585	2.65123	0.0156405	0.175408	-4.46303	1.27283
GeneID:100817508	tricalbin-3	100817508	LOC100817508	GO:0006869 lipid transport	GO:0016021 integral component of membrane	GO:0008289 lipid binding	NA	4.75847	-0.454943	-4.45908	0.000261099	0.040219	0.581202	-0.103891	-1.01719	0.32167	0.726576	-5.22112	0.570867	3.94635	0.000847046	0.0833269	-0.478375	-0.00173728	-1.07766	0.294497	0.387334	-7.92031	-0.00113305	-0.513433	0.613487	0.72031	-8.06174	0.00836275	2.70703	0.0138638	0.0594376	-4.60263	-0.0114361	-3.42965	0.00276644	0.0299087	-2.96859	0.00335537	0.839109	0.411701	0.715973	-7.24293	-0.439255
GeneID:100809258	syntaxin-121	100809258	LOC100809258	GO:0006887 exocytosis; GO:0006886 intracellular protein transport; GO:0048278 vesicle docking; GO:0006906 vesicle fusion	GO:0012505 endomembrane system; GO:0016021 integral component of membrane; GO:0005886 plasma membrane; GO:0031201 SNARE complex	GO:0005484 SNAP receptor activity; GO:0000149 SNARE binding	04130 SNARE interactions in vesicular transport	3.5435	1.18265	3.74167	0.00135543	0.0715921	-0.925594	0.110587	0.349502	0.730505	0.922727	-5.63367	-1.76799	-3.94515	0.000849392	0.0833269	-0.480845	0.00255475	0.511545	0.614784	0.695039	-8.37654	0.0220516	3.22551	0.00439411	0.0164361	-3.82815	-0.0355815	-3.71785	0.00143156	0.0124147	-2.39368	-0.0308635	-2.98772	0.00748481	0.0549202	-3.93728	0.0277927	2.24353	0.0368037	0.256337	-5.26022	1.05529
GeneID:100819475	transcription factor TCP19	100819475	LOC100819475	NA	GO:0005634 nucleus	GO:0003700 DNA-binding transcription factor activity; GO:0043565 sequence-specific DNA binding	NA	0.327095	0.586585	2.19257	0.0408112	0.2509	-3.97491	0.697327	2.60371	0.0173215	0.339363	-3.0266	-1.49566	-3.943	0.000853595	0.0834088	-0.485253	-0.010265	-2.42831	0.0251212	0.0498389	-5.80873	0.0194622	3.36328	0.00321701	0.0128914	-3.52316	-0.0243028	-3.00009	0.00728177	0.0380838	-3.98589	-0.0144522	-1.65288	0.114561	0.293792	-6.44573	0.0145121	1.38402	0.182181	0.509006	-6.64773	0.525289
GeneID:100780409	triacylglycerol lipase 1	100780409	LOC100780409	GO:0016042 lipid catabolic process	NA	GO:0016788 hydrolase activity, acting on ester bonds	00100 Steroid biosynthesis	4.97139	-0.490392	-4.70403	0.00014934	0.0312045	1.09196	-0.321197	-3.07774	0.00612392	0.287433	-2.18083	0.58151	3.9342	0.000871031	0.0848551	-0.503306	-0.00367068	-2.22842	0.0379528	0.0706153	-6.19049	-0.0181879	-8.06597	1.34443e-07	5.60426e-06	6.73404	0.0108029	3.42235	0.00281284	0.0196037	-3.0597	-0.0020717	-0.608048	0.550258	0.739985	-7.59476	0.000708736	0.173461	0.864099	0.9535	-7.58998	-0.447849
GeneID:100790454	putative receptor-like protein kinase At1g72540	100790454	LOC100790454	NA	NA	GO:0005524 ATP binding; GO:0004674 protein serine/threonine kinase activity	NA	2.53284	-1.32974	-4.45061	0.000266207	0.0403191	0.563478	-0.492212	-1.64565	0.116056	0.533753	-4.51583	1.66608	3.93297	0.000873504	0.0848551	-0.505838	0.0243968	5.16783	5.24689e-05	0.00027437	0.293496	0.00564855	0.874049	0.392858	0.523124	-7.80559	-0.0170201	-1.88135	0.0751272	0.191996	-6.157	0.00598069	0.612472	0.547389	0.737501	-7.59198	0.0161109	1.37581	0.184667	0.511414	-6.65853	-1.41277
GeneID:100775324	TMV resistance protein N	100775324	LOC100775324	GO:0007165 signal transduction	NA	GO:0043531 ADP binding	NA	3.80128	-0.339977	-3.646	0.00168782	0.0793414	-1.12585	-0.281038	-3.01069	0.00711211	0.291047	-2.30301	0.51975	3.93128	0.000876889	0.0849355	-0.509291	0.00110185	0.747845	0.463587	0.556703	-8.22334	-0.00739817	-3.66808	0.00160457	0.00747771	-2.8376	0.00128748	0.456	0.653489	0.784239	-7.75469	0.000993056	0.325855	0.748047	0.871047	-7.73145	0.00354829	0.970903	0.343631	0.663478	-7.12291	-0.332896
GeneID:100781337	F-box protein At2g27310	100781337	LOC100781337	NA	GO:0016021 integral component of membrane	NA	NA	2.45118	2.09673	6.18668	5.6956e-06	0.00790672	4.04816	0.0170574	0.0502762	0.96042	0.991292	-5.68935	-1.88616	-3.92524	0.000889154	0.0851307	-0.521692	-0.014134	-2.63938	0.0160444	0.0341739	-5.38712	0.00480022	0.654822	0.520326	0.641082	-7.97646	-0.0206304	-2.01039	0.0586026	0.161412	-5.93668	-0.0233976	-2.11237	0.0479306	0.171706	-5.68013	0.00927212	0.698044	0.493491	0.76886	-7.35328	2.0501
GeneID:100794911	protein CHROMATIN REMODELING 20-like	100794911	LOC100794911	NA	NA	NA	NA	5.10251	-0.305202	-4.2116	0.000460451	0.0504871	0.0620336	-0.270345	-3.72659	0.00140316	0.255441	-0.976004	0.403425	3.92639	0.000886801	0.0851307	-0.519326	-0.0104797	-9.15231	1.90737e-08	4.646e-07	8.45787	-0.000525722	-0.3354	0.740949	0.821124	-8.14039	0.00254912	1.16173	0.259538	0.437874	-7.17826	0.000611177	0.258054	0.799102	0.898612	-7.75214	-0.0108555	-3.82207	0.001127	0.0493099	-1.90639	-0.280944
GeneID:100787115	U-box domain-containing protein 11	100787115	LOC100787115	NA	GO:0005737 cytoplasm; GO:0005634 nucleus	NA	NA	1.56055	0.790171	3.88179	0.000982514	0.0662111	-0.631497	0.329752	1.6182	0.121877	0.540531	-4.55203	-1.13386	-3.92864	0.000882231	0.0851307	-0.514714	0.00534814	1.66279	0.11254	0.175027	-7.1549	0.0243817	5.53762	2.31181e-05	0.000271301	1.43792	-0.0323273	-5.2449	4.41784e-05	0.0013404	1.10332	-0.0105732	-1.58928	0.128275	0.315316	-6.54098	0.0136379	1.70942	0.103435	0.399489	-6.17855	0.678945
GeneID:100809735	atypical Cys His-rich thioredoxin-like	100809735	LOC100809735	NA	NA	NA	NA	5.02738	-0.176724	-2.42771	0.0251527	0.206894	-3.55484	-0.24127	-3.31085	0.0036232	0.277369	-1.7516	0.405156	3.92551	0.0008886	0.0851307	-0.521136	-0.00779053	-6.77318	1.68154e-06	1.61089e-05	3.82076	-0.00557382	-3.53999	0.00215099	0.00939554	-3.12725	0.00866549	3.93144	0.000876576	0.00893431	-1.90657	-0.00535854	-2.25233	0.0361492	0.144055	-5.42311	-0.00712289	-2.49659	0.0217581	0.202768	-4.7735	-0.143803
GeneID:100806977	uncharacterized LOC100806977	100806977	LOC100806977	NA	GO:0016021 integral component of membrane	NA	NA	3.40216	0.673415	5.31471	3.78257e-05	0.0167558	2.34265	0.0862037	0.679604	0.504841	0.829992	-5.4776	-0.704242	-3.92004	0.000899842	0.0854682	-0.532361	-0.0049331	-2.46399	0.0233073	0.0468415	-5.73871	-0.00022337	-0.081502	0.935884	0.958237	-8.19585	0.00330847	0.862344	0.399107	0.576903	-7.48012	-0.00281029	-0.678627	0.505447	0.703791	-7.54809	0.00693299	1.39607	0.178578	0.505012	-6.63176	0.691047
GeneID:100795914	heat shock 70 kDa protein 16	100795914	LOC100795914	NA	GO:0005829 cytosol; GO:0005634 nucleus	NA	NA	3.3786	-0.289285	-2.91343	0.00882417	0.138547	-2.62514	-0.0996227	-1.00223	0.328655	0.73051	-5.23444	0.551931	3.92044	0.000899018	0.0854682	-0.531543	-0.0049201	-3.136	0.00537468	0.0134643	-4.33635	-0.0041045	-1.91111	0.0709875	0.14399	-6.44173	0.0121329	4.03551	0.000690081	0.00759912	-1.66811	-0.00356044	-1.09715	0.286104	0.508002	-7.174	-0.00766806	-1.97039	0.0633391	0.32434	-5.75045	-0.252357
GeneID:100814382	LRR receptor-like serine/threonine-protein kinase RCH1	100814382	LOC100814382	NA	GO:0016021 integral component of membrane; GO:0005886 plasma membrane	GO:0005524 ATP binding; GO:0004674 protein serine/threonine kinase activity	NA	1.8289	-0.40002	-1.92615	0.0689736	0.308496	-4.4201	-0.3814	-1.83451	0.0820718	0.482609	-4.25517	1.1542	3.91977	0.000900396	0.0854682	-0.532911	-0.0133195	-4.05899	0.000653826	0.00227694	-2.25498	0.00420216	0.935465	0.361129	0.491713	-7.74957	0.0156434	2.48768	0.0221717	0.0824409	-5.04549	0.0139279	2.052	0.0540141	0.184868	-5.78785	0.00157061	0.192959	0.849011	0.948206	-7.58624	-0.323171
GeneID:100816208	uncharacterized LOC100816208	100816208	LOC100816208	GO:0006887 exocytosis; GO:0015031 protein transport	GO:0000145 exocyst; GO:0016021 integral component of membrane	NA	NA	4.68601	0.585232	3.76489	0.00128512	0.0704567	-0.876929	0.0924291	0.593971	0.559443	0.857418	-5.52738	-0.863005	-3.9157	0.00090887	0.0857823	-0.541274	-0.0046841	-1.9071	0.0715331	0.119973	-6.76168	0.0237323	7.05848	9.44415e-07	2.38966e-05	4.72066	-0.0239205	-5.08219	6.356e-05	0.00166666	0.73391	0.000672763	0.132425	0.896022	0.949948	-7.77784	0.00945854	1.55252	0.136814	0.450929	-6.41437	0.524343
GeneID:100802416	G-type lectin S-receptor-like serine/threonine-protein kinase At4g27290	100802416	LOC100802416	GO:0048544 recognition of pollen; GO:0006468 protein phosphorylation	GO:0016021 integral component of membrane; GO:0005886 plasma membrane	GO:0005524 ATP binding; GO:0004672 protein kinase activity; GO:0004674 protein serine/threonine kinase activity	NA	4.96096	-0.387048	-3.57793	0.00197237	0.0838016	-1.26797	-0.304927	-2.81576	0.0109393	0.315723	-2.65393	0.600706	3.91652	0.000907148	0.0857823	-0.539581	-0.0101986	-5.96664	9.10543e-06	6.39607e-05	2.08366	-0.000898102	-0.383831	0.705308	0.794508	-8.12221	0.0140653	4.29411	0.000381012	0.00514986	-1.07372	0.0064879	1.83508	0.081985	0.239054	-6.15772	-0.00649943	-1.53296	0.141546	0.458615	-6.44254	-0.326977
GeneID:100814987	pectinesterase/pectinesterase inhibitor PPE8B	100814987	LOC100814987	GO:0042545 cell wall modification; GO:0045490 pectin catabolic process	NA	GO:0045330 aspartyl esterase activity; GO:0030599 pectinesterase activity; GO:0046910 pectinesterase inhibitor activity	00040 Pentose and glucuronate interconversions; 01100 Metabolic pathways	5.37326	1.06953	4.53637	0.000218822	0.0375671	0.742769	0.500171	2.11918	0.0472848	0.41793	-3.8281	-1.30758	-3.91161	0.000917441	0.086346	-0.549654	0.0127796	3.4305	0.00276111	0.00764238	-3.68483	0.0147131	2.88515	0.00939223	0.0297377	-4.56374	0.0270306	3.78641	0.00122316	0.0111212	-2.23772	0.00685984	0.890254	0.384314	0.603834	-7.37925	0.0242951	2.6292	0.0163998	0.178855	-4.50781	1.11981
GeneID:100786653	UDP-glucuronate 4-epimerase 6	100786653	LOC100786653	NA	GO:0016021 integral component of membrane	GO:0003824 catalytic activity; GO:0050662 coenzyme binding	00520 Amino sugar and nucleotide sugar metabolism; 01100 Metabolic pathways	5.9291	-0.391605	-3.26091	0.00405657	0.106539	-1.92381	-0.260504	-2.1669	0.0429777	0.4083	-3.75296	0.664812	3.90447	0.000932624	0.0875271	-0.56431	-0.0165061	-8.69879	4.23223e-08	8.55277e-07	7.63043	0.00817264	3.14631	0.0052517	0.0189197	-4.00179	0.0199874	5.49672	2.52936e-05	0.000965897	1.67087	0.0041141	1.04821	0.307516	0.530154	-7.22601	-0.00382513	-0.812693	0.426325	0.725456	-7.26504	-0.310407
GeneID:100806788	zinc finger protein ZAT10	100806788	LOC100806788	GO:0010200 response to chitin	NA	GO:0003676 nucleic acid binding	NA	3.16091	1.76968	5.50959	2.45876e-05	0.0144558	2.73294	-0.120799	-0.375685	0.711257	0.915321	-5.62486	-1.77747	-3.903	0.000935782	0.087576	-0.567327	-0.00765616	-1.50855	0.147642	0.219693	-7.38231	0.0208259	2.99762	0.00732192	0.0245193	-4.32388	-0.0309457	-3.18186	0.00484826	0.0286659	-3.59175	-0.012488	-1.1896	0.24866	0.46782	-7.07007	0.018869	1.49887	0.150119	0.47038	-6.49098	1.68886
GeneID:100792149	UDP-glycosyltransferase 74G1	100792149	LOC100792149	NA	GO:0043231 intracellular membrane-bounded organelle	GO:0080043 quercetin 3-O-glucosyltransferase activity; GO:0080044 quercetin 7-O-glucosyltransferase activity; GO:0008194 UDP-glycosyltransferase activity	NA	1.75923	-0.788934	-3.16298	0.00505856	0.115191	-2.12372	-0.630988	-2.52703	0.0203992	0.34945	-3.15853	1.37921	3.89996	0.000942339	0.0876956	-0.573562	0.00659857	1.67429	0.110235	0.172199	-7.13728	0.0110019	2.03925	0.0553841	0.118822	-6.22056	-0.000366764	-0.0485623	0.961768	0.978617	-7.86207	0.00252535	0.309786	0.76005	0.878502	-7.73678	0.00349535	0.35755	0.724568	0.894549	-7.5389	-0.805022
GeneID:100526899	uncharacterized LOC100526899	100526899	LOC100526899	NA	NA	NA	NA	0.0789105	0.923115	2.17833	0.0419999	0.253997	-3.99957	1.33989	3.15843	0.00511059	0.285536	-2.03297	-2.34347	-3.90032	0.000941574	0.0876956	-0.572837	0.059161	8.83542	3.31983e-08	7.06564e-07	7.88243	0.100491	10.9633	1.00628e-09	2.19945e-07	11.8098	-0.076492	-5.9613	9.21042e-06	0.000524868	2.7021	0.0133529	0.964113	0.346938	0.568387	-7.31042	0.0404266	2.43402	0.0248221	0.215937	-4.89645	0.585505
GeneID:100780557	uncharacterized LOC100780557	100780557	LOC100780557	NA	NA	NA	NA	3.52601	-1.07316	-5.07219	6.50014e-05	0.0215954	1.85058	-0.359287	-1.69631	0.105929	0.520605	-4.44785	1.16718	3.89082	0.000962349	0.0881213	-0.592322	-0.00469523	-1.40446	0.176101	0.254182	-7.52589	0.00300549	0.656739	0.519119	0.640046	-7.97516	0.0159982	2.49723	0.0217288	0.0812852	-5.0266	0.0109765	1.58737	0.128707	0.315972	-6.54379	-0.0154298	-1.86071	0.0781209	0.355487	-5.93554	-1.01947
GeneID:100305943	OXS3-like protein	100305943	LOC100305943	NA	NA	NA	NA	2.05617	3.80613	4.64632	0.000170294	0.0339243	0.971989	-0.331137	-0.4038	0.690808	0.907134	-5.61471	-4.5229	-3.89417	0.000954975	0.0881213	-0.585455	-0.0601932	-4.65046	0.000168696	0.000729196	-0.891801	0.0421665	2.3798	0.027799	0.0694985	-5.59023	-0.0675432	-2.7231	0.0133891	0.05797	-4.56952	0.0193467	0.722628	0.478591	0.683087	-7.51652	0.0275979	0.85959	0.400587	0.708061	-7.22534	3.7547
GeneID:100777707	probable esterase KAI2	100777707	LOC100777707	GO:0080167 response to karrikin	NA	NA	NA	3.70657	-0.646431	-4.54353	0.000215273	0.03725	0.757725	-0.443282	-3.11233	0.00566766	0.287175	-2.11755	0.784833	3.89064	0.000962747	0.0881213	-0.592691	0.00114547	0.509541	0.616161	0.696215	-8.3776	-0.00891127	-2.89574	0.0091756	0.0292054	-4.54132	0.00764228	1.77399	0.0918743	0.22064	-6.33258	-0.00693125	-1.49062	0.152255	0.349964	-6.683	0.00870713	1.56148	0.134691	0.447438	-6.40137	-0.628203
GeneID:100792813	heptahelical transmembrane protein 2	100792813	LOC100792813	GO:0009725 response to hormone	GO:0016021 integral component of membrane	GO:0038023 signaling receptor activity	NA	2.68223	0.414069	4.47658	0.000250856	0.0393122	0.617813	0.192348	2.07728	0.0513865	0.427141	-3.8933	-0.509455	-3.88465	0.00097609	0.0881213	-0.60498	0.0025041	1.71336	0.102696	0.162299	-7.07672	-0.00186582	-0.93259	0.362575	0.493216	-7.75227	0.000215397	0.0769075	0.93949	0.966247	-7.8602	-0.00580573	-1.9205	0.0697238	0.216398	-6.01539	0.00225319	0.621528	0.541539	0.799411	-7.40508	0.406062
GeneID:100792767	uncharacterized LOC100792767	100792767	LOC100792767	NA	NA	NA	NA	2.80794	-0.523666	-4.36584	0.000323228	0.0437284	0.385894	-0.351807	-2.92989	0.00850876	0.296811	-2.4493	0.662445	3.89525	0.000952595	0.0881213	-0.583227	-0.0123263	-6.50383	2.9281e-06	2.53202e-05	3.24944	-0.0101644	-3.91781	0.000904469	0.00480172	-2.26807	-0.00298666	-0.822347	0.420943	0.596373	-7.51425	-0.00600812	-1.53263	0.141628	0.335016	-6.6234	-0.00501986	-1.06781	0.298806	0.625259	-7.02458	-0.509192
GeneID:100790184	transcription factor MYB61	100790184	LOC100790184	GO:0030154 cell differentiation; GO:0010119 regulation of stomatal movement	GO:0005634 nucleus	GO:0003700 DNA-binding transcription factor activity; GO:0043565 sequence-specific DNA binding; GO:0044212 NA	NA	1.56858	-0.813526	-3.95891	0.000822932	0.0629091	-0.46938	-0.64703	-3.14531	0.00526349	0.287141	-2.05707	1.13254	3.88715	0.000970495	0.0881213	-0.599847	-0.00352946	-1.08702	0.290445	0.382997	-7.91027	0.00278582	0.626766	0.53817	0.656519	-7.99496	0.0305561	4.91088	9.34595e-05	0.00210965	0.343097	0.00983558	1.4645	0.159189	0.359143	-6.7194	-0.00715512	-0.888405	0.385283	0.696969	-7.19992	-0.72337
GeneID:100500113	GASA domain-containing protein	100500113	GASA22	NA	GO:0016021 integral component of membrane	NA	NA	2.27521	2.28145	3.65977	0.00163542	0.0780657	-1.09707	1.94751	3.12073	0.00556194	0.287175	-2.10216	-3.43756	-3.88924	0.000965844	0.0881213	-0.595559	-0.000138373	-0.0140481	0.988936	0.992251	-8.51308	0.00276323	0.204931	0.839776	0.894132	-8.17729	-0.0191851	-1.01639	0.322039	0.50458	-7.33482	-0.00590967	-0.290061	0.774869	0.885142	-7.74297	-0.00985126	-0.403202	0.69124	0.878373	-7.52082	2.22282
GeneID:100808797	F-box protein At2g26850	100808797	LOC100808797	NA	NA	NA	NA	2.61071	0.508613	2.97209	0.00774914	0.132105	-2.50843	0.50209	2.93083	0.00849113	0.296811	-2.44761	-0.943561	-3.88882	0.000966781	0.0881213	-0.596424	-0.00379668	-1.40412	0.176203	0.254264	-7.52635	0.0211077	5.70248	1.61193e-05	0.000203779	1.8064	-0.0178833	-3.45127	0.00263356	0.0187315	-2.99503	0.0181899	3.25229	0.00413638	0.0381518	-3.36213	0.0150404	2.24246	0.0368838	0.256488	-5.26221	0.480785
GeneID:100785937	ruBisCO large subunit-binding protein subunit beta, chloroplastic	100785937	LOC100785937	GO:0006458 'de novo' protein folding; GO:0045041 protein import into mitochondrial intermembrane space; GO:0042026 protein refolding	GO:0005829 cytosol	GO:0005524 ATP binding; GO:0051082 unfolded protein binding	03018 RNA degradation	3.43216	-0.455208	-2.58886	0.0178811	0.18231	-3.25458	-0.603565	-3.42891	0.0027711	0.264552	-1.53222	0.968801	3.88603	0.000973003	0.0881213	-0.602152	0.00238783	0.859462	0.400656	0.495938	-8.13209	-0.0131051	-3.44578	0.00266668	0.0111583	-3.33891	0.0319383	5.99884	8.4981e-06	0.000497941	2.78442	0.0117106	2.0378	0.0555419	0.188	-5.81289	-0.0277224	-4.02272	0.000710671	0.0398308	-1.44819	-0.369209
GeneID:100794710	myosin-binding protein 3	100794710	LOC100794710	NA	GO:0016021 integral component of membrane	GO:0017022 myosin binding	NA	2.2154	-0.272624	-2.31962	0.0314893	0.22576	-3.7508	-0.344545	-2.92841	0.0085366	0.296811	-2.45196	0.648511	3.89173	0.000960342	0.0881213	-0.590458	-0.00932488	-5.02133	7.2868e-05	0.000360413	-0.0406228	-0.00679068	-2.67124	0.0149798	0.0429929	-5.00946	-0.00532786	-1.49714	0.150565	0.30632	-6.74982	0.0127199	3.31147	0.00361807	0.0351986	-3.23143	0.00132406	0.287442	0.776843	0.91821	-7.5625	-0.252341
GeneID:100817320	F-box protein CPR1	100817320	LOC100817320	NA	NA	NA	NA	0.815009	0.24035	1.07418	0.296014	0.583926	-5.55075	0.695072	3.10311	0.00578598	0.287175	-2.13444	-1.2326	-3.88534	0.000974553	0.0881213	-0.603573	0.0336899	9.52921	1.00252e-08	2.84942e-07	9.12617	0.047386	9.79108	6.47614e-09	6.6612e-07	9.87693	-0.0488479	-7.21	6.98307e-07	0.000125405	5.3487	0.0317557	4.34249	0.000341003	0.00883708	-0.888479	0.0130637	1.48967	0.152503	0.473516	-6.5039	0.0591714
GeneID:100793554	boron transporter 1	100793554	LOC100793554	GO:0046713 borate transport	GO:0016021 integral component of membrane	GO:0080139 borate efflux transmembrane transporter activity; GO:0005452 inorganic anion exchanger activity	NA	3.9186	-0.87398	-4.34372	0.000340037	0.0451882	0.339499	-0.515924	-2.56142	0.0189604	0.344588	-3.09958	1.10717	3.88102	0.000984259	0.0883785	-0.612421	0.000867765	0.272952	0.787795	0.839098	-8.47409	-0.0169443	-3.89343	0.00095659	0.00500327	-2.32389	0.0122592	2.01224	0.0583909	0.161029	-5.93344	-0.00625308	-0.950909	0.35343	0.574885	-7.32309	0.00491208	0.622896	0.540658	0.798821	-7.40421	-0.839747
GeneID:100779229	uncharacterized LOC100779229	100779229	LOC100779229	NA	GO:0016021 integral component of membrane	NA	NA	-0.141303	1.75866	3.42429	0.00280039	0.0943583	-1.58723	1.41051	2.74346	0.0128095	0.323126	-2.78218	-2.82621	-3.88121	0.000983824	0.0883785	-0.612026	0.0155211	1.91266	0.0707777	0.118874	-6.7523	0.0327463	2.94782	0.0081777	0.0266779	-4.43052	0.0143181	0.920731	0.368579	0.550107	-7.42761	-0.025026	-1.49096	0.152168	0.349835	-6.68253	-0.01596	-0.792889	0.4375	0.732991	-7.28118	1.71961
GeneID:100798572	gibberellin 3-beta-dioxygenase 1	100798572	GA3OX5	GO:0009686 gibberellin biosynthetic process; GO:0009416 response to light stimulus	NA	GO:0051213 dioxygenase activity; GO:0016707 gibberellin 3-beta-dioxygenase activity; GO:0046872 metal ion binding	00904 Diterpenoid biosynthesis; 01100 Metabolic pathways; 01110 Biosynthesis of secondary metabolites	-0.330733	-1.39947	-4.0123	0.000727895	0.0603063	-0.357099	-0.402919	-1.15394	0.262644	0.687076	-5.09134	1.91838	3.87915	0.000988502	0.0885202	-0.616261	-0.00895978	-1.62574	0.120255	0.185307	-7.21107	-0.00836595	-1.1089	0.281126	0.409092	-7.57288	-0.0107744	-1.02018	0.320285	0.503089	-7.33098	0.0423112	3.71166	0.00145202	0.0205942	-2.33319	0.03738	2.73438	0.0130651	0.160942	-4.2925	-1.35428
GeneID:100805159	vesicle-associated protein 1-2	100805159	LOC100805159	GO:0090158 endoplasmic reticulum membrane organization; GO:0061817 endoplasmic reticulum-plasma membrane tethering	GO:0005789 endoplasmic reticulum membrane; GO:0016021 integral component of membrane; GO:0005886 plasma membrane	NA	NA	4.21154	0.423289	3.01618	0.00702563	0.128332	-2.42022	0.334576	2.3815	0.027701	0.369586	-3.40412	-0.771093	-3.87525	0.000997394	0.0890764	-0.624257	0.00283111	1.27673	0.216873	0.301662	-7.69054	0.00538429	1.77377	0.0919116	0.17606	-6.66779	-0.00196371	-0.46212	0.649172	0.78143	-7.75177	0.000853114	0.185999	0.85439	0.929473	-7.7689	0.00781518	1.42085	0.171346	0.497729	-6.59855	0.413174
GeneID:100306590	uncharacterized LOC100306590	100306590	LOC100306590	GO:0006979 response to oxidative stress	GO:0005829 cytosol	GO:0004602 glutathione peroxidase activity; GO:0004601 peroxidase activity	00480 Glutathione metabolism; 00590 Arachidonic acid metabolism; 01100 Metabolic pathways	5.32533	-0.289668	-3.77021	0.00126951	0.0699449	-0.86576	-0.116947	-1.5205	0.144631	0.57366	-4.67724	0.421991	3.87383	0.00100065	0.0891279	-0.62717	-0.00453518	-3.7358	0.00137383	0.00425493	-2.99504	-0.00506947	-3.05053	0.00650772	0.0223934	-4.20987	0.00451188	1.93945	0.0672338	0.178027	-6.059	0.00920854	3.66724	0.00160765	0.0217624	-2.43391	0.00283625	0.941888	0.357914	0.675166	-7.15071	-0.257279
GeneID:100802175	protein NRT1/ PTR FAMILY 4.6	100802175	LOC100802175	NA	GO:0016021 integral component of membrane	GO:0035673 oligopeptide transmembrane transporter activity; GO:1904680 peptide transmembrane transporter activity; GO:0015333 peptide:proton symporter activity	NA	1.33729	-1.22779	-3.61922	0.00179457	0.081569	-1.18181	-1.123	-3.30678	0.00365674	0.277369	-1.75914	1.85974	3.86648	0.00101771	0.089989	-0.642258	0.0188854	3.52322	0.00223498	0.00640663	-3.47662	-0.0178066	-2.42672	0.0252051	0.064469	-5.49906	-0.011258	-1.096	0.286594	0.468003	-7.25136	-0.0608569	-5.48888	2.57342e-05	0.00222647	1.72577	-0.000782776	-0.0588731	0.95366	0.985357	-7.60394	-1.3404
GeneID:100820110	ELF3-like protein 2	100820110	LOC100820110	GO:2000028 regulation of photoperiodism, flowering	NA	NA	04712 Circadian rhythm - plant	4.38152	-0.468945	-3.1165	0.00561488	0.117335	-2.21804	-0.450784	-2.9926	0.00740413	0.291047	-2.33586	0.824774	3.86593	0.001019	0.089989	-0.643388	-0.0150645	-6.33615	4.15576e-06	3.37623e-05	2.88922	-0.00467121	-1.43523	0.16726	0.277206	-7.17083	0.00799564	1.75491	0.0951675	0.225791	-6.36301	-0.0200412	-4.07525	0.000629842	0.0125904	-1.50273	-0.0158684	-2.69072	0.0143624	0.168759	-4.38234	-0.440485
GeneID:100798842	serine/threonine protein phosphatase 2A 57 kDa regulatory subunit B' beta isoform	100798842	LOC100798842	GO:0006470 protein dephosphorylation; GO:0031952 regulation of protein autophosphorylation; GO:0007165 signal transduction	GO:0005829 cytosol; GO:0005634 nucleus; GO:0000159 protein phosphatase type 2A complex	GO:0072542 protein phosphatase activator activity	03015 mRNA surveillance pathway	3.42794	0.26015	2.96864	0.00780882	0.132634	-2.51533	0.244655	2.78883	0.0116032	0.31807	-2.70183	-0.480657	-3.86848	0.00101303	0.089989	-0.638145	0.001714	1.23785	0.230648	0.316952	-7.73805	0.00460803	2.43106	0.0249768	0.0640513	-5.49058	-0.0136774	-5.15457	5.4047e-05	0.00152041	0.898486	-0.00832124	-2.90539	0.0089821	0.0617064	-4.11274	0.00393198	1.14481	0.266313	0.593886	-6.94055	0.213025
GeneID:100802167	calmodulin-like protein 1	100802167	LOC100802167	NA	NA	GO:0005509 calcium ion binding	04626 Plant-pathogen interaction	2.7317	0.565006	2.31569	0.0317456	0.226522	-3.75784	0.363305	1.48741	0.153093	0.582547	-4.71831	-1.33706	-3.86501	0.00102116	0.089989	-0.645277	-0.00206782	-0.536368	0.597845	0.679654	-8.36305	0.0265607	5.03284	7.10079e-05	0.00064971	0.294913	-0.00639907	-0.866163	0.397062	0.575222	-7.47678	-0.0394965	-4.95301	8.49862e-05	0.00410392	0.512547	0.0231029	2.41592	0.0257813	0.219674	-4.93172	0.509119
GeneID:100794980	F-box protein PP2-B10-like	100794980	LOC100794980	NA	NA	NA	NA	1.21576	0.431544	2.01728	0.057819	0.286149	-4.27186	0.728291	3.40079	0.00295418	0.267421	-1.58457	-1.1719	-3.86371	0.0010242	0.0900188	-0.647938	0.0263575	7.79773	2.22932e-07	3.15572e-06	5.90826	0.0472721	10.2163	3.23925e-09	4.30342e-07	10.5959	-0.0342969	-5.29484	3.95328e-05	0.00125564	1.21628	0.030211	4.32106	0.000358172	0.00912542	-0.937769	0.00332783	0.396909	0.695797	0.880728	-7.52344	0.297248
GeneID:106794509	uncharacterized LOC106794509	106794509	LOC106794509	NA	NA	NA	NA	-0.472799	-0.39566	-1.86505	0.0774829	0.324319	-4.51694	-0.636626	-2.99768	0.00732093	0.291047	-2.32663	1.16094	3.85968	0.00103373	0.0906164	-0.656205	-0.00078083	-0.232942	0.818264	0.863405	-8.4847	0.00729208	1.58916	0.128304	0.22699	-6.9522	0.0238921	3.71945	0.0014263	0.0123853	-2.39003	-0.0116863	-1.6855	0.108024	0.283929	-6.39579	0.00456223	0.548699	0.589516	0.827722	-7.44901	-0.346556
GeneID:100814022	calmodulin-binding domain-containing protein IQD19	100814022	IQD19	NA	NA	NA	NA	4.45888	-0.386574	-2.93112	0.00848559	0.136786	-2.59001	-0.569036	-4.30997	0.000367397	0.255441	0.112169	0.720981	3.85565	0.00104335	0.0909793	-0.664471	-0.0057003	-2.73541	0.0130357	0.0285729	-5.1898	0.0149109	5.22699	4.59775e-05	0.000464148	0.736901	0.0312455	7.8243	2.11952e-07	6.70573e-05	6.57656	0.000737837	0.171177	0.86587	0.935394	-7.77167	-0.00651435	-1.26026	0.222628	0.551929	-6.80508	-0.305123
GeneID:100217335	omega-3 fatty acid desaturase	100217335	FAD8-1	GO:0006629 lipid metabolic process	GO:0016021 integral component of membrane	GO:0016717 oxidoreductase activity, acting on paired donors, with oxidation of a pair of donors resulting in the reduction of molecular oxygen to two molecules of water	NA	4.54018	-0.384022	-2.9027	0.00903576	0.139347	-2.6464	-0.372737	-2.81437	0.0109726	0.315723	-2.6564	0.72327	3.85583	0.0010429	0.0909793	-0.664088	0.00717771	3.43364	0.00274143	0.00760445	-3.6778	0.0025433	0.888773	0.38509	0.51552	-7.79248	0.0199221	4.97322	8.12014e-05	0.00193804	0.485522	-0.013022	-3.01167	0.00709658	0.0532094	-3.8859	0.00536261	1.03422	0.313846	0.638668	-7.05962	-0.358919
GeneID:100787392	ankyrin repeat-containing protein At5g02620	100787392	LOC100787392	NA	GO:0016021 integral component of membrane	NA	NA	3.39734	0.475678	2.26579	0.0351695	0.235905	-3.84662	0.218685	1.04054	0.310974	0.719507	-5.19997	-1.14668	-3.85231	0.00105138	0.091201	-0.671319	-0.00343744	-1.03625	0.31292	0.406909	-7.96381	0.00337142	0.74245	0.466773	0.592209	-7.9137	-0.0146535	-2.30518	0.03244	0.107625	-5.39914	-0.0228589	-3.33154	0.00345725	0.0342797	-3.18698	0.0227547	2.76546	0.0122103	0.156687	-4.22815	0.42901
GeneID:100802596	ankyrin repeat-containing protein ITN1	100802596	LOC100802596	NA	GO:0016021 integral component of membrane; GO:0016020 membrane	NA	NA	5.02048	0.156091	1.29686	0.21	0.498629	-5.30542	0.411424	3.4146	0.00286286	0.267421	-1.55888	-0.657529	-3.85304	0.00104961	0.091201	-0.669816	-0.00150996	-0.79397	0.436885	0.531272	-8.18707	0.018882	7.2529	6.41453e-07	1.79218e-05	5.11962	-0.0193801	-5.31777	3.75693e-05	0.00121842	1.2681	-0.0015299	-0.388924	0.701598	0.841735	-7.70793	0.0157541	3.33963	0.00339441	0.0843473	-2.99207	0.103098
GeneID:100811994	uncharacterized LOC100811994	100811994	LOC100811994	NA	NA	NA	NA	0.0196207	2.07468	5.47934	2.62804e-05	0.0147985	2.67269	0.13837	0.365052	0.71905	0.918137	-5.62851	-2.06662	-3.84956	0.00105805	0.0912021	-0.676965	-0.0181924	-3.04083	0.00665014	0.0161315	-4.543	-0.0170422	-2.0809	0.0510194	0.111699	-6.14666	-0.0339313	-2.95962	0.00796664	0.0404208	-4.07255	0.00594525	0.480432	0.636331	0.79982	-7.66657	0.00420086	0.283078	0.780137	0.919934	-7.5638	2.03923
GeneID:100815327	suppressor of RPS4-RLD 1	100815327	LOC100815327	NA	NA	NA	NA	4.74518	-0.275141	-3.77784	0.00124748	0.0697631	-0.849766	-0.267548	-3.66964	0.00159885	0.255441	-1.0826	0.397446	3.84891	0.00105963	0.0912021	-0.678295	-0.00843957	-7.33383	5.46877e-07	6.54688e-06	4.98012	-0.00135279	-0.858744	0.401042	0.530872	-7.81901	0.00366974	1.6641	0.112277	0.251592	-6.50456	-0.000839463	-0.352673	0.728163	0.85896	-7.72195	-0.000796657	-0.279092	0.783148	0.921108	-7.56497	-0.24977
GeneID:100812036	oxysterol-binding protein-related protein 1C	100812036	LOC100812036	NA	NA	NA	NA	2.9052	0.17931	1.25172	0.225659	0.515403	-5.35832	0.387135	2.69961	0.0140887	0.325727	-2.8594	-0.781971	-3.85006	0.00105683	0.0912021	-0.675937	0.0108069	4.77452	0.00012725	0.00057542	-0.606395	0.0274534	8.86028	3.17719e-08	1.96566e-06	8.22765	-0.0271618	-6.2621	4.8564e-06	0.000364003	3.35722	0.00027279	0.0582662	0.954137	0.977475	-7.78526	0.00595272	1.06025	0.302144	0.628268	-7.03255	0.0767597
GeneID:100500449	uncharacterized LOC100500449	100500449	LOC100500449	NA	NA	NA	NA	3.51339	1.16559	4.42966	0.000279277	0.0408823	0.519629	0.106307	0.403571	0.690973	0.90718	-5.6148	-1.43458	-3.84523	0.00106861	0.0912655	-0.685828	-0.00323397	-0.777829	0.446119	0.539923	-8.19999	0.00955909	1.67953	0.109196	0.200809	-6.81588	0.00797948	1.00151	0.328996	0.511315	-7.3498	-0.00641154	-0.74554	0.464946	0.673098	-7.49934	0.0100991	0.979256	0.339593	0.660208	-7.11477	1.18431
GeneID:100788421	alpha-glucan water dikinase, chloroplastic	100788421	LOC100788421	NA	NA	GO:0005524 ATP binding; GO:0016301 kinase activity	NA	5.58772	-0.87224	-3.71973	0.00142541	0.0728559	-0.971575	-0.899705	-3.83274	0.00109973	0.255441	-0.777267	1.27865	3.84592	0.00106692	0.0912655	-0.684416	0.018673	5.0398	6.9906e-05	0.000348003	0.00156195	-0.0187909	-3.70485	0.00147487	0.00700018	-2.7541	0.0409264	5.76415	1.40965e-05	0.000669913	2.26721	0.0084303	1.10002	0.28488	0.506546	-7.17088	-0.013665	-1.48687	0.153235	0.474348	-6.50782	-0.790533
GeneID:100797895	cullin-4	100797895	LOC100797895	GO:0006511 ubiquitin-dependent protein catabolic process	GO:0031461 cullin-RING ubiquitin ligase complex	GO:0031625 ubiquitin protein ligase binding	03420 Nucleotide excision repair; 04120 Ubiquitin mediated proteolysis	1.55088	-0.291326	-1.78721	0.0896496	0.344804	-4.63723	-0.313305	-1.91999	0.0697923	0.459999	-4.13099	0.888783	3.84562	0.00106767	0.0912655	-0.685047	-0.00320059	-1.24266	0.22891	0.315093	-7.73224	-0.00474803	-1.34666	0.193722	0.309053	-7.28849	0.00500601	1.01425	0.323034	0.505567	-7.33699	0.00575493	1.08024	0.293375	0.515546	-7.1922	-0.00682466	-1.06824	0.298619	0.625103	-7.02413	-0.266632
GeneID:100803297	IQ domain-containing protein IQM2	100803297	LOC100803297	NA	NA	NA	NA	-1.47557	1.03828	3.05463	0.00644853	0.123004	-2.34298	1.23248	3.62208	0.00178283	0.255441	-1.17158	-1.85084	-3.84048	0.00108034	0.0920314	-0.69558	-0.00433675	-0.80748	0.429249	0.523645	-8.17606	0.0498133	6.77543	1.67384e-06	3.62753e-05	4.13102	-0.028969	-2.81471	0.0109644	0.050488	-4.37904	-0.0182422	-1.64212	0.116791	0.297421	-6.46205	0.004686	0.351751	0.728844	0.896929	-7.54105	0.931013
GeneID:100778510	glyoxalase GLYII-12	100778510	GLYII-12	NA	GO:0016021 integral component of membrane; GO:0009536 plastid	NA	NA	5.43127	-0.26002	-4.18908	0.000484882	0.0506737	0.0147125	-0.0636073	-1.02365	0.318683	0.724171	-5.21531	0.336788	3.82685	0.00111469	0.0921231	-0.723524	-0.00397971	-4.05776	0.000655665	0.00228144	-2.25779	-0.00317309	-2.36343	0.0287608	0.0713447	-5.6218	0.000609545	0.324321	0.749191	0.8503	-7.80822	-0.00572132	-2.82028	0.0108314	0.0698471	-4.29211	-0.00138119	-0.567748	0.576765	0.820627	-7.43803	-0.254832
GeneID:100781793	lysine-rich arabinogalactan protein 19	100781793	LOC100781793	NA	NA	NA	NA	2.11103	1.76394	4.1263	0.000560111	0.0539991	-0.117302	0.600388	1.40295	0.176544	0.608764	-4.81995	-2.32057	-3.82865	0.00111011	0.0921231	-0.719841	0.0112329	1.663	0.112499	0.174971	-7.15459	0.0150447	1.62708	0.119968	0.215502	-6.8957	-0.0473436	-3.65759	0.0016436	0.0136037	-2.53035	-0.0315352	-2.25713	0.0357967	0.143096	-5.41412	0.063237	3.77431	0.00125761	0.051838	-2.01503	1.60388
GeneID:100819238	peptidyl-prolyl cis-trans isomerase GmCYP45	100819238	CYP45	NA	NA	GO:0003755 peptidyl-prolyl cis-trans isomerase activity	NA	4.2476	-0.342362	-4.11836	0.000570424	0.0546144	-0.134001	-0.146657	-1.76228	0.0938842	0.503148	-4.35717	0.451448	3.83018	0.00110622	0.0921231	-0.716708	0.00466284	3.54987	0.00210301	0.00608239	-3.41655	-0.00144499	-0.80362	0.431422	0.559299	-7.8655	0.0119837	4.76085	0.000131259	0.00262518	-0.000499257	0.00613607	2.25846	0.0356997	0.142812	-5.41163	-0.00205813	-0.631685	0.535018	0.79515	-7.39854	-0.315015
GeneID:100784520	uncharacterized LOC100784520	100784520	LOC100784520	NA	NA	NA	NA	4.91355	-1.21962	-4.02211	0.000711659	0.0597057	-0.336457	-0.638277	-2.10268	0.048863	0.420701	-3.85386	1.64823	3.83374	0.00109719	0.0921231	-0.709394	-0.0250843	-5.23548	4.51159e-05	0.000242434	0.447287	0.0117469	1.79103	0.0890165	0.171731	-6.64004	0.00656081	0.714571	0.483445	0.651106	-7.59864	-0.0203552	-2.05395	0.0538066	0.18466	-5.78439	-0.0386683	-3.25369	0.00412336	0.0926236	-3.18186	-1.19146
GeneID:100809047	vicianin hydrolase	100809047	LOC100809047	NA	NA	NA	NA	8.363	-1.18359	-3.83951	0.00108275	0.0678727	-0.720322	-0.685982	-2.2229	0.0383805	0.398635	-3.6636	1.67298	3.82768	0.00111258	0.0921231	-0.721832	0.00569592	1.16939	0.256513	0.345669	-7.81862	-0.0298613	-4.47847	0.000249772	0.00174919	-0.977954	-0.00268464	-0.287618	0.776711	0.868172	-7.81996	-0.000429037	-0.0425846	0.966471	0.983369	-7.78609	0.0172682	1.42926	0.168948	0.495057	-6.58719	-1.18072
GeneID:112997714	UDP-glycosyltransferase 73C6-like	112997714	LOC112997714	NA	NA	NA	00908 Zeatin biosynthesis; 01110 Biosynthesis of secondary metabolites	4.89855	0.437854	3.74645	0.00134066	0.0712652	-0.915586	0.241433	2.06357	0.0527962	0.430321	-3.91446	-0.634152	-3.82698	0.00111436	0.0921231	-0.723258	0.00840437	4.55113	0.000211571	0.000884156	-1.12065	0.0376499	14.8937	5.01614e-12	1.43175e-08	17.3162	-0.0318116	-8.98943	2.53205e-08	2.2886e-05	8.76889	0.0207841	5.44134	2.85775e-05	0.00237952	1.61908	-0.00810402	-1.76921	0.0926893	0.381327	-6.08428	0.337417
GeneID:100776509	protein MARD1	100776509	LOC100776509	NA	NA	NA	NA	3.47626	-0.463118	-3.3653	0.00320229	0.0980996	-1.70916	-0.308398	-2.23861	0.0371746	0.396917	-3.63832	0.747299	3.83	0.00110667	0.0921231	-0.717073	0.00122457	0.563171	0.579815	0.663722	-8.3478	-0.0179792	-6.04017	7.77898e-06	0.000117473	2.55242	0.00564402	1.35449	0.191255	0.357553	-6.94299	0.000224702	0.0499599	0.960669	0.980622	-7.78574	0.0142541	2.64277	0.0159279	0.176804	-4.48024	-0.436976
GeneID:100816457	U-box domain-containing protein 30	100816457	LOC100816457	NA	GO:0016021 integral component of membrane	GO:0004842 ubiquitin-protein transferase activity	NA	1.81884	-0.457894	-3.1869	0.00479362	0.112949	-2.07505	-0.43422	-3.01889	0.00698348	0.29008	-2.28811	0.780599	3.83181	0.00110208	0.0921231	-0.713364	0.00828356	3.64875	0.00167724	0.00502687	-3.19288	-0.00722799	-2.32578	0.0310919	0.0758475	-5.69398	0.0187167	4.30219	0.000374017	0.00509469	-1.05513	-0.0133817	-2.84969	0.0101545	0.066897	-4.23037	0.00821468	1.45876	0.160746	0.485791	-6.54686	-0.432289
GeneID:100794040	uncharacterized LOC100794040	100794040	LOC100794040	NA	NA	GO:0008236 serine-type peptidase activity	NA	5.09271	0.725018	2.7104	0.013763	0.164834	-3.0224	1.0256	3.82998	0.00110671	0.255441	-0.78242	-1.45393	-3.83355	0.00109768	0.0921231	-0.709792	0.00642759	1.52074	0.14457	0.21577	-7.36496	-0.00461124	-0.796984	0.435174	0.563042	-7.8709	0.0191272	2.36153	0.0288747	0.0993067	-5.29152	0.00819205	0.937046	0.360336	0.581695	-7.33622	0.0270432	2.57947	0.0182436	0.186727	-4.60822	0.779756
GeneID:100777635	LOB domain-containing protein 21	100777635	LOC100777635	NA	NA	NA	NA	1.73577	-0.558028	-2.66915	0.0150478	0.170536	-3.10172	-0.146726	-0.701061	0.491648	0.823683	-5.46413	1.13596	3.83223	0.00110101	0.0921231	-0.712493	-0.013899	-4.20749	0.000464809	0.00170856	-1.91306	0.0065405	1.44635	0.164154	0.273258	-7.15563	0.00474758	0.749972	0.462334	0.632989	-7.57215	-0.00801667	-1.17326	0.254996	0.474611	-7.08897	-0.0064236	-0.783941	0.442608	0.736782	-7.28835	-0.531929
GeneID:100811815	uncharacterized LOC100811815	100811815	LOC100811815	NA	GO:0005634 nucleus	NA	NA	1.7084	-0.33503	-2.11381	0.0477935	0.265071	-4.11018	-0.411687	-2.59468	0.0176599	0.340641	-3.04223	0.860922	3.83106	0.00110397	0.0921231	-0.714892	-0.00404281	-1.61432	0.12272	0.188372	-7.22819	0.00673881	1.96568	0.0639183	0.132913	-6.3487	0.0200359	4.17493	0.000500908	0.00619801	-1.34788	0.00125117	0.241536	0.811692	0.905262	-7.75646	-0.00197321	-0.317648	0.75417	0.908477	-7.55295	-0.279153
GeneID:100813423	ferrochelatase-2, chloroplastic	100813423	LOC100813423	GO:0006783 heme biosynthetic process	GO:0005739 mitochondrion	GO:0004325 ferrochelatase activity	00860 Porphyrin and chlorophyll metabolism; 01100 Metabolic pathways; 01110 Biosynthesis of secondary metabolites	3.75343	0.0630185	0.346195	0.732949	0.882485	-6.05111	0.684192	3.7546	0.0013158	0.255441	-0.923544	-0.989923	-3.83554	0.00109266	0.0921231	-0.705703	0.021156	7.35547	5.24118e-07	6.33192e-06	5.02405	0.0538905	13.6871	2.23294e-11	2.39857e-08	15.7657	-0.0443666	-8.04944	1.38659e-07	5.35659e-05	7.01404	-0.0144501	-2.42888	0.0250912	0.115542	-5.08549	0.0186757	2.6177	0.0168097	0.18055	-4.53111	-0.127117
GeneID:100820064	uncharacterized LOC100820064	100820064	LOC100820064	NA	NA	NA	NA	4.52795	1.46259	5.17432	5.17137e-05	0.01919	2.05861	0.184513	0.652064	0.522066	0.837862	-5.49431	-1.53254	-3.82397	0.00112209	0.0921949	-0.729428	-0.0278773	-6.24172	5.06976e-06	3.96312e-05	2.68487	0.00782264	1.27947	0.215929	0.335415	-7.3736	-0.0265774	-3.10526	0.00575809	0.0323581	-3.75879	0.0588715	6.37262	3.84984e-06	0.000882092	3.66643	0.00710097	0.640968	0.529096	0.791274	-7.39247	1.50157
GeneID:100790894	probable ribose-5-phosphate isomerase 2	100790894	LOC100790894	GO:0009052 pentose-phosphate shunt, non-oxidative branch	NA	GO:0004751 ribose-5-phosphate isomerase activity	00030 Pentose phosphate pathway; 00710 Carbon fixation in photosynthetic organisms; 01100 Metabolic pathways; 01110 Biosynthesis of secondary metabolites; 01200 Carbon metabolism; 01230 Biosynthesis of amino acids	6.1242	0.575824	4.96179	8.33209e-05	0.0247158	1.62443	0.242354	2.08608	0.050499	0.424697	-3.87966	-0.629093	-3.82327	0.00112389	0.0921949	-0.730857	-0.00491868	-2.68238	0.0146236	0.0315254	-5.29916	0.0146744	5.84597	1.18075e-05	0.000162088	2.1249	-0.0151883	-4.3223	0.000357159	0.00495237	-1.00885	-0.00453327	-1.19521	0.246513	0.46523	-7.06353	0.00659422	1.44978	0.163208	0.488838	-6.55921	0.536706
GeneID:100783150	uncharacterized LOC100783150	100783150	LOC100783150	GO:0046373 L-arabinose metabolic process	NA	GO:0046556 alpha-L-arabinofuranosidase activity	NA	5.66277	-0.380529	-3.01967	0.00697129	0.128233	-2.41323	-0.152828	-1.21146	0.240373	0.66903	-5.03256	0.68328	3.82422	0.00112144	0.0921949	-0.728911	-0.00454256	-2.28137	0.0340651	0.0645331	-6.09116	-0.013484	-4.94695	8.61543e-05	0.000759837	0.0986171	0.00833829	2.18527	0.0414166	0.127147	-5.62316	0.00650103	1.57848	0.130738	0.319281	-6.55688	0.0136052	2.75465	0.0125014	0.158331	-4.25057	-0.333106
GeneID:100787201	MLO-like protein 3	100787201	LOC100787201	GO:0006952 defense response; GO:0009607 response to biotic stimulus	GO:0016021 integral component of membrane	GO:0005516 calmodulin binding	NA	-1.361	-1.43267	-4.00095	0.000747132	0.0612888	-0.380967	-0.825875	-2.30391	0.032525	0.38237	-3.5322	1.93892	3.819	0.00113497	0.0925193	-0.739618	0.00312494	0.552308	0.587089	0.669994	-8.35407	-0.0347303	-4.48407	0.000246595	0.00173452	-0.965054	-0.0165625	-1.52756	0.142875	0.296061	-6.70662	-0.0096221	-0.822187	0.421032	0.635527	-7.4382	-0.000589482	-0.0420026	0.966929	0.990145	-7.60483	-1.4717
GeneID:100800547	probable xyloglucan endotransglucosylase/hydrolase protein 23	100800547	LOC100800547	GO:0042546 cell wall biogenesis; GO:0071555 cell wall organization; GO:0010411 xyloglucan metabolic process	GO:0048046 apoplast; GO:0005618 cell wall	GO:0004553 hydrolase activity, hydrolyzing O-glycosyl compounds; GO:0016762 xyloglucan:xyloglucosyl transferase activity	04075 Plant hormone signal transduction	-1.29189	1.45031	3.17472	0.00492674	0.113828	-2.09984	0.912816	1.996	0.0602683	0.442769	-4.01755	-2.47106	-3.81505	0.00114531	0.0925193	-0.747714	0.00526786	0.729797	0.474296	0.566635	-8.23697	-0.0129189	-1.30742	0.20646	0.324129	-7.33864	-0.0148013	-1.07004	0.297828	0.479745	-7.27919	-0.0672304	-4.50291	0.0002362	0.00714689	-0.519442	0.0342034	1.91031	0.0710965	0.341441	-5.85274	1.35735
GeneID:100793722	uncharacterized LOC100793722	100793722	LOC100793722	NA	NA	NA	NA	-1.07796	1.08096	3.13194	0.00542383	0.11624	-2.18676	1.28856	3.7294	0.00139413	0.255441	-0.970732	-1.86764	-3.81652	0.00114146	0.0925193	-0.744709	0.0206793	3.79194	0.00120772	0.00381953	-2.86703	0.0532954	7.13903	8.04067e-07	2.11067e-05	4.88655	-0.0386211	-3.69558	0.00150656	0.0128251	-2.44423	-0.0137803	-1.22164	0.236584	0.454519	-7.03235	0.00140159	0.103613	0.918548	0.973054	-7.60012	0.90198
GeneID:100807304	uncharacterized LOC100807304	100807304	LOC100807304	NA	GO:0005634 nucleus	NA	NA	0.152114	-0.926085	-2.83426	0.0105044	0.147858	-2.78132	-0.814714	-2.49074	0.022029	0.355929	-3.22039	1.76878	3.81799	0.00113761	0.0925193	-0.741688	-0.0271069	-5.2504	4.36411e-05	0.000236369	0.481155	0.0163453	2.31275	0.0319384	0.0774868	-5.7188	0.00558105	0.564107	0.579191	0.728936	-7.69755	0.00551635	0.516565	0.61134	0.78268	-7.6479	-0.0320581	-2.50332	0.0214505	0.201598	-4.76018	-0.872853
GeneID:100785588	GDP-L-galactose phosphorylase 1	100785588	LOC100785588	GO:0006006 glucose metabolic process	GO:0005737 cytoplasm	GO:0080048 GDP-D-glucose phosphorylase activity	00053 Ascorbate and aldarate metabolism; 01100 Metabolic pathways; 01110 Biosynthesis of secondary metabolites	6.91713	-0.238205	-2.71641	0.0135848	0.163583	-3.01079	-0.216853	-2.47026	0.0230015	0.359128	-3.25511	0.474335	3.81506	0.00114529	0.0925193	-0.747694	-0.00970413	-7.00365	1.05427e-06	1.10597e-05	4.30228	-0.00539256	-2.84306	0.0103034	0.0319379	-4.65258	-0.000990308	-0.372967	0.713245	0.827206	-7.79052	-0.00853744	-2.9789	0.00763299	0.0555025	-3.95618	-0.000431422	-0.125526	0.901408	0.967586	-7.59749	-0.227168
GeneID:100810163	GDSL esterase/lipase At3g48460-like	100810163	LOC100810163	NA	NA	GO:0016788 hydrolase activity, acting on ester bonds	NA	4.34425	-0.362669	-2.5762	0.0183715	0.184008	-3.27849	-0.343374	-2.43652	0.0246923	0.363952	-3.31205	0.761326	3.81428	0.00114734	0.0925193	-0.749291	-0.00526475	-2.36685	0.0285572	0.0555771	-5.92804	0.0192717	6.32902	4.21845e-06	7.45154e-05	3.18041	0.0214573	5.03387	7.08432e-05	0.00177498	0.623862	-0.0233588	-5.07697	6.43089e-05	0.0035728	0.795056	-0.00369761	-0.670162	0.51071	0.780386	-7.37282	-0.330829
GeneID:100817532	tubby-like F-box protein 8	100817532	LOC100817532	NA	NA	NA	NA	3.45272	0.0790792	0.801007	0.432897	0.697858	-5.79522	0.109198	1.1049	0.282814	0.69975	-5.13951	-0.534554	-3.8189	0.00113525	0.0925193	-0.739833	0.001223	0.784016	0.442566	0.536585	-8.19507	0.0140021	6.55715	2.62164e-06	5.18755e-05	3.6693	-0.0188249	-6.29742	4.50817e-06	0.000347752	3.43346	0.00331692	1.028	0.316686	0.53902	-7.24687	0.00457791	1.18313	0.251156	0.579295	-6.89683	0.0258341
GeneID:100779046	RNA-binding protein 24	100779046	LOC100779046	NA	NA	GO:0003729 mRNA binding	NA	4.76517	-0.176647	-2.19397	0.0406959	0.250424	-3.97248	-0.0846822	-1.05063	0.306431	0.716562	-5.1907	0.435189	3.81219	0.00115286	0.0927393	-0.753575	-0.000215983	-0.169773	0.866959	0.90122	-8.49804	0.00186953	1.07351	0.296308	0.425256	-7.61111	-0.00394988	-1.62019	0.121448	0.264946	-6.57099	-0.000207821	-0.0789764	0.937866	0.969167	-7.78377	0.00888542	2.81574	0.0109398	0.148483	-4.12341	-0.184724
GeneID:100799513	aluminum-activated malate transporter family protein	100799513	ALMT4	GO:0015743 malate transport	GO:0016021 integral component of membrane; GO:0009705 plant-type vacuole membrane	NA	NA	3.02433	-0.659508	-3.89648	0.000949914	0.0656112	-0.600638	-0.367785	-2.1706	0.0426586	0.407959	-3.74709	0.914188	3.80943	0.00116019	0.0930933	-0.759238	-0.00282835	-1.05757	0.303335	0.396604	-7.94161	-0.00736031	-2.01046	0.058594	0.124197	-6.27107	0.0117122	2.28531	0.0337911	0.11042	-5.43673	0.00177699	0.321233	0.751493	0.873242	-7.73301	0.0181569	2.73706	0.0129891	0.160543	-4.28696	-0.613019
GeneID:100798226	uncharacterized LOC100798226	100798226	LOC100798226	NA	NA	NA	NA	2.61084	-0.571424	-3.81056	0.00115718	0.0689055	-0.781096	-0.294861	-1.96419	0.0641038	0.448492	-4.06537	0.809735	3.80843	0.00116286	0.0930933	-0.761289	-0.0107951	-4.55596	0.000209248	0.000875767	-1.1095	0.0123573	3.8098	0.00115921	0.00581342	-2.51505	0.0228247	5.02681	7.19771e-05	0.00179392	0.607761	-0.00815945	-1.66485	0.112124	0.29014	-6.42749	-0.0135204	-2.30043	0.0327583	0.243739	-5.15331	-0.510664
GeneID:100814635	receptor-like cytosolic serine/threonine-protein kinase RBK2	100814635	LOC100814635	NA	NA	NA	NA	-1.2205	2.22493	4.85561	0.000105895	0.0265893	1.40581	1.3025	2.83949	0.0103845	0.313926	-2.61158	-2.47328	-3.80691	0.00116692	0.0931938	-0.764401	0.03987	5.50678	2.47402e-05	0.000147328	1.06033	-0.0296953	-2.99615	0.00734598	0.0245702	-4.32705	0.0120415	0.867894	0.396137	0.5743	-7.47526	0.0474916	3.17123	0.00496557	0.0425502	-3.54001	0.0837334	4.66247	0.000164147	0.0189356	0.0200905	2.26423
GeneID:100804222	uncharacterized LOC100804222	100804222	LOC100804222	NA	NA	NA	NA	-0.210836	1.65316	5.13417	5.65715e-05	0.0202094	1.97697	0.540703	1.67744	0.109609	0.525576	-4.47334	-1.73331	-3.79668	0.00119466	0.0938955	-0.785374	0.0162959	3.203	0.00462289	0.0118334	-4.18962	0.0325549	4.67433	0.000159778	0.0012265	-0.526976	-0.0285582	-2.92915	0.00852276	0.0422867	-4.1375	0.0161998	1.53939	0.139975	0.332789	-6.61368	0.050642	4.01287	0.00072695	0.0401855	-1.47074	1.56238
GeneID:100785499	phosphatidate phosphatase PAH2	100785499	LOC100785499	NA	NA	GO:0008195 phosphatidate phosphatase activity	00561 Glycerolipid metabolism; 00564 Glycerophospholipid metabolism; 01100 Metabolic pathways; 01110 Biosynthesis of secondary metabolites	4.02954	-0.68001	-4.37345	0.000317642	0.0435126	0.401847	-0.570597	-3.66583	0.00161288	0.255441	-1.08974	0.837153	3.7974	0.00119268	0.0938955	-0.783894	0.00974661	3.96722	0.000807373	0.00272429	-2.46581	-0.0129481	-3.85	0.00105696	0.00539656	-2.42322	-0.000915203	-0.194394	0.847903	0.911607	-7.84348	0.0068581	1.34958	0.192801	0.403025	-6.87333	0.0103743	1.70239	0.104767	0.401711	-6.18949	-0.684773
GeneID:100802675	alpha-glucan water dikinase, chloroplastic	100802675	LOC100802675	NA	NA	GO:0005524 ATP binding; GO:0016301 kinase activity	NA	6.94401	-0.732478	-3.68279	0.00155138	0.0763968	-1.04891	-0.746644	-3.74998	0.00132982	0.255441	-0.932195	1.07115	3.79844	0.00118984	0.0938955	-0.781763	0.0036802	1.17106	0.255859	0.344943	-7.81671	-0.00833511	-1.9375	0.067487	0.138539	-6.39697	0.0297492	4.93985	8.75453e-05	0.0020184	0.409306	0.00285114	0.438617	0.665819	0.81946	-7.68653	-0.00787551	-1.0103	0.324875	0.648036	-7.08395	-0.659164
GeneID:100804202	uncharacterized LOC100804202	100804202	LOC100804202	NA	NA	NA	NA	1.08778	1.60085	3.61903	0.00179534	0.081569	-1.1822	0.64571	1.45819	0.160902	0.591457	-4.754	-2.38151	-3.79723	0.00119317	0.0938955	-0.784256	0.0145165	2.07696	0.051419	0.090949	-6.46676	0.0423167	4.42284	0.000283673	0.00192882	-1.10617	-0.0490946	-3.6655	0.00161411	0.0134501	-2.51245	-0.0221393	-1.53141	0.141927	0.335486	-6.62515	0.0436466	2.51757	0.0208128	0.198868	-4.73193	1.41822
GeneID:102664062	putative uncharacterized protein DDB_G0286901	102664062	LOC102664062	NA	NA	NA	NA	1.48516	-1.39536	-3.59813	0.00188332	0.0829664	-1.22584	-1.13403	-2.9211	0.00867574	0.298709	-2.46514	2.0862	3.79418	0.00120153	0.0938955	-0.790489	-0.0333636	-5.44485	2.83574e-05	0.000165209	0.920948	0.0442345	5.2735	4.1454e-05	0.00042718	0.842358	0.00077757	0.0662195	0.947886	0.970435	-7.86101	-0.031796	-2.50868	0.0212085	0.104521	-4.92842	-0.064266	-4.22825	0.00044318	0.0313845	-0.976869	-1.40165
GeneID:100818440	GDSL esterase/lipase At1g28610	100818440	LOC100818440	NA	NA	GO:0016788 hydrolase activity, acting on ester bonds	NA	6.30548	-0.34707	-3.53171	0.00219208	0.0871179	-1.36425	-0.170917	-1.73734	0.0982905	0.511879	-4.39173	0.528397	3.79228	0.0012068	0.0938955	-0.794394	-0.00733079	-4.72109	0.000143661	0.000637231	-0.729252	-0.0124041	-5.83556	1.20763e-05	0.00016504	2.10185	0.00345437	1.16089	0.25987	0.438213	-7.17921	0.00187781	0.584661	0.565561	0.750715	-7.60914	0.00294195	0.763822	0.454228	0.74416	-7.3042	-0.314869
GeneID:100814818	beta-hexosaminidase 1	100814818	LOC100814818	GO:0005975 carbohydrate metabolic process	NA	GO:0004563 beta-N-acetylhexosaminidase activity; GO:0102148 N-acetyl-beta-D-galactosaminidase activity	00511 Other glycan degradation; 00513 Various types of N-glycan biosynthesis; 00520 Amino sugar and nucleotide sugar metabolism; 00531 Glycosaminoglycan degradation; 00603 Glycosphingolipid biosynthesis - globo and isoglobo series; 00604 Glycosphingolipid biosynthesis - ganglio series; 01100 Metabolic pathways	1.20853	-0.659757	-3.40738	0.00291024	0.095446	-1.62223	-0.445794	-2.29988	0.0327956	0.38357	-3.5388	1.04129	3.793	0.00120481	0.0938955	-0.792922	-0.00595798	-1.94742	0.066211	0.112501	-6.69318	0.0107529	2.56751	0.0187156	0.0511676	-5.21999	0.0298856	5.09748	6.14175e-05	0.00163599	0.768705	-0.00422181	-0.667144	0.512593	0.70952	-7.55601	0.00193886	0.255489	0.801054	0.928882	-7.57156	-0.581065
GeneID:100499658	class II heat shock protein	100499658	LOC100499658	NA	NA	NA	04141 Protein processing in endoplasmic reticulum	0.248368	1.18935	3.31718	0.00357164	0.10123	-1.80831	1.14229	3.18251	0.00484116	0.283055	-1.98867	-1.93126	-3.79903	0.00118824	0.0938955	-0.780562	0.00762883	1.34661	0.193738	0.274972	-7.60207	0.0358104	4.6176	0.000181807	0.0013607	-0.657497	-0.0200991	-1.85137	0.0795101	0.199775	-6.20676	0.0118856	1.0143	0.323013	0.54461	-7.26081	-0.00583668	-0.415352	0.682475	0.874092	-7.51564	1.11367
GeneID:100776805	GATA transcription factor 9	100776805	LOC100776805	GO:0030154 cell differentiation; GO:0006355 regulation of transcription, DNA-templated	GO:0005634 nucleus	GO:0043565 sequence-specific DNA binding; GO:0008270 zinc ion binding	NA	4.19807	0.431475	2.72105	0.0134487	0.162652	-3.00183	0.579586	3.65118	0.00166794	0.255441	-1.11715	-0.854607	-3.80119	0.00118234	0.0938955	-0.776122	0.00794393	3.17059	0.00497274	0.0125941	-4.26071	-0.0162625	-4.7415	0.000137153	0.0010888	-0.372543	0.0279752	5.82655	1.23139e-05	0.00061335	2.4053	-0.0194605	-3.75508	0.00131438	0.0193134	-2.23456	-0.0124222	-1.99879	0.0599416	0.316655	-5.70136	0.474068
GeneID:100820179	uncharacterized LOC100820179	100820179	LOC100820179	NA	NA	NA	NA	4.06882	0.169808	2.32151	0.0313668	0.225401	-3.74741	0.0726026	0.991512	0.333728	0.733912	-5.24388	-0.393406	-3.79337	0.00120378	0.0938955	-0.792163	0.001197	1.03569	0.313174	0.407224	-7.96439	0.000595404	0.376332	0.710783	0.798697	-8.12518	-0.0108318	-4.89068	9.78233e-05	0.00219319	0.296892	-0.00491088	-2.05426	0.0537741	0.1846	-5.78385	0.00603739	2.10596	0.0485458	0.287878	-5.51209	0.136878
GeneID:100799731	cyanogenic beta-glucosidase	100799731	LOC100799731	GO:0005975 carbohydrate metabolic process	NA	GO:0008422 beta-glucosidase activity	00460 Cyanoamino acid metabolism; 00500 Starch and sucrose metabolism; 00940 Phenylpropanoid biosynthesis; 01100 Metabolic pathways; 01110 Biosynthesis of secondary metabolites	-0.880477	0.456179	1.21711	0.238266	0.528149	-5.39781	1.16371	3.1015	0.00580689	0.287175	-2.13739	-2.01719	-3.79588	0.00119686	0.0938955	-0.787014	0.0288306	4.86822	0.000102919	0.00048121	-0.39125	0.092836	11.4514	4.83731e-10	1.42907e-07	12.5707	-0.0654555	-5.76762	1.3991e-05	0.000667848	2.27488	0.00958196	0.782225	0.443593	0.655184	-7.47078	0.0503858	3.42998	0.00276441	0.0769196	-2.79114	0.209013
GeneID:100814097	protein ECERIFERUM 2	100814097	LOC100814097	NA	NA	GO:0016747 transferase activity, transferring acyl groups other than amino-acyl groups	NA	3.49579	-0.682042	-3.85582	0.00104294	0.0678172	-0.686072	-0.420019	-2.37197	0.0282555	0.370663	-3.41997	0.949435	3.78568	0.00122523	0.0939483	-0.807925	-0.00549996	-1.96783	0.0636532	0.108811	-6.65814	0.00245798	0.642438	0.528162	0.648237	-7.98472	0.00277318	0.517773	0.610512	0.752274	-7.72348	0.00633876	1.09646	0.286395	0.508221	-7.17474	0.0126892	1.83033	0.0827191	0.364671	-5.98551	-0.65581
GeneID:100802145	pirin-like protein	100802145	LOC100802145	NA	NA	NA	NA	2.6356	-0.549476	-3.48827	0.00242058	0.0901509	-1.45457	-0.41307	-2.6195	0.0167449	0.336232	-2.99923	0.845622	3.78626	0.0012236	0.0939483	-0.806738	5.93254e-05	0.0238356	0.981229	0.986694	-8.51289	-0.0081617	-2.39546	0.0269066	0.0678175	-5.5599	0.0192807	4.0424	0.000679232	0.00752706	-1.65229	0.00666982	1.29556	0.210437	0.424449	-6.94209	0.0181855	2.94561	0.0082178	0.12921	-3.84934	-0.484306
GeneID:100801140	protein PLASTID TRANSCRIPTIONALLY ACTIVE 16, chloroplastic	100801140	LOC100801140	NA	NA	NA	NA	9.09611	-0.302094	-3.4476	0.00265566	0.0934484	-1.53895	-0.302662	-3.45038	0.00263892	0.262864	-1.49224	0.470345	3.78585	0.00122474	0.0939483	-0.807566	-0.0157607	-11.3834	5.34915e-10	3.26682e-08	12.1758	-0.00424689	-2.24075	0.0370127	0.0870788	-5.85454	0.00464837	1.75199	0.095681	0.226688	-6.36765	-0.010122	-3.53447	0.0021783	0.0259318	-2.73362	-0.00243689	-0.709578	0.486467	0.76459	-7.34498	-0.267666
GeneID:113000440	uncharacterized LOC113000440	113000440	LOC113000440	NA	NA	NA	NA	-0.412598	-0.803577	-3.41835	0.00283852	0.0945174	-1.59953	-0.678835	-2.88461	0.00940345	0.306228	-2.53078	1.26341	3.79057	0.00121154	0.0939483	-0.797894	-0.00506138	-1.36264	0.188715	0.269085	-7.58122	-0.0143999	-2.83203	0.0105561	0.0325358	-4.67579	-0.0122024	-1.71431	0.102517	0.236556	-6.42698	0.00256195	0.33346	0.742389	0.867213	-7.72883	0.0134346	1.45815	0.160912	0.485821	-6.5477	-0.810729
GeneID:100527102	uncharacterized LOC100527102	100527102	LOC100527102	NA	GO:0016021 integral component of membrane	NA	NA	4.74674	-0.312674	-3.2838	0.00385202	0.104355	-1.87689	-0.243402	-2.55354	0.0192814	0.345143	-3.11312	0.510844	3.78395	0.0012301	0.0939483	-0.811465	-0.00353166	-2.3474	0.0297326	0.057494	-5.96545	-0.00552228	-2.68133	0.0146568	0.0422216	-4.98877	0.00873237	3.02882	0.00683066	0.0363678	-3.92414	-0.00572097	-1.83839	0.0814762	0.238135	-6.15229	-0.00177414	-0.475404	0.639846	0.852521	-7.48786	-0.286531
GeneID:102667513	uncharacterized LOC102667513	102667513	LOC102667513	NA	NA	NA	NA	0.766888	1.36939	2.89259	0.0092394	0.140357	-2.66639	1.32572	2.79733	0.0113895	0.317936	-2.68672	-2.54254	-3.7879	0.00121898	0.0939483	-0.803364	-0.0128484	-1.71763	0.101898	0.161231	-7.07002	-0.00160232	-0.156478	0.877284	0.919723	-8.18648	0.00300585	0.209693	0.83611	0.904381	-7.84024	0.0403938	2.61071	0.0170638	0.0922108	-4.72391	-0.0198648	-1.07061	0.297576	0.624257	-7.02162	1.43414
GeneID:100815677	probable rhamnogalacturonate lyase B	100815677	LOC100815677	NA	NA	GO:0030246 carbohydrate binding	NA	-0.676085	0.806544	2.87278	0.00965171	0.142739	-2.70552	0.33408	1.18866	0.249021	0.676107	-5.05615	-1.50743	-3.78691	0.00122176	0.0939483	-0.805393	-0.00250859	-0.565493	0.578267	0.662337	-8.34644	0.0170825	2.81302	0.0110051	0.0336328	-4.71566	-0.00105573	-0.124189	0.902453	0.94439	-7.85521	0.0315143	3.43452	0.00273596	0.0297437	-2.95772	0.0160184	1.45574	0.161571	0.486767	-6.55102	0.833922
GeneID:112997783	uncharacterized LOC112997783	112997783	LOC112997783	NA	NA	NA	NA	-0.380074	0.227597	1.01022	0.324912	0.610654	-5.61375	0.896305	3.9741	0.000794697	0.255441	-0.512821	-1.20879	-3.7842	0.00122938	0.0939483	-0.810947	0.023792	6.68351	2.02037e-06	1.86712e-05	3.63158	0.059912	12.2945	1.4405e-10	7.25119e-08	13.8291	-0.050778	-7.44359	4.41113e-07	9.83149e-05	5.8215	0.00271427	0.368627	0.716426	0.85119	-7.71595	-0.00141832	-0.160625	0.874061	0.9572	-7.59223	0.022561
GeneID:100500411	putative late embryogenesis abundant 3 family protein	100500411	LOC100500411	NA	NA	NA	NA	-0.281242	0.556496	1.40399	0.176239	0.461184	-5.17373	1.33541	3.36551	0.00320079	0.272313	-1.65017	-2.12408	-3.77959	0.00124246	0.0946746	-0.820389	0.0534023	8.5268	5.76474e-08	1.09629e-06	7.30981	0.0866513	10.1071	3.86273e-09	4.71807e-07	10.4132	-0.0626251	-5.21804	4.69046e-05	0.001386	1.04247	0.0267694	2.06645	0.0524972	0.18166	-5.76224	0.025028	1.61109	0.123426	0.430011	-6.32836	0.280381
GeneID:547584	glutathione S-transferase GST 15	547584	GSTU42	GO:0006749 glutathione metabolic process	GO:0005737 cytoplasm	GO:0004364 glutathione transferase activity	00480 Glutathione metabolism; 01100 Metabolic pathways	1.44189	1.37263	2.9026	0.00903772	0.139347	-2.64659	1.22861	2.59525	0.0176385	0.340573	-3.04124	-2.53318	-3.77808	0.00124679	0.0947875	-0.823497	0.0760394	10.1764	3.45389e-09	1.26097e-07	10.2342	0.113574	11.1035	8.13441e-10	1.93035e-07	12.0308	-0.0614425	-4.29099	0.000383746	0.00517628	-1.08089	0.04558	2.9491	0.00815446	0.05803	-4.01982	0.00159995	0.0863234	0.9321	0.977744	-7.60185	1.05172
GeneID:100779094	esterase	100779094	LOC100779094	NA	NA	GO:0016788 hydrolase activity, acting on ester bonds	NA	4.88462	-0.63875	-5.44	2.86623e-05	0.0151313	2.59413	-0.236021	-2.00795	0.0588823	0.440219	-3.99948	0.628363	3.77443	0.00125727	0.0949321	-0.830965	-0.00460683	-2.4831	0.0223872	0.0452884	-5.701	0.00389076	1.53197	0.141789	0.244836	-7.03547	-0.020779	-5.84453	1.18444e-05	0.000603252	2.44501	0.0101581	2.64706	0.0157815	0.0877652	-4.65008	-0.0027506	-0.597702	0.557001	0.808761	-7.42004	-0.676264
GeneID:100795671	cellulose synthase-like protein H1	100795671	LOC100795671	GO:0071555 cell wall organization; GO:0030244 cellulose biosynthetic process; GO:0009833 plant-type primary cell wall biogenesis	GO:0005794 Golgi apparatus; GO:0016021 integral component of membrane; GO:0005886 plasma membrane; GO:0005802 trans-Golgi network	GO:0016760 cellulose synthase (UDP-forming) activity; GO:0016759 cellulose synthase activity	NA	4.28609	-0.511671	-4.45843	0.000261484	0.040219	0.579853	-0.336407	-2.92813	0.00854202	0.296811	-2.45248	0.614285	3.77515	0.0012552	0.0949321	-0.829497	-0.000754878	-0.416286	0.681802	0.752429	-8.42248	-0.0183265	-7.38278	4.96792e-07	1.48003e-05	5.38336	0.00915741	2.63524	0.016188	0.0661762	-4.74953	0.0119068	3.17446	0.00492962	0.0423196	-3.53294	0.000314591	0.0699402	0.944962	0.982642	-7.60319	-0.466024
GeneID:100782771	lanC-like protein GCL1	100782771	LOC100782771	NA	GO:0005886 plasma membrane	GO:0003824 catalytic activity	NA	3.09566	0.845025	3.95079	0.000838453	0.0634919	-0.486473	0.422816	1.97469	0.0628139	0.447877	-4.04963	-1.14472	-3.77473	0.00125639	0.0949321	-0.830344	0.00421119	1.24607	0.227682	0.313766	-7.72811	0.00769319	1.66291	0.112517	0.205292	-6.84138	0.00567994	0.877029	0.391278	0.570126	-7.46721	-0.00791674	-1.13252	0.271319	0.492812	-7.13511	0.0130527	1.55705	0.135736	0.448873	-6.4078	0.843974
GeneID:100809747	transcription factor bHLH153	100809747	LOC100809747	NA	GO:0005634 nucleus	GO:0001228 DNA-binding transcription activator activity, RNA polymerase II-specific; GO:0046983 protein dimerization activity	NA	2.39502	0.858073	4.17655	0.000499049	0.0508586	-0.011647	0.584011	2.83954	0.0103835	0.313926	-2.6115	-1.09792	-3.76908	0.0012728	0.0953083	-0.841923	0.0227148	6.99723	1.06795e-06	1.1182e-05	4.28897	-0.000829206	-0.186596	0.853928	0.903851	-8.18106	-0.00391486	-0.629312	0.536538	0.696003	-7.65743	-0.00101421	-0.151044	0.881512	0.942596	-7.77507	0.0137649	1.70944	0.103431	0.399489	-6.17852	0.807902
GeneID:100783294	regulatory protein NPR5	100783294	LOC100783294	GO:0009864 induced systemic resistance, jasmonic acid mediated signaling pathway	GO:0005634 nucleus	NA	04075 Plant hormone signal transduction	0.0284483	-0.677436	-3.72743	0.00140043	0.0726848	-0.95543	-0.20672	-1.13621	0.269808	0.690603	-5.10896	0.971147	3.76877	0.00127372	0.0953083	-0.842573	0.0064275	2.23824	0.037202	0.0694478	-6.17216	-0.00925447	-2.35419	0.0293176	0.0724338	-5.63958	0.00931498	1.6927	0.106625	0.243101	-6.46058	-0.00797185	-1.3421	0.19517	0.405791	-6.88299	-0.00703574	-0.987736	0.335527	0.65653	-7.10644	-0.670828
GeneID:100806624	aspartic proteinase PCS1-like	100806624	LOC100806624	NA	NA	NA	NA	2.95395	1.4923	3.30331	0.00368556	0.102746	-1.83681	0.644939	1.42609	0.169849	0.601524	-4.79257	-2.4155	-3.77115	0.00126677	0.0953083	-0.837688	0.00596648	0.835865	0.413479	0.50827	-8.15237	0.0211871	2.16827	0.042859	0.0975945	-5.98862	0.00418283	0.305788	0.763046	0.859637	-7.81432	-0.0468647	-3.17412	0.00493342	0.0423303	-3.53369	-0.0201822	-1.13986	0.26832	0.595921	-6.94611	1.43042
GeneID:100790099	3-ketoacyl-CoA synthase 11	100790099	LOC100790099	GO:0006633 fatty acid biosynthetic process	GO:0016021 integral component of membrane	GO:0016747 transferase activity, transferring acyl groups other than amino-acyl groups	00062 Fatty acid elongation; 01100 Metabolic pathways; 01110 Biosynthesis of secondary metabolites; 04626 Plant-pathogen interaction	-2.02855	0.814096	2.53148	0.0202074	0.191159	-3.36254	0.873865	2.71442	0.0136436	0.324162	-2.83336	-1.71845	-3.76885	0.00127347	0.0953083	-0.842393	0.0041074	0.808331	0.428771	0.523196	-8.17536	0.0393061	5.65076	1.80442e-05	0.000222889	1.69107	0.000165228	0.0169684	0.986636	0.992852	-7.86316	0.00476903	0.453746	0.655082	0.812397	-7.67952	0.0150742	1.19598	0.24622	0.574478	-6.88189	0.794896
GeneID:100499767	uncharacterized LOC100499767	100499767	LOC100499767	GO:0006457 protein folding	NA	NA	NA	3.30695	0.723456	4.41322	0.000289989	0.0411823	0.485191	0.604556	3.68395	0.00154725	0.255441	-1.05581	-0.873965	-3.76019	0.00129903	0.0959779	-0.860131	0.0259948	10.0358	4.3357e-09	1.51467e-07	9.9977	0.00604611	1.70517	0.104238	0.193708	-6.77618	-0.0101317	-2.04119	0.055174	0.154988	-5.88267	0.00178023	0.33228	0.743266	0.867871	-7.72924	-0.0168	-2.61482	0.016914	0.180807	-4.53694	0.640588
GeneID:100779930	uncharacterized LOC100779930	100779930	LOC100779930	NA	GO:0016021 integral component of membrane	NA	NA	5.51665	-0.589456	-4.06164	0.000649849	0.0577671	-0.25331	-0.339538	-2.33707	0.0303752	0.37587	-3.47772	0.774296	3.76296	0.00129082	0.0959779	-0.854475	-0.0109912	-4.79311	0.000121997	0.000555449	-0.563682	-0.00426695	-1.3593	0.189754	0.304463	-7.27208	1.10307e-05	0.00251021	0.998023	0.999166	-7.86331	-0.00820972	-1.73086	0.0994648	0.269559	-6.32515	-0.0104531	-1.83774	0.0815761	0.362608	-5.97337	-0.576772
GeneID:100127385	WRKY transcription factor 39	100127385	WRKY39	NA	NA	NA	04016 MAPK signaling pathway - plant; 04626 Plant-pathogen interaction	5.77424	0.539559	2.80698	0.0111517	0.151939	-2.83478	0.228018	1.18496	0.250447	0.677629	-5.05994	-1.0249	-3.76056	0.00129793	0.0959779	-0.859379	-0.00311687	-1.02623	0.317501	0.411541	-7.97411	0.0253128	6.0882	7.02109e-06	0.000109052	2.65753	-0.0379814	-6.5257	2.79815e-06	0.000267135	3.92248	-0.0131752	-2.0972	0.0493979	0.17507	-5.70738	0.0148458	1.97057	0.0633169	0.32434	-5.75014	0.427767
GeneID:100785936	ethylene-responsive transcription factor 1B	100785936	LOC100785936	NA	GO:0005634 nucleus	GO:0003677 DNA binding; GO:0003700 DNA-binding transcription factor activity	04016 MAPK signaling pathway - plant; 04075 Plant hormone signal transduction	0.444011	1.02637	2.36375	0.0287417	0.216872	-3.67136	1.60121	3.68366	0.00154831	0.255441	-1.05637	-2.31456	-3.75956	0.00130092	0.0959779	-0.861433	0.0481239	7.01425	1.03204e-06	1.08676e-05	4.32427	0.0717098	7.63524	3.04267e-07	1.04428e-05	5.88965	-0.0628569	-4.78086	0.000125432	0.00254835	0.0453927	0.029431	2.07389	0.051732	0.179997	-5.74902	0.0462766	2.71924	0.0135017	0.163831	-4.32372	0.776833
GeneID:100800193	50S ribosomal protein L5, chloroplastic	100800193	LOC100800193	GO:0000027 ribosomal large subunit assembly; GO:0006412 translation	GO:0022626 cytosolic ribosome	GO:0003723 RNA binding; GO:0003735 structural constituent of ribosome	03010 Ribosome	6.57448	-0.197427	-2.13391	0.0459151	0.261178	-4.07593	-0.25689	-2.77365	0.0119941	0.31893	-2.72876	0.49308	3.7589	0.00130289	0.0959779	-0.862784	-0.0118623	-8.11453	1.22805e-07	1.97576e-06	6.52579	-4.74759e-05	-0.0237242	0.981317	0.988697	-8.19905	0.00507921	1.8131	0.0854297	0.209758	-6.26946	-0.00264821	-0.875802	0.391928	0.610513	-7.39213	-0.00325847	-0.898614	0.379954	0.693774	-7.19073	-0.164973
GeneID:100788089	transcription initiation factor IIE subunit beta-like	100788089	LOC100788089	GO:0006367 transcription initiation from RNA polymerase II promoter	GO:0005673 transcription factor TFIIE complex	GO:0003677 DNA binding	03022 Basal transcription factors	1.05171	0.273069	1.83231	0.0824127	0.332604	-4.56798	0.311727	2.08945	0.0501629	0.423415	-3.87444	-0.794882	-3.76184	0.00129414	0.0959779	-0.856767	0.0117104	4.97304	8.12354e-05	0.000394862	-0.151078	0.00560256	1.73804	0.0981654	0.18522	-6.72464	-0.00162892	-0.360979	0.722044	0.832875	-7.7951	0.000803406	0.164947	0.870705	0.937486	-7.77277	0.00522723	0.894923	0.381875	0.694817	-7.19407	0.245663
GeneID:100305878	uncharacterized LOC100305878	100305878	LOC100305878	NA	NA	GO:0008270 zinc ion binding	NA	3.19884	0.109871	1.07788	0.294399	0.582167	-5.54699	0.276953	2.71412	0.0136525	0.324162	-2.83389	-0.543392	-3.75989	0.00129994	0.0959779	-0.860756	0.00484828	3.01023	0.00711934	0.0170839	-4.60897	0.0117772	5.34168	3.56282e-05	0.000379871	0.996662	-0.0122958	-3.98384	0.000777103	0.00823793	-1.78657	0.00199129	0.597734	0.55698	0.744587	-7.60117	-0.00260028	-0.650876	0.522816	0.787662	-7.38589	0.063972
GeneID:100778201	ethylene-responsive transcription factor TINY	100778201	LOC100778201	NA	GO:0005634 nucleus	GO:0003677 DNA binding; GO:0003700 DNA-binding transcription factor activity	NA	1.28114	1.39462	4.7068	0.000148402	0.0312045	1.09771	0.863513	2.91121	0.00886745	0.300003	-2.48296	-1.57691	-3.75363	0.00131874	0.096564	-0.873574	-0.0159566	-3.40828	0.00290428	0.00798089	-3.73453	0.022178	3.46052	0.00257862	0.0108662	-3.30588	0.00761814	0.849135	0.406236	0.583167	-7.49155	-0.0308499	-3.18573	0.00480621	0.0416819	-3.50829	0.0147519	1.2703	0.219106	0.548843	-6.79277	1.40909
GeneID:100789686	zinc finger A20 and AN1 domain-containing stress-associated protein 4	100789686	LOC100789686	NA	NA	GO:0003677 DNA binding; GO:0008270 zinc ion binding	NA	6.79939	0.638936	4.42906	0.000279662	0.0408823	0.518366	0.0672667	0.465788	0.646591	0.89108	-5.58981	-0.76801	-3.75486	0.00131504	0.096564	-0.871063	-0.00846678	-3.71446	0.00144272	0.00443073	-3.0436	0.000758504	0.243086	0.810509	0.872938	-8.16833	-0.0111916	-2.56215	0.0189309	0.0737566	-4.89718	-0.0033756	-0.71596	0.482606	0.686371	-7.52142	0.00752413	1.33076	0.198807	0.528651	-6.71695	0.625589
GeneID:100803339	uncharacterized LOC100803339, transcript variant 2	100803339	LOC100803339	NA	NA	NA	NA	2.29753	-0.354953	-2.45691	0.0236572	0.202047	-3.50113	-0.571754	-3.95332	0.00083358	0.255441	-0.551665	0.768826	3.75336	0.00131957	0.096564	-0.874135	-0.00344781	-1.51038	0.147177	0.21908	-7.37971	-0.0103813	-3.32214	0.00353172	0.013872	-3.61461	0.0208611	4.76883	0.000128903	0.00259548	0.0178034	0.0193539	4.09894	0.000596457	0.0121571	-1.44834	0.0291186	5.14256	5.55195e-05	0.0112204	1.11519	-0.262624
GeneID:100527018	uncharacterized LOC100527018	100527018	LOC100527018	NA	NA	NA	NA	2.42182	1.46453	3.43768	0.00271635	0.0936601	-1.55951	0.943149	2.21148	0.0392798	0.400758	-3.68193	-2.26477	-3.74944	0.0013315	0.0967973	-0.882166	0.0146121	2.17073	0.0426479	0.07777	-6.29711	0.0342496	3.71682	0.00143493	0.00685644	-2.72689	-0.0458956	-3.55792	0.00206468	0.0158952	-2.75553	-0.0304126	-2.18427	0.0415005	0.156607	-5.54934	0.0511976	3.06625	0.00628328	0.112838	-3.59062	1.28878
GeneID:100775672	probable inactive purple acid phosphatase 27-like	100775672	LOC100775672	NA	NA	GO:0003993 acid phosphatase activity; GO:0046872 metal ion binding	NA	9.73491	0.631561	2.96227	0.00791995	0.133768	-2.52803	0.828507	3.88185	0.000982389	0.255441	-0.685346	-1.13358	-3.75003	0.00132968	0.0967973	-0.880946	0.00995831	2.95609	0.00802911	0.0189185	-4.72511	-0.00466875	-1.01241	0.32389	0.45461	-7.6745	0.0205704	3.18645	0.00479841	0.028437	-3.5817	0.021784	3.1263	0.00549284	0.04535	-3.638	0.0302862	3.62445	0.00177319	0.0614123	-2.35453	0.696809
GeneID:100127382	WRKY transcription factor 34	100127382	WRKY34	NA	GO:0005634 nucleus	GO:0003700 DNA-binding transcription factor activity; GO:0043565 sequence-specific DNA binding	NA	1.09709	0.345205	1.7474	0.096493	0.356256	-4.69739	0.457908	2.3154	0.0317645	0.379061	-3.51337	-1.05065	-3.75099	0.00132677	0.0967973	-0.878994	0.0084859	2.71854	0.0135222	0.0294917	-5.2247	0.0606123	14.1848	1.19079e-11	1.79825e-08	16.4186	-0.0491795	-8.22157	1.00696e-07	4.71188e-05	7.34399	0.0132317	2.04934	0.0542973	0.185531	-5.79255	0.0253342	3.27198	0.00395638	0.0907128	-3.14158	0.19155
GeneID:100808253	probable pectate lyase 8	100808253	LOC100808253	GO:0045490 pectin catabolic process	NA	GO:0046872 metal ion binding; GO:0030570 pectate lyase activity	00040 Pentose and glucuronate interconversions; 01100 Metabolic pathways	3.09636	-0.350469	-2.67114	0.0149832	0.170344	-3.0979	-0.592501	-4.51096	0.000231897	0.255441	0.482389	0.697291	3.74828	0.00133502	0.0968415	-0.884525	-0.0057647	-2.78065	0.0118123	0.0262717	-5.09576	0.0415177	14.6294	6.89523e-12	1.43175e-08	16.9859	0.0491466	12.3708	1.29521e-10	1.43436e-06	14.219	0.00422259	0.984712	0.336974	0.558599	-7.29033	-0.00572313	-1.11293	0.279434	0.605895	-6.97596	-0.23385
GeneID:100781155	homeobox-leucine zipper protein ATHB-6	100781155	LOC100781155	GO:0045893 positive regulation of transcription, DNA-templated	GO:0005634 nucleus	GO:0003700 DNA-binding transcription factor activity; GO:0043565 sequence-specific DNA binding	NA	8.06052	-0.94346	-3.88908	0.000966193	0.0657783	-0.616178	-0.721426	-2.97064	0.00777423	0.292025	-2.37566	1.2879	3.74436	0.00134709	0.0975041	-0.892557	0.00232523	0.606614	0.55119	0.637767	-8.32155	-0.0314361	-5.99102	8.64172e-06	0.000127829	2.44462	0.00281256	0.382897	0.705988	0.822321	-7.7866	-0.00925558	-1.16738	0.257306	0.477141	-7.09572	0.00494503	0.520094	0.608924	0.837401	-7.46482	-0.931244
GeneID:100500650	uncharacterized LOC100500650	100500650	LOC100500650	NA	NA	NA	NA	3.06317	0.626126	3.83834	0.00108565	0.0678727	-0.722771	0.0642142	0.39323	0.698468	0.909534	-5.61861	-0.864468	-3.73769	0.00136787	0.0976978	-0.906219	-0.00243099	-0.943167	0.357276	0.45244	-8.05598	0.00654207	1.85415	0.0790943	0.156563	-6.53691	-0.0246025	-4.981	7.97907e-05	0.00191815	0.503283	-0.0148727	-2.78969	0.0115815	0.0727356	-4.35606	0.0146033	2.28414	0.0338723	0.246839	-5.18407	0.555374
GeneID:100808891	phosphoethanolamine N-methyltransferase 1-like	100808891	LOC100808891	NA	NA	NA	00564 Glycerophospholipid metabolism	3.52454	-1.04749	-3.23009	0.00434897	0.110034	-1.9869	-0.505411	-1.55684	0.135786	0.559528	-4.63135	1.71805	3.73658	0.00137135	0.0976978	-0.908485	-0.0116788	-2.27923	0.0342148	0.0647666	-6.0952	0.0221789	3.16193	0.00507054	0.0184208	-3.96765	0.0205975	2.09767	0.0493522	0.14373	-5.78226	-0.0195593	-1.84545	0.0804015	0.23613	-6.14068	0.0117865	0.927344	0.365223	0.681269	-7.16435	-0.998639
GeneID:100817486	putative ABC transporter C family member 15	100817486	LOC100817486	NA	GO:0016021 integral component of membrane	GO:0005524 ATP binding; GO:0016887 ATPase activity; GO:0042626 ATPase-coupled transmembrane transporter activity	NA	4.32319	1.03334	3.09108	0.00594387	0.119536	-2.26946	0.878084	2.62384	0.0165896	0.336232	-2.9917	-1.77077	-3.73597	0.00137329	0.0976978	-0.909749	0.00388413	0.735334	0.470995	0.563704	-8.23282	0.0423502	5.85694	1.15311e-05	0.000158632	2.14915	-0.0180072	-1.77897	0.09103	0.219104	-6.32459	0.00310802	0.28447	0.779086	0.887498	-7.74465	0.0069904	0.53353	0.59977	0.833346	-7.4575	0.962599
GeneID:100799813	chlorophyll a-b binding protein of LHCII type 1	100799813	LOC100799813	GO:0009765 photosynthesis, light harvesting; GO:0018298 protein-chromophore linkage	GO:0009535 chloroplast thylakoid membrane; GO:0016021 integral component of membrane; GO:0009522 photosystem I; GO:0009523 photosystem II	GO:0016168 chlorophyll binding	00196 Photosynthesis - antenna proteins; 01100 Metabolic pathways	9.56674	-0.423301	-3.07015	0.00622874	0.121229	-2.3117	-0.512415	-3.71249	0.00144926	0.255441	-1.00239	0.731129	3.74004	0.0013605	0.0976978	-0.901397	-0.0126165	-5.79126	1.32916e-05	8.75814e-05	1.69595	-0.00796348	-2.67031	0.0150102	0.0430641	-5.01138	0.0101115	2.42204	0.0254532	0.090905	-5.17435	-0.0227025	-5.03812	7.01706e-05	0.0036713	0.706618	0.0052031	0.962856	0.347552	0.667133	-7.1307	-0.388391
GeneID:100809491	ABC transporter F family member 1	100809491	LOC100809491	NA	NA	GO:0005524 ATP binding; GO:0016887 ATPase activity	NA	6.21838	0.255394	2.66609	0.0151473	0.170995	-3.10757	0.286319	2.98571	0.00751831	0.291047	-2.34835	-0.508261	-3.74217	0.00135388	0.0976978	-0.897042	0.00250941	1.6579	0.113533	0.176357	-7.16236	0.00899397	4.34074	0.000342374	0.00223559	-1.29541	-0.0160823	-5.54459	2.2767e-05	0.00090369	1.77812	-0.00758137	-2.42156	0.0254786	0.116691	-5.09976	0.00164233	0.437436	0.66666	0.866205	-7.50585	0.198261
GeneID:100792568	phosphatidylinositol 4-kinase gamma 4	100792568	LOC100792568	NA	NA	GO:0016301 kinase activity	NA	3.88067	0.234654	2.24946	0.0363617	0.239216	-3.87543	0.218246	2.08992	0.0501166	0.423297	-3.87371	-0.552898	-3.73824	0.00136614	0.0976978	-0.905092	0.00308239	1.87009	0.0767479	0.12735	-6.82369	0.0112305	4.97732	8.04552e-05	0.000718599	0.168076	-0.00877329	-2.7776	0.0118913	0.0535101	-4.45653	-0.002811	-0.824509	0.419744	0.634332	-7.43626	0.00787527	1.92621	0.0689646	0.336382	-5.82586	0.200221
GeneID:100790489	salicylate carboxymethyltransferase	100790489	LOC100790489	GO:0032259 methylation	NA	GO:0008757 S-adenosylmethionine-dependent methyltransferase activity	NA	3.25743	-0.765947	-2.20555	0.0397544	0.247705	-3.95235	-0.829847	-2.38698	0.0273863	0.369554	-3.39499	1.8402	3.73728	0.00136915	0.0976978	-0.907053	-0.0111154	-2.02565	0.0568802	0.098975	-6.55758	-0.00469496	-0.625024	0.53929	0.657426	-7.99608	0.0233113	2.21687	0.038853	0.121878	-5.56481	-0.00463604	-0.408459	0.687442	0.83311	-7.69982	0.0417013	3.06377	0.0063182	0.11322	-3.59598	-0.673935
GeneID:100790745	calcium-dependent protein kinase 32	100790745	LOC100790745	GO:0035556 intracellular signal transduction; GO:0018105 peptidyl-serine phosphorylation; GO:0046777 protein autophosphorylation	GO:0005737 cytoplasm; GO:0005634 nucleus; GO:0005886 plasma membrane	GO:0005524 ATP binding; GO:0005509 calcium ion binding; GO:0009931 calcium-dependent protein serine/threonine kinase activity; GO:0005516 calmodulin binding	04626 Plant-pathogen interaction	4.56605	0.212241	1.90942	0.0712166	0.313443	-4.44681	0.222367	1.99837	0.0599916	0.442223	-4.01398	-0.58942	-3.73998	0.0013607	0.0976978	-0.901529	0.00107663	0.613003	0.547045	0.633875	-8.31753	0.0108844	4.52714	0.000223482	0.00160639	-0.865819	-0.00802444	-2.3842	0.0275453	0.096128	-5.2478	-0.0111684	-3.07431	0.00617111	0.0490367	-3.75083	0.00746249	1.71295	0.102772	0.398714	-6.17306	0.175888
GeneID:100783128	acyl transferase 4	100783128	LOC100783128	NA	NA	GO:0016410 N-acyltransferase activity	NA	0.18277	1.19589	4.13864	0.000544451	0.0528897	-0.0913465	0.642626	2.22157	0.0384842	0.398912	-3.66574	-1.52908	-3.73224	0.00138508	0.0982105	-0.917375	-0.00858558	-1.88045	0.0752556	0.125332	-6.80642	0.0246724	3.94755	0.000844722	0.00455366	-2.19993	0.00321417	0.367361	0.717355	0.829569	-7.79268	0.0235579	2.49453	0.0218533	0.10641	-4.95647	0.00750493	0.66268	0.515387	0.783121	-7.37794	1.23187
GeneID:100500132	uncharacterized LOC100500132	100500132	LOC100500132	NA	NA	NA	NA	5.8314	-0.253819	-3.10373	0.00577788	0.118871	-2.24388	-0.240559	-2.93842	0.00834962	0.296811	-2.4339	0.432594	3.73089	0.00138937	0.0982105	-0.920136	-0.00725384	-5.61373	1.95655e-05	0.000121704	1.30022	-0.00530353	-2.99828	0.00731118	0.0244908	-4.32246	0.0117946	4.76322	0.000130555	0.00262239	0.00493108	-0.0057576	-2.15419	0.044088	0.162514	-5.60438	-0.0031682	-0.988466	0.335179	0.656324	-7.10572	-0.213251
GeneID:100811093	epsin-3	100811093	LOC100811093	NA	NA	NA	04144 Endocytosis	3.83666	0.134057	0.93425	0.36174	0.642526	-5.68406	0.252745	1.7595	0.0943664	0.503858	-4.36104	-0.759126	-3.7313	0.00138808	0.0982105	-0.919307	0.0133834	5.90286	1.04439e-05	7.17487e-05	1.94303	0.0162763	5.24415	4.42525e-05	0.000449958	0.775834	-0.0217417	-5.00407	7.57529e-05	0.00185327	0.555921	-0.0192315	-4.10082	0.000593893	0.0121272	-1.44403	0.00805749	1.43272	0.167967	0.493795	-6.58248	0.0287726
GeneID:100819160	U-box domain-containing protein 11	100819160	LOC100819160	NA	GO:0005737 cytoplasm; GO:0005634 nucleus	NA	NA	2.6741	1.01572	5.02989	7.14803e-05	0.022617	1.76407	0.187507	0.927542	0.365122	0.753538	-5.29832	-1.06768	-3.72905	0.00139526	0.0982234	-0.923915	-0.0104439	-3.27318	0.00394567	0.0103413	-4.03493	0.00769725	1.76224	0.0938904	0.179158	-6.68622	-0.0168377	-2.75372	0.0125265	0.0554227	-4.50614	-0.00553262	-0.838296	0.412147	0.628281	-7.42464	0.0143696	1.81559	0.085034	0.368632	-6.00955	0.988263
GeneID:100794729	ACT domain-containing protein ACR8	100794729	LOC100794729	NA	NA	NA	NA	1.60597	0.430426	2.24709	0.0365379	0.23957	-3.87961	0.476308	2.48395	0.0223472	0.356943	-3.23193	-1.01274	-3.72898	0.00139546	0.0982234	-0.924042	0.000254376	0.0840468	0.933887	0.951938	-8.50947	0.0151649	3.66023	0.00163369	0.00756991	-2.85541	-0.0110064	-1.89768	0.07283	0.187875	-6.12967	-0.00345849	-0.552447	0.586996	0.765676	-7.62806	-0.010721	-1.42806	0.169289	0.495574	-6.58881	0.387333
GeneID:100781823	protein NDL2	100781823	LOC100781823	NA	GO:0016021 integral component of membrane	NA	NA	3.99408	0.480197	3.04964	0.00652077	0.124007	-2.35302	0.385852	2.44784	0.0241129	0.362084	-3.293	-0.832096	-3.72713	0.00140142	0.0984339	-0.927841	-0.000667388	-0.268244	0.791363	0.842049	-8.47543	0.00427242	1.25444	0.224691	0.345757	-7.40437	0.00960945	2.0155	0.0580202	0.160313	-5.92774	-0.0021178	-0.411527	0.685229	0.831851	-7.69851	-0.00795133	-1.28842	0.212861	0.541787	-6.77036	0.499291
GeneID:100781915	nodulin homeobox	100781915	LOC100781915	GO:0009908 flower development	GO:0005634 nucleus	GO:0003697 single-stranded DNA binding	NA	2.25053	-0.477864	-3.39936	0.00296379	0.0965339	-1.63881	-0.333544	-2.37018	0.0283607	0.37136	-3.42294	0.742576	3.72569	0.00140604	0.0985501	-0.930779	0.00832041	3.74595	0.00134219	0.00417878	-2.97191	0.00193182	0.635341	0.532682	0.651882	-7.98939	0.00582307	1.36805	0.187045	0.352578	-6.92531	0.0121014	2.63398	0.0162321	0.0894378	-4.67671	-0.00931379	-1.69048	0.107055	0.405267	-6.20793	-0.471785
GeneID:100780556	uncharacterized LOC100780556	100780556	LOC100780556	NA	NA	NA	NA	4.50738	1.2881	4.32567	0.000354403	0.0455762	0.301629	0.0600047	0.201291	0.842582	0.958201	-5.67162	-1.57174	-3.72269	0.00141577	0.0989792	-0.936935	0.00752382	1.59906	0.12608	0.192592	-7.25092	0.0235127	3.65051	0.00167046	0.00770074	-2.87744	-0.0376442	-4.17502	0.000500803	0.00619801	-1.34767	0.0231902	2.38282	0.0276245	0.122125	-5.17492	0.00555623	0.476073	0.639377	0.852278	-7.48753	1.18844
GeneID:100788982	transcription factor DIVARICATA	100788982	LOC100788982	NA	GO:0005634 nucleus	GO:0003677 DNA binding	NA	1.74112	-0.765193	-3.14515	0.00526534	0.115604	-2.15995	-0.585356	-2.40339	0.0264651	0.36758	-3.36761	1.28389	3.72196	0.00141812	0.0989792	-0.938413	-0.00593262	-1.54327	0.139036	0.208805	-7.33262	-0.00953466	-1.81185	0.0856293	0.166581	-6.60629	0.019154	2.60008	0.0174568	0.0697876	-4.8208	-0.00126718	-0.159365	0.87504	0.939183	-7.77372	0.00624233	0.654646	0.520437	0.786252	-7.38337	-0.6991
GeneID:100785182	protein PIN-LIKES 3	100785182	LOC100785182	GO:0055085 transmembrane transport	GO:0016021 integral component of membrane	NA	NA	3.87741	-0.768858	-4.92374	9.07868e-05	0.0262899	1.5462	-0.467424	-2.99015	0.00744456	0.291047	-2.3403	0.823588	3.7199	0.00142485	0.099033	-0.94264	0.00273147	1.10705	0.281904	0.373671	-7.88852	-0.0535659	-15.8593	1.63168e-12	9.0349e-09	18.4817	-0.0203671	-4.3076	0.000369404	0.00505465	-1.04268	0.0212951	4.17266	0.000503523	0.0111079	-1.27901	0.00537022	0.877464	0.391047	0.701045	-7.20966	-0.776291
GeneID:100793076	UDP-glycosyltransferase 83A1	100793076	LOC100793076	NA	GO:0043231 intracellular membrane-bounded organelle	GO:0016758 transferase activity, transferring hexosyl groups; GO:0008194 UDP-glycosyltransferase activity	NA	3.42145	0.743614	2.86669	0.009782	0.143843	-2.71753	0.888742	3.42249	0.0028119	0.265397	-1.54418	-1.36818	-3.72004	0.00142438	0.099033	-0.942345	-0.00195563	-0.477137	0.638633	0.716382	-8.3942	-0.0204224	-3.63988	0.00171165	0.00784037	-2.90155	-0.0143975	-1.83305	0.082297	0.204377	-6.23688	0.00768989	0.907061	0.375582	0.595852	-7.36403	0.0264948	2.60605	0.0172351	0.181836	-4.55467	0.736851
GeneID:100794044	transcription factor SRG-like protein	100794044	LOC100794044	NA	NA	NA	NA	-1.43261	1.10005	3.16052	0.00508663	0.115198	-2.12873	0.854647	2.45283	0.0238609	0.361415	-3.28457	-1.83516	-3.71873	0.00142867	0.0990914	-0.945031	-0.00385713	-0.701352	0.491471	0.582814	-8.25782	0.0157516	2.09228	0.0498828	0.109752	-6.12631	0.00308747	0.292959	0.772686	0.865477	-7.81834	0.016077	1.41331	0.173523	0.378143	-6.78923	0.00732449	0.536926	0.597466	0.831921	-7.45562	1.12426
GeneID:100170674	abscisic acid 8'-hydroxylase	100170674	LOC100170674	NA	GO:0016021 integral component of membrane	GO:0020037 heme binding; GO:0005506 iron ion binding; GO:0004497 monooxygenase activity; GO:0016705 oxidoreductase activity, acting on paired donors, with incorporation or reduction of molecular oxygen	00906 Carotenoid biosynthesis	1.44217	1.3033	2.56295	0.0188986	0.186467	-3.30348	1.53422	3.0138	0.00706297	0.291047	-2.29735	-2.68037	-3.71758	0.00143243	0.0991451	-0.947375	-0.0174694	-2.17418	0.0423531	0.07729	-6.29079	0.0367974	3.34548	0.0033496	0.0133088	-3.56275	-0.0225426	-1.46404	0.159312	0.317106	-6.79602	-0.070908	-4.26651	0.000405915	0.00984359	-1.06324	0.0204218	1.02465	0.318224	0.642575	-7.06941	1.20065
GeneID:100801024	zinc finger protein CONSTANS-LIKE 1	100801024	LOC100801024	NA	NA	GO:0008270 zinc ion binding	NA	5.6546	0.500965	5.68695	1.66742e-05	0.0138492	3.08379	0.062308	0.706561	0.488299	0.822447	-5.46062	-0.463331	-3.70968	0.00145865	0.0992368	-0.963561	-0.0152583	-10.9623	1.00793e-09	5.09086e-08	11.516	0.00101349	0.531912	0.600868	0.70996	-8.05173	-0.0162091	-6.07696	7.19144e-06	0.000450795	2.95523	-0.010245	-3.55852	0.00206186	0.0251012	-2.67951	0.00657998	1.90584	0.0717057	0.342596	-5.86026	0.481162
GeneID:100805158	transmembrane 9 superfamily member 11	100805158	LOC100805158	GO:0072657 protein localization to membrane	GO:0016021 integral component of membrane; GO:0016020 membrane	NA	NA	4.93113	0.580827	4.27228	0.000400581	0.0476056	0.189528	0.363767	2.67282	0.014929	0.330273	-2.90634	-0.715155	-3.7101	0.00145724	0.0992368	-0.962697	-0.00580741	-2.70345	0.0139719	0.0303331	-5.25583	-0.00270296	-0.919177	0.369371	0.500269	-7.76477	0.00841656	2.04458	0.0548079	0.154266	-5.87669	-0.00481664	-1.08403	0.291735	0.513854	-7.18815	-0.00652646	-1.22484	0.235404	0.564511	-6.84783	0.608447
GeneID:100803140	uncharacterized LOC100803140	100803140	LOC100803140	NA	NA	NA	NA	4.59051	-0.743831	-4.20995	0.0004622	0.0505121	0.0585643	-0.483805	-2.73531	0.0130386	0.324162	-2.79656	0.930012	3.71247	0.00144933	0.0992368	-0.957839	-0.00562399	-2.01451	0.0581323	0.100826	-6.5771	-0.014721	-3.852	0.00105213	0.00537768	-2.41866	0.00179754	0.335998	0.740505	0.844813	-7.80419	-0.0252126	-4.3662	0.000322964	0.0085896	-0.833922	0.00433592	0.626142	0.538572	0.797582	-7.40212	-0.74267
GeneID:100306041	uncharacterized LOC100306041	100306041	LOC100306041	NA	NA	NA	NA	4.17324	0.354428	3.50148	0.0023487	0.0889748	-1.42712	0.123727	1.22102	0.236814	0.666232	-5.02256	-0.532609	-3.71112	0.00145383	0.0992368	-0.960606	0.00482661	3.01779	0.00700056	0.016839	-4.5927	0.00986424	4.50542	0.000234853	0.0016732	-0.915871	-0.0040889	-1.33409	0.197732	0.365385	-6.96932	0.00668998	2.02224	0.0572614	0.191962	-5.84021	0.00224526	0.565953	0.57796	0.821528	-7.43908	0.336365
GeneID:100776852	COP1-interacting protein 7	100776852	LOC100776852	NA	NA	NA	NA	4.98052	-0.34832	-3.40884	0.00290061	0.0953474	-1.61922	-0.465339	-4.54916	0.000212523	0.255441	0.55234	0.537231	3.70819	0.00146363	0.0992368	-0.966601	0.00198505	1.22948	0.233697	0.320355	-7.7481	-0.0223977	-10.134	3.69846e-09	4.65432e-07	10.4583	0.0146577	4.7375	0.000138405	0.00270166	-0.054068	-0.0036023	-1.07868	0.294054	0.516269	-7.19388	-0.000102421	-0.0255745	0.97986	0.994862	-7.60541	-0.306344
GeneID:100806783	cold shock domain-containing protein 3	100806783	LOC100806783	NA	NA	GO:0003676 nucleic acid binding; GO:0008270 zinc ion binding	NA	2.72737	0.346043	3.18316	0.00483411	0.113581	-2.08266	0.31841	2.92583	0.00858549	0.296811	-2.45662	-0.5721	-3.7117	0.00145188	0.0992368	-0.959413	0.00880165	5.12409	5.78629e-05	0.000297444	0.193886	0.0104793	4.45664	0.000262562	0.00182072	-1.02828	-0.0142588	-4.33181	0.000349454	0.00489251	-0.986956	-0.0145294	-4.0894	0.000609676	0.0123357	-1.47023	-0.00110901	-0.260288	0.797403	0.927076	-7.57027	0.273288
GeneID:100794740	uncharacterized LOC100794740	100794740	LOC100794740	NA	GO:0016021 integral component of membrane	NA	NA	1.12397	-0.390561	-2.90594	0.00897123	0.139245	-2.63997	-0.282207	-2.09749	0.0493697	0.420827	-3.86195	0.70667	3.70841	0.0014629	0.0992368	-0.966157	0.000117994	0.0555627	0.956262	0.968979	-8.51156	-0.00491539	-1.69084	0.106984	0.197594	-6.79841	0.00747471	1.83675	0.0817285	0.203406	-6.23083	0.00990426	2.25478	0.0359691	0.143524	-5.41852	0.00851066	1.61566	0.122428	0.42889	-6.32154	-0.357302
GeneID:111255647	heat shock protein	111255647	LOC111255647	NA	NA	NA	04141 Protein processing in endoplasmic reticulum	-1.87681	1.03808	2.74272	0.0128302	0.159518	-2.9599	1.06705	2.81623	0.0109279	0.315723	-2.65308	-1.99191	-3.71186	0.00145136	0.0992368	-0.959094	-0.00459135	-0.767738	0.451952	0.545591	-8.20795	-0.00347956	-0.425032	0.675524	0.771314	-8.10484	0.0098554	0.859963	0.400386	0.578073	-7.48219	0.0204897	1.65641	0.113838	0.292997	-6.44037	0.00888875	0.59921	0.556016	0.808423	-7.41911	1.09572
GeneID:100796603	protein DETOXIFICATION 45, chloroplastic	100796603	LOC100796603	NA	GO:0009507 chloroplast; GO:0016021 integral component of membrane	GO:0015297 antiporter activity; GO:0042910 xenobiotic transmembrane transporter activity	NA	3.56972	-0.198539	-2.40603	0.0263194	0.209604	-3.59451	-0.199168	-2.41107	0.026044	0.36727	-3.35476	0.434294	3.71204	0.00145075	0.0992368	-0.958715	0.00116968	0.897114	0.380734	0.476348	-8.09866	-0.00791793	-4.43625	0.0002751	0.00188214	-1.07527	0.00763009	3.05381	0.00646022	0.0349045	-3.87023	-0.00444602	-1.64859	0.115447	0.295211	-6.45226	-0.0043897	-1.35732	0.190372	0.518301	-6.68271	-0.182661
GeneID:100820566	heat stress transcription factor Hsf-29	100820566	HSF-29	NA	NA	NA	NA	3.02733	0.0910662	0.613915	0.546454	0.775925	-5.92416	0.54086	3.64225	0.00170239	0.255441	-1.13386	-0.781048	-3.71365	0.0014454	0.0992368	-0.95542	0.0108362	4.6233	0.00017946	0.000769019	-0.954342	0.014395	4.48652	0.00024522	0.00172678	-0.959418	-0.0310555	-6.91428	1.26242e-06	0.000170494	4.7398	-0.0110576	-2.28085	0.034102	0.138793	-5.36955	0.0130187	2.23927	0.0371242	0.257168	-5.26816	-0.0229012
GeneID:100780519	protein FAR1-RELATED SEQUENCE 7	100780519	LOC100780519	GO:0006355 regulation of transcription, DNA-templated	NA	GO:0008270 zinc ion binding	NA	1.79833	-0.599423	-3.75686	0.00130901	0.0710608	-0.893758	-0.489249	-3.06306	0.00632824	0.287433	-2.20764	0.838456	3.70633	0.00146988	0.0994577	-0.970403	0.00544632	2.16032	0.0435492	0.0791745	-6.31617	-0.00324135	-0.939215	0.359249	0.490017	-7.74604	0.00806319	1.669	0.111291	0.249944	-6.49707	0.0109297	2.09597	0.0495186	0.175296	-5.70959	-0.00783136	-1.25233	0.225442	0.554477	-6.81475	-0.579968
GeneID:100809813	transcription factor AS1-like	100809813	LOC100809813	GO:0010338 leaf formation; GO:0006351 transcription, DNA-templated	GO:0005634 nucleus	GO:0003677 DNA binding	NA	3.9831	-0.688081	-4.25202	0.000419647	0.0479104	0.146968	-0.39631	-2.44638	0.0241866	0.362123	-3.29545	0.849874	3.7041	0.00147742	0.0995259	-0.974968	-0.00137071	-0.536073	0.598045	0.679858	-8.36322	-0.00906201	-2.58897	0.0178768	0.049284	-5.17676	0.0266451	5.43788	2.87966e-05	0.00103652	1.53875	-0.00228951	-0.432894	0.6699	0.822057	-7.68913	-0.00308488	-0.486388	0.63218	0.848671	-7.48239	-0.615812
GeneID:100805463	probable ubiquitin-conjugating enzyme E2 24	100805463	LOC100805463	NA	NA	GO:0061631 ubiquitin conjugating enzyme activity	04120 Ubiquitin mediated proteolysis	5.67258	-0.651034	-3.94999	0.000839989	0.0634919	-0.488147	-0.430998	-2.61217	0.0170103	0.338155	-3.01194	0.865334	3.70295	0.0014813	0.0995259	-0.977312	-0.0115067	-4.41841	0.000286566	0.00113806	-1.42669	-0.0158596	-4.44868	0.000267385	0.00184461	-1.04661	0.00899494	1.80238	0.0871558	0.212629	-6.28686	-0.00150714	-0.279788	0.782622	0.889653	-7.74603	-0.013349	-2.06647	0.0524954	0.298158	-5.58257	-0.602997
GeneID:100812251	pectinesterase inhibitor 7	100812251	LOC100812251	GO:0043086 negative regulation of catalytic activity	NA	GO:0004857 enzyme inhibitor activity	NA	2.54993	-0.820411	-3.35496	0.00327832	0.0985663	-1.73048	-0.414314	-1.69246	0.106671	0.521137	-4.45307	1.28381	3.70278	0.00148188	0.0995259	-0.977659	-0.00164582	-0.425954	0.674863	0.746619	-8.41824	-0.0162429	-3.07091	0.00621815	0.0216026	-4.16578	0.00566429	0.764994	0.453547	0.626186	-7.56054	-0.00169812	-0.212475	0.833969	0.91857	-7.76337	0.0265488	2.77007	0.0120881	0.155901	-4.21857	-0.787559
GeneID:100806523	uncharacterized LOC100806523	100806523	LOC100806523	NA	NA	NA	NA	2.5804	0.210002	1.92424	0.0692266	0.309045	-4.42316	0.214048	1.95921	0.0647232	0.44964	-4.07281	-0.572909	-3.70249	0.00148287	0.0995259	-0.978255	0.0118475	6.87047	1.37954e-06	1.36985e-05	4.02487	0.0217471	9.21265	1.71875e-08	1.29777e-06	8.86451	-0.0202035	-6.11391	6.64705e-06	0.000427975	3.0358	-0.00547003	-1.53359	0.141392	0.334743	-6.62202	-0.00744304	-1.74011	0.0977934	0.39041	-6.13047	0.116703
GeneID:100811862	mitogen-activated protein kinase homolog NTF3	100811862	LOC100811862	GO:0035556 intracellular signal transduction; GO:0010468 regulation of gene expression	GO:0005737 cytoplasm; GO:0005634 nucleus	GO:0005524 ATP binding; GO:0004707 MAP kinase activity	04016 MAPK signaling pathway - plant	5.09923	-0.323755	-3.17588	0.00491398	0.113827	-2.09749	-0.342599	-3.35713	0.00326224	0.273691	-1.66573	0.534888	3.70069	0.00148901	0.0995358	-0.981942	-0.00301985	-1.87481	0.0760649	0.12645	-6.81583	-0.00952571	-4.32009	0.00035897	0.00232115	-1.343	0.012434	4.02825	0.000701694	0.00768618	-1.68476	0.00478203	1.4353	0.16724	0.369699	-6.75947	-0.00125505	-0.314121	0.756806	0.909388	-7.55412	-0.277132
GeneID:732541	senescence-inducible chloroplast stay-green protein 2	732541	SGR2	NA	NA	NA	00860 Porphyrin and chlorophyll metabolism; 01110 Biosynthesis of secondary metabolites	3.97906	0.336952	2.24089	0.0370017	0.24142	-3.8905	0.091514	0.607958	0.550317	0.852243	-5.51968	-0.789084	-3.70125	0.0014871	0.0995358	-0.980799	0.00689811	2.90339	0.00902182	0.0209047	-4.83739	0.000691985	0.212763	0.833747	0.889889	-8.17558	-0.0168809	-3.7077	0.00146528	0.0125921	-2.41673	0.0214343	4.3616	0.000326387	0.00865407	-0.844506	0.0073787	1.25205	0.225541	0.554638	-6.81508	0.302417
GeneID:547530	mitogen-activated protein kinase 1	547530	MAPK1	GO:0042742 defense response to bacterium; GO:0050832 defense response to fungus; GO:1901002 positive regulation of response to salt stress; GO:0009409 response to cold; GO:0009414 response to water deprivation	GO:0005737 cytoplasm; GO:0005634 nucleus	GO:0005524 ATP binding; GO:0004707 MAP kinase activity	04016 MAPK signaling pathway - plant; 04626 Plant-pathogen interaction	4.58212	0.74262	2.87757	0.0095504	0.142115	-2.69606	0.464909	1.79954	0.0876184	0.490976	-4.3049	-1.35317	-3.69814	0.00149774	0.0996634	-0.98716	0.000808713	0.198325	0.844869	0.884171	-8.49253	0.0270915	4.85333	0.000106442	0.000893465	-0.115827	-0.0352045	-4.5052	0.000234967	0.00379869	-0.58789	-0.0258309	-3.06255	0.00633544	0.0498644	-3.77627	0.0350533	3.46559	0.00254899	0.0733205	-2.71157	0.62387
GeneID:100808799	RHOMBOID-like protein 9, chloroplastic	100808799	LOC100808799	NA	GO:0016021 integral component of membrane	GO:0004252 serine-type endopeptidase activity	NA	5.95385	-0.421001	-2.77807	0.011879	0.155437	-2.89121	-0.522132	-3.44172	0.0026915	0.262864	-1.50838	0.79467	3.69845	0.00149666	0.0996634	-0.986518	-0.0178687	-7.4624	4.25229e-07	5.31704e-06	5.24019	-0.0113684	-3.46824	0.00253365	0.0107148	-3.28857	0.00673137	1.46697	0.158522	0.316278	-6.79197	-0.00184976	-0.373474	0.712874	0.848485	-7.71407	-0.00275522	-0.463881	0.647932	0.856187	-7.49348	-0.365832
GeneID:100814860	calmodulin-binding domain-containing protein IQD12	100814860	IQD12	NA	NA	NA	NA	3.13715	-0.266581	-2.55845	0.0190807	0.186721	-3.31194	-0.253561	-2.43088	0.0249863	0.364354	-3.32154	0.546248	3.69751	0.00149992	0.0996634	-0.988455	-0.00281116	-1.70748	0.103801	0.163726	-7.0859	0.000173662	0.0770545	0.939375	0.960568	-8.19622	0.0221508	7.02091	1.01833e-06	0.000154219	4.96068	0.00727881	2.13743	0.0455938	0.16633	-5.63486	-0.00189594	-0.464258	0.647667	0.856041	-7.4933	-0.198603
GeneID:100802625	uncharacterized LOC100802625	100802625	LOC100802625	NA	NA	NA	NA	-1.24476	1.31925	4.52856	0.000222759	0.0375671	0.726462	0.853418	2.92636	0.00857545	0.296811	-2.45566	-1.52649	-3.69572	0.00150608	0.0998733	-0.992114	0.0139206	3.02423	0.00690078	0.0166266	-4.57881	0.0265285	4.21011	0.00046203	0.00283315	-1.59641	0.0217591	2.46678	0.023171	0.085227	-5.08672	-0.00665485	-0.698964	0.492929	0.69429	-7.53373	0.0447424	3.91869	0.000902646	0.0441778	-1.68607	1.34143
GeneID:100527218	uncharacterized LOC100527218	100527218	LOC100527218	GO:0043066 negative regulation of apoptotic process; GO:0050821 protein stabilization	NA	NA	NA	2.35938	0.260301	2.25414	0.0360164	0.238215	-3.86719	0.254033	2.1975	0.0404067	0.404062	-3.70429	-0.604945	-3.69482	0.00150919	0.0998798	-0.993952	0.00883893	4.84427	0.000108648	0.000503505	-0.446204	0.00217363	0.870238	0.394886	0.525318	-7.80895	0.000550128	0.157335	0.876618	0.928104	-7.85032	0.0048206	1.27729	0.216681	0.431866	-6.96482	0.00259688	0.573782	0.572755	0.818116	-7.43448	0.248734
GeneID:100775743	calmodulin-binding domain-containing protein IQD31	100775743	IQD31	NA	NA	NA	NA	4.6013	0.586538	4.62366	0.000179313	0.0347372	0.924822	0.392415	3.09008	0.00595725	0.287175	-2.15828	-0.664226	-3.69299	0.00151554	0.0999423	-0.997699	-0.00816105	-4.07155	0.000635223	0.00222293	-2.22609	-0.00234686	-0.855311	0.402893	0.532556	-7.82199	-0.00629552	-1.639	0.117445	0.259449	-6.5427	-0.0292316	-7.05059	9.59466e-07	0.000408671	5.09194	-0.00159317	-0.320436	0.752088	0.907195	-7.55202	0.559871
GeneID:100816049	uncharacterized LOC100816049	100816049	LOC100816049	NA	NA	NA	NA	1.91711	0.441812	3.74935	0.00133177	0.0712652	-0.909507	0.0907383	0.769206	0.451101	0.802784	-5.41875	-0.616974	-3.69281	0.00151615	0.0999423	-0.998058	0.0025329	1.36038	0.189419	0.269938	-7.58419	0.00777227	3.0494	0.00652424	0.0224337	-4.21233	-0.00703735	-1.97235	0.0630996	0.170131	-6.00264	-0.00097793	-0.253928	0.802242	0.900253	-7.75325	-0.00313458	-0.678713	0.505393	0.777454	-7.36691	0.412987
GeneID:106795514	uncharacterized LOC106795514	106795514	LOC106795514	NA	NA	NA	NA	3.56096	-1.5155	-4.31562	0.000362672	0.0458514	0.280519	-0.794815	-2.26092	0.0355207	0.392061	-3.60223	1.83703	3.68956	0.00152751	0.100492	-1.00472	-0.0111563	-2.01061	0.058577	0.101465	-6.58392	-0.0455287	-5.99402	8.58621e-06	0.000127121	2.45122	-0.00651828	-0.613021	0.547033	0.70404	-7.66785	0.0114534	0.997942	0.33068	0.552652	-7.27723	0.0554999	4.03244	0.000694966	0.0395357	-1.42593	-1.45863
GeneID:100305704	uncharacterized LOC100305704	100305704	LOC100305704	GO:0006633 fatty acid biosynthetic process	NA	NA	00190 Oxidative phosphorylation; 01100 Metabolic pathways	0.572273	0.835201	3.62205	0.00178296	0.081569	-1.17589	0.784795	3.3998	0.00296085	0.267421	-1.58642	-1.20593	-3.68858	0.00153095	0.100519	-1.00673	0.0112898	3.09864	0.0058441	0.0144567	-4.41772	-0.0192335	-3.85628	0.00104183	0.00533568	-2.40887	-0.00988046	-1.41513	0.172994	0.335358	-6.86279	-0.0191513	-2.54124	0.0197927	0.1007	-4.8636	-0.0148468	-1.6428	0.116648	0.419164	-6.28077	0.775946
GeneID:100796143	F-box protein PP2-A15	100796143	LOC100796143	NA	NA	NA	NA	3.0044	0.312475	3.10022	0.00582347	0.118871	-2.25098	0.15935	1.57929	0.13055	0.553092	-4.60259	-0.526745	-3.68596	0.00154014	0.100923	-1.01207	-0.00297363	-1.86719	0.0771702	0.127923	-6.82852	0.00265136	1.21617	0.238614	0.361579	-7.45041	-0.00483512	-1.58431	0.129403	0.276508	-6.62425	-0.00805341	-2.44479	0.0242676	0.113378	-5.05438	-0.0004798	-0.121458	0.904586	0.968337	-7.59802	0.296873
GeneID:100778800	probable zinc metalloprotease EGY2, chloroplastic	100778800	LOC100778800	NA	GO:0016021 integral component of membrane	NA	NA	6.08737	-0.258102	-2.21853	0.038722	0.245325	-3.92969	-0.42312	-3.63305	0.00173863	0.255441	-1.15106	0.607653	3.68385	0.00154761	0.101213	-1.01639	-0.00377725	-2.05482	0.0537149	0.0943818	-6.50613	-0.00796085	-3.1636	0.00505153	0.0183719	-3.96399	0.0187306	5.3172	3.76172e-05	0.00121842	1.2668	-0.00281058	-0.739187	0.468706	0.675972	-7.50415	-0.00444715	-0.975317	0.341493	0.661695	-7.11862	-0.202837
GeneID:100790527	ethylene-overproduction protein 1	100790527	LOC100790527	NA	NA	NA	NA	-1.05341	-1.02556	-4.30454	0.000372004	0.0463978	0.257267	-0.146878	-0.615823	0.54522	0.850015	-5.51528	1.24393	3.68242	0.00155271	0.101303	-1.01932	0.000332577	0.0883449	0.930515	0.94937	-8.50908	-0.0105463	-2.04651	0.0546003	0.117419	-6.20775	0.00895512	1.24135	0.229381	0.404347	-7.0848	-0.0160678	-2.06352	0.0528023	0.182374	-5.76745	0.00507241	0.543213	0.593214	0.829686	-7.45211	-1.01116
GeneID:100787765	ATPase family AAA domain-containing protein At1g05910	100787765	LOC100787765	GO:0031936 negative regulation of chromatin silencing; GO:0045944 positive regulation of transcription by RNA polymerase II	GO:0005634 nucleus	GO:0005524 ATP binding; GO:0016887 ATPase activity; GO:0003682 chromatin binding; GO:0042393 histone binding	NA	4.43682	-0.217059	-3.06736	0.00626771	0.121644	-2.31733	-0.22661	-3.1989	0.00466581	0.283055	-1.9585	0.369398	3.68175	0.00155508	0.101303	-1.02068	0.00131058	1.17213	0.25544	0.344461	-7.81548	-0.00465854	-3.04358	0.00660944	0.0226704	-4.22489	0.00320512	1.49585	0.150897	0.306621	-6.75163	-0.000569833	-0.246388	0.807989	0.903214	-7.75522	-0.00985021	-3.55159	0.00209476	0.0664067	-2.5187	-0.212544
GeneID:100814036	uncharacterized LOC100814036	100814036	LOC100814036	NA	NA	NA	NA	2.7167	1.49738	5.00495	7.5604e-05	0.0234747	1.71298	-0.177496	-0.592637	0.560318	0.857893	-5.5281	-1.56024	-3.67816	0.00156793	0.101345	-1.02802	-0.00350702	-0.74187	0.467116	0.56	-8.22789	0.0433097	6.69267	1.98275e-06	4.13774e-05	3.95667	-0.0364511	-4.02377	0.000708957	0.00774028	-1.69503	0.0340739	3.48475	0.00244007	0.0277435	-2.84528	-0.00234872	-0.200303	0.843344	0.946696	-7.58473	1.41931
GeneID:100788318	monocopper oxidase-like protein SKU5	100788318	LOC100788318	GO:0055072 iron ion homeostasis; GO:0006826 iron ion transport	GO:0046658 anchored component of plasma membrane; GO:0005886 plasma membrane	GO:0005507 copper ion binding; GO:0004322 ferroxidase activity	NA	3.7194	1.12203	3.94252	0.00085453	0.0634919	-0.503848	0.748438	2.62698	0.0164779	0.336232	-2.98624	-1.48416	-3.67808	0.00156823	0.101345	-1.0282	0.0150525	3.34734	0.0033355	0.0089671	-3.87043	0.00891741	1.44862	0.163527	0.272448	-7.15252	0.03744	4.34471	0.000339272	0.0047999	-0.957266	-0.0127064	-1.36607	0.187654	0.396666	-6.85187	-0.00372113	-0.333605	0.742282	0.902518	-7.54753	1.17066
GeneID:100820448	UDP-glucose 6-dehydrogenase 4-like	100820448	LOC100820448	NA	NA	GO:0051287 NAD binding; GO:0003979 UDP-glucose 6-dehydrogenase activity	00040 Pentose and glucuronate interconversions; 00053 Ascorbate and aldarate metabolism; 00520 Amino sugar and nucleotide sugar metabolism; 01100 Metabolic pathways	3.82653	0.39324	3.4878	0.00242316	0.0901509	-1.45555	0.271779	2.40793	0.0262156	0.367281	-3.36002	-0.587879	-3.67752	0.00157024	0.101345	-1.02934	0.0171871	9.64763	8.2195e-09	2.45352e-07	9.3326	0.00210065	0.861383	0.399623	0.529796	-7.81671	0.00229299	0.671664	0.509773	0.673828	-7.62911	-0.00805099	-2.18488	0.0414495	0.156482	-5.54822	0.0139859	3.165	0.00503564	0.10236	-3.37621	0.361568
GeneID:100778860	truncated transcription factor CAULIFLOWER A	100778860	LOC100778860	GO:0007275 multicellular organism development; GO:0048481 plant ovule development; GO:0045944 positive regulation of transcription by RNA polymerase II	GO:0005634 nucleus	GO:0000981 DNA-binding transcription factor activity, RNA polymerase II-specific; GO:0046983 protein dimerization activity; GO:0000977 RNA polymerase II transcription regulatory region sequence-specific DNA binding; GO:0043565 sequence-specific DNA binding; GO:0008134 transcription factor binding; GO:0044212 NA; GO:0000976 transcription regulatory region sequence-specific DNA binding	NA	-0.269323	1.33698	2.79726	0.0113913	0.153295	-2.85378	1.43149	2.99178	0.00741758	0.291047	-2.33734	-2.49226	-3.67769	0.00156963	0.101345	-1.02899	-0.013574	-1.79738	0.0879714	0.142841	-6.94303	0.0486848	4.70923	0.000147586	0.00115054	-0.446713	-0.0145478	-1.00522	0.327252	0.509665	-7.34609	0.0222177	1.4223	0.170931	0.374618	-6.7771	0.0166529	0.888975	0.384984	0.696906	-7.19941	1.32623
GeneID:100818893	protein MON2 homolog	100818893	LOC100818893	NA	NA	NA	NA	3.68087	-0.230445	-2.78628	0.0116679	0.154339	-2.87521	-0.249381	-3.012	0.00709137	0.291047	-2.30063	0.431222	3.67731	0.00157098	0.101345	-1.02976	-0.00134833	-1.03176	0.314967	0.409059	-7.96844	-0.00601177	-3.36053	0.00323716	0.0129483	-3.52928	0.00549745	2.19521	0.0405944	0.125504	-5.60487	0.00631589	2.33655	0.0304074	0.129155	-5.26381	-0.00662902	-2.04501	0.0547608	0.304336	-5.62051	-0.206832
GeneID:100785590	probable polygalacturonase	100785590	LOC100785590	GO:0005975 carbohydrate metabolic process; GO:0071555 cell wall organization	GO:0005576 extracellular region	GO:0004650 polygalacturonase activity	NA	3.26504	0.814958	3.46021	0.00258044	0.0916676	-1.5128	0.618424	2.62293	0.016622	0.336232	-2.99327	-1.22767	-3.6764	0.00157427	0.10136	-1.03162	0.00242367	0.651274	0.522564	0.611545	-8.29261	0.0221067	4.3395	0.000343347	0.00223975	-1.29827	0.0357179	5.00853	7.49975e-05	0.00184293	0.566081	0.0121668	1.58062	0.130246	0.318596	-6.55373	0.00245415	0.265863	0.79317	0.925599	-7.56874	0.901682
GeneID:100305963	uncharacterized LOC100305963	100305963	LOC100305963	NA	NA	NA	NA	1.90312	1.5833	4.05506	0.000659749	0.0579863	-0.267147	0.603953	1.54516	0.138579	0.564495	-4.64619	-2.03375	-3.67372	0.00158396	0.101478	-1.0371	0.0136735	2.21636	0.0388933	0.0720625	-6.21291	0.0319856	3.78737	0.00122048	0.00604652	-2.56623	-0.0723065	-6.11603	6.61718e-06	0.00042771	3.04041	-0.025691	-2.01326	0.0582748	0.193761	-5.85591	0.0292078	1.90864	0.0713234	0.341742	-5.85555	1.34082
GeneID:100782929	mitogen-activated protein kinase kinase kinase YODA	100782929	LOC100782929	GO:0032147 activation of protein kinase activity; GO:0007346 regulation of mitotic cell cycle; GO:0023014 signal transduction by protein phosphorylation; GO:0031098 stress-activated protein kinase signaling cascade	GO:0005737 cytoplasm	GO:0005524 ATP binding; GO:0004674 protein serine/threonine kinase activity	04016 MAPK signaling pathway - plant	4.20961	-0.317531	-3.53621	0.00216969	0.087073	-1.35489	-0.320453	-3.56491	0.00203193	0.259234	-1.27847	0.467671	3.67337	0.00158525	0.101478	-1.03783	-0.00678041	-4.77893	0.000125983	0.000570702	-0.596259	-0.00911594	-4.69354	0.000152945	0.00118435	-0.482784	0.0043646	1.60529	0.124701	0.269722	-6.59322	-0.0025927	-0.883462	0.38788	0.606797	-7.38533	-0.0010474	-0.297613	0.769184	0.914702	-7.55939	-0.291202
GeneID:100801497	GDSL esterase/lipase At5g33370	100801497	LOC100801497	NA	NA	GO:0016788 hydrolase activity, acting on ester bonds	NA	0.55388	-0.758721	-2.31364	0.0318798	0.227013	-3.76151	-0.825006	-2.51307	0.0210124	0.352759	-3.18238	1.70845	3.67441	0.00158146	0.101478	-1.03569	-0.0226807	-4.37717	0.000314952	0.0012336	-1.52182	0.04462	6.29058	4.57356e-06	7.91393e-05	3.0974	0.0171565	1.72782	0.10002	0.232863	-6.40582	-0.0112117	-1.04609	0.308472	0.530948	-7.22822	-0.0279859	-2.17742	0.0420774	0.271083	-5.38247	-0.713778
GeneID:100815082	myosin-11	100815082	LOC100815082	NA	NA	NA	NA	3.63862	-0.534778	-3.25546	0.0041069	0.107037	-1.93499	-0.450986	-2.74243	0.0128383	0.323126	-2.784	0.854284	3.66787	0.00160536	0.101986	-1.04907	-0.0190679	-7.34623	5.33711e-07	6.43144e-06	5.0053	-0.00117169	-0.329761	0.745139	0.82434	-8.14235	-0.000615706	-0.123785	0.902768	0.944502	-7.85527	0.00250544	0.466666	0.645974	0.806389	-7.67334	-0.0171815	-2.66863	0.0150644	0.17276	-4.42753	-0.501826
GeneID:100305516	uncharacterized LOC100305516	100305516	GASA6	NA	NA	NA	NA	-0.263209	1.31597	2.74392	0.0127966	0.159463	-2.95757	1.20476	2.50935	0.0211787	0.353323	-3.18873	-2.49508	-3.6693	0.0016001	0.101986	-1.04614	0.0439052	5.79383	1.32179e-05	8.72262e-05	1.70164	-0.0199475	-1.92292	0.0694011	0.141681	-6.42174	0.0364058	2.50699	0.0212845	0.0801739	-5.00724	0.0181167	1.15582	0.261891	0.482146	-7.10889	-0.00922031	-0.490524	0.629304	0.847584	-7.48029	1.34832
GeneID:100500487	heavy metal-associated isoprenylated plant protein 47	100500487	LOC100500487	GO:0030001 metal ion transport	NA	GO:0046872 metal ion binding	NA	3.20208	0.633063	2.41013	0.0260955	0.208975	-3.58704	1.19203	4.53329	0.000220364	0.255441	0.523299	-1.36598	-3.66783	0.00160548	0.101986	-1.04914	0.0508799	12.2592	1.51344e-10	1.37799e-08	13.4911	0.0683646	12.0329	2.08287e-10	9.10517e-08	13.446	-0.0621902	-7.81936	2.1395e-07	6.70573e-05	6.56689	0.0173457	2.02055	0.0574509	0.192098	-5.84317	0.00187521	0.182151	0.857367	0.951268	-7.58836	0.356674
GeneID:100815625	probable carboxylesterase 2	100815625	LOC100815625	GO:0009056 catabolic process	NA	GO:0016787 hydrolase activity	NA	6.03237	-0.254799	-2.06347	0.052807	0.27559	-4.19508	-0.21722	-1.75725	0.0947584	0.504513	-4.36417	0.642168	3.66793	0.00160512	0.101986	-1.04894	0.00153487	0.786675	0.441044	0.535184	-8.19294	-0.00978696	-3.66433	0.0016184	0.00752108	-2.8461	0.00495661	1.32569	0.200451	0.3689	-6.98007	-0.00587436	-1.45561	0.161607	0.362372	-6.73167	0.0030148	0.622942	0.540628	0.79882	-7.40418	-0.244488
GeneID:100817478	uncharacterized LOC100817478	100817478	LOC100817478	NA	NA	NA	NA	0.792395	1.61946	4.51915	0.0002276	0.0381896	0.706802	-0.20941	-0.583739	0.566169	0.860311	-5.53289	-1.86099	-3.66272	0.00162441	0.102507	-1.0596	0.0127697	2.25524	0.0359355	0.0674855	-6.14035	0.00911902	1.17647	0.25374	0.378214	-7.49687	-0.0255265	-2.35252	0.0294188	0.100678	-5.30881	-0.0301246	-2.57212	0.0185322	0.0967244	-4.80172	0.0509148	3.6251	0.00177056	0.0614123	-2.35307	1.51265
GeneID:100791545	RING-H2 finger protein ATL2-like	100791545	LOC100791545	NA	NA	NA	NA	3.96107	1.56805	3.83056	0.00110523	0.0678727	-0.73911	0.266992	0.651528	0.522404	0.837879	-5.49462	-2.12574	-3.66256	0.001625	0.102507	-1.05992	-0.00319979	-0.494706	0.626403	0.705911	-8.38533	0.0256501	2.89693	0.00915135	0.0291501	-4.53878	-0.0564246	-4.55226	0.000211024	0.00353731	-0.479645	-0.0382439	-2.85857	0.00995831	0.0659316	-4.21169	0.0347968	2.16885	0.0428091	0.273351	-5.39814	1.39213
GeneID:100792943	LRR receptor-like serine/threonine-protein kinase	100792943	LOC100792943	NA	GO:0016021 integral component of membrane; GO:0005886 plasma membrane	GO:0005524 ATP binding; GO:0004674 protein serine/threonine kinase activity	NA	3.62969	-0.578962	-3.48476	0.00244003	0.0902098	-1.46186	-0.376113	-2.26138	0.0354875	0.392061	-3.60149	0.862194	3.66015	0.00163398	0.102507	-1.06484	0.00316949	1.20735	0.241913	0.329307	-7.77442	-0.00859947	-2.39299	0.0270455	0.0680998	-5.56469	0.0247325	4.9164	9.23025e-05	0.00209465	0.355711	-0.00275901	-0.508112	0.617144	0.786776	-7.65239	0.00902066	1.38532	0.181789	0.508766	-6.64601	-0.517285
GeneID:100801945	glucose-6-phosphate 1-dehydrogenase, chloroplastic	100801945	LOC100801945	GO:0006006 glucose metabolic process; GO:0006098 pentose-phosphate shunt	NA	GO:0004345 glucose-6-phosphate dehydrogenase activity; GO:0050661 NADP binding	00030 Pentose phosphate pathway; 00480 Glutathione metabolism; 01100 Metabolic pathways; 01110 Biosynthesis of secondary metabolites; 01200 Carbon metabolism	5.72291	-0.546989	-3.27089	0.00396608	0.105836	-1.90336	-0.464784	-2.77635	0.0119238	0.31893	-2.72398	0.867945	3.66061	0.00163228	0.102507	-1.06391	-0.00683362	-2.5862	0.017983	0.0376441	-5.49498	-0.0114623	-3.16889	0.00499178	0.0181924	-3.95241	0.0188083	3.71445	0.00144275	0.0124738	-2.40139	0.00790165	1.44574	0.164325	0.365664	-6.74522	-0.0063509	-0.968976	0.344568	0.664365	-7.12478	-0.474397
GeneID:100800628	protein NRT1/ PTR FAMILY 5.2	100800628	LOC100800628	NA	GO:0016021 integral component of membrane	GO:0035673 oligopeptide transmembrane transporter activity; GO:1904680 peptide transmembrane transporter activity; GO:0015333 peptide:proton symporter activity; GO:0042937 tripeptide transmembrane transporter activity	NA	5.83064	-0.275317	-2.04594	0.0546615	0.279985	-4.22435	-0.411149	-3.05206	0.00648565	0.287583	-2.22771	0.69898	3.66351	0.00162147	0.102507	-1.05798	-0.00265106	-1.24681	0.227414	0.313488	-7.7272	-0.0107381	-3.68922	0.00152868	0.00720185	-2.78962	0.00163827	0.402071	0.692059	0.812677	-7.77876	-0.00126464	-0.287548	0.776764	0.886301	-7.74373	0.0140489	2.66374	0.0152242	0.173336	-4.43752	-0.257159
GeneID:100527032	indole-3-acetic acid-induced protein ARG2-like	100527032	LOC100527032	NA	GO:0005739 mitochondrion	NA	NA	3.3924	0.222112	1.87352	0.0762511	0.321975	-4.50365	0.270669	2.28064	0.034116	0.388547	-3.57019	-0.615039	-3.65899	0.00163835	0.102507	-1.06722	0.0078121	4.17039	0.000506151	0.001838	-1.99854	0.0185078	7.21752	6.87973e-07	1.88274e-05	5.04738	-0.0123235	-3.43301	0.00274538	0.0192873	-3.03587	-0.0153831	-3.97022	0.000801828	0.0145808	-1.7435	0.00938571	2.01996	0.0575173	0.311519	-5.66449	0.154419
GeneID:100776310	G-type lectin S-receptor-like serine/threonine-protein kinase At4g27290	100776310	LOC100776310	NA	NA	NA	NA	0.096353	0.354992	0.954108	0.35185	0.634604	-5.66616	1.15192	3.09266	0.00592289	0.287175	-2.15355	-1.93145	-3.66129	0.00162973	0.102507	-1.06251	0.0456144	7.75896	2.40031e-07	3.35065e-06	5.83176	0.0672519	8.35661	7.85586e-08	3.74455e-06	7.29004	-0.0614688	-5.45619	2.76566e-05	0.0010192	1.57989	0.0133248	1.09578	0.286686	0.508547	-7.17548	0.0129401	0.887373	0.385824	0.697181	-7.20085	0.0909106
GeneID:100780649	zinc finger CCCH domain-containing protein 39	100780649	LOC100780649	NA	NA	GO:0046872 metal ion binding	NA	-0.143155	0.0642865	0.273052	0.787719	0.909353	-6.07367	0.92105	3.9079	0.000925315	0.255441	-0.636615	-1.22154	-3.65936	0.00163696	0.102507	-1.06646	0.0275836	7.41482	4.66601e-07	5.76278e-06	5.1442	0.0343564	6.74653	1.77562e-06	3.79523e-05	4.07024	-0.0343202	-4.81428	0.000116281	0.00242817	0.12199	-0.0123048	-1.59913	0.126066	0.312326	-6.52642	0.0173969	1.88533	0.0745616	0.348734	-5.89463	-0.10076
GeneID:100780376	uncharacterized LOC100780376	100780376	LOC100780376	NA	NA	NA	NA	5.61535	0.763289	4.98618	7.88669e-05	0.0240385	1.67449	0.270704	1.76647	0.0931604	0.502	-4.35133	-0.793896	-3.65776	0.00164298	0.102603	-1.06974	-0.000628138	-0.259691	0.797858	0.846984	-8.47779	0.00507207	1.53183	0.141823	0.244881	-7.03567	-0.027112	-5.84921	1.17253e-05	0.000599305	2.45534	-0.0347361	-6.94293	1.19141e-06	0.000471218	4.86953	0.0180863	3.01451	0.00705182	0.119917	-3.70203	0.666052
GeneID:100785521	7-deoxyloganetin glucosyltransferase	100785521	LOC100785521	NA	NA	GO:0016758 transferase activity, transferring hexosyl groups	NA	2.80675	0.616277	3.56177	0.0020466	0.0848656	-1.30166	0.490514	2.83188	0.0105595	0.314958	-2.62518	-0.897108	-3.65684	0.00164642	0.102625	-1.0716	0.00269566	0.986001	0.336357	0.431259	-8.01454	-0.00804624	-2.14996	0.0444643	0.100451	-6.02209	0.0195614	3.73375	0.00138029	0.0121028	-2.35755	-0.00086982	-0.153816	0.879355	0.941653	-7.77463	-0.0161903	-2.38744	0.0273602	0.225055	-4.98691	0.659345
GeneID:100812733	porphobilinogen deaminase, chloroplastic-like	100812733	LOC100812733	GO:0018160 peptidyl-pyrromethane cofactor linkage; GO:0033014 tetrapyrrole biosynthetic process	NA	GO:0004418 hydroxymethylbilane synthase activity	00860 Porphyrin and chlorophyll metabolism; 01100 Metabolic pathways; 01110 Biosynthesis of secondary metabolites	6.95235	-0.292746	-2.4906	0.0220352	0.197824	-3.43876	-0.395445	-3.36073	0.00323571	0.272843	-1.65905	0.609169	3.65531	0.00165222	0.102702	-1.07474	-0.011446	-6.16299	5.98887e-06	4.54171e-05	2.51369	-0.00243933	-0.959471	0.349211	0.47997	-7.72673	0.0114878	3.22779	0.00437163	0.0266493	-3.491	-0.00305911	-0.796328	0.435547	0.648218	-7.45945	-0.0103084	-2.23766	0.0372461	0.257422	-5.27116	-0.246066
GeneID:100775393	protein NUCLEAR FUSION DEFECTIVE 4	100775393	LOC100775393	NA	GO:0016021 integral component of membrane	NA	NA	4.15284	-0.50447	-2.48421	0.022335	0.198458	-3.45063	-0.813972	-4.00401	0.000741901	0.255441	-0.456946	1.05232	3.65488	0.00165383	0.102702	-1.07561	-0.0130028	-4.05238	0.000663824	0.00230452	-2.27016	0.00419633	0.955364	0.35123	0.482028	-7.73067	0.00189619	0.308383	0.761101	0.858377	-7.81349	-0.00981079	-1.47822	0.155515	0.354344	-6.70034	-0.0126411	-1.58828	0.128502	0.437871	-6.36215	-0.489727
GeneID:100778885	inactive beta-amylase 9	100778885	LOC100778885	GO:0000272 polysaccharide catabolic process	NA	GO:0102229 amylopectin maltohydrolase activity; GO:0016161 beta-amylase activity	NA	4.04997	1.46573	5.21333	4.74002e-05	0.0186608	2.13777	0.185078	0.65758	0.51859	0.836482	-5.49101	-1.45499	-3.64999	0.00167248	0.103061	-1.08561	-0.00735471	-1.65558	0.114009	0.176996	-7.16591	0.0190418	3.13123	0.00543241	0.0194253	-4.03468	-0.0334008	-3.9235	0.000892715	0.00902297	-1.92474	0.00145626	0.158483	0.875726	0.939498	-7.77387	0.0270547	2.45523	0.0237413	0.211067	-4.85497	1.39451
GeneID:100808461	glutathione S-transferase TCHQD-like	100808461	TCHQD2	NA	NA	GO:0016740 transferase activity	NA	2.16707	0.619881	4.5922	0.000192644	0.0354745	0.859269	0.144807	1.07161	0.297139	0.709389	-5.17118	-0.698431	-3.64929	0.00167514	0.103061	-1.08703	0.00247108	1.15857	0.260793	0.350371	-7.83099	0.00556491	1.90598	0.0716859	0.145168	-6.45038	-0.0107007	-2.61808	0.0167959	0.0678845	-4.78437	-0.00199961	-0.453255	0.65543	0.812482	-7.67975	0.00653171	1.23461	0.231826	0.561424	-6.83615	0.585051
GeneID:100800033	VAN3-binding protein	100800033	LOC100800033	NA	NA	NA	NA	0.273015	-1.25876	-3.60385	0.00185883	0.0829664	-1.2139	-1.04489	-2.98832	0.00747482	0.291047	-2.34361	1.80734	3.64953	0.00167423	0.103061	-1.08654	-0.00484533	-0.877954	0.390788	0.486297	-8.11584	-0.0233341	-3.08861	0.00597682	0.0209217	-4.1274	0.0024295	0.22972	0.820731	0.894944	-7.83563	-0.0169091	-1.48126	0.154711	0.353457	-6.69611	0.00263278	0.192322	0.849503	0.94835	-7.58637	-1.24575
GeneID:100781675	protein SRG1	100781675	LOC100781675	NA	NA	GO:0046872 metal ion binding; GO:0016491 oxidoreductase activity	NA	1.88972	-0.805537	-3.19793	0.004676	0.111891	-2.05256	-0.723927	-2.87086	0.00969266	0.308815	-2.55545	1.30361	3.65009	0.00167208	0.103061	-1.0854	0.0140888	3.53983	0.00215182	0.00620256	-3.4392	0.000149523	0.0274435	0.978388	0.986946	-8.19895	0.0289582	3.79674	0.00119449	0.0109717	-2.21419	-0.00446845	-0.542781	0.593506	0.770447	-7.63353	-0.00733825	-0.743302	0.466269	0.752263	-7.31996	-0.765498
GeneID:100818727	patatin-like protein 6	100818727	LOC100818727	GO:0016042 lipid catabolic process	NA	GO:0016787 hydrolase activity	NA	3.40507	0.566251	2.81394	0.0109831	0.150476	-2.82117	0.525207	2.60717	0.0171937	0.338699	-3.02061	-1.0421	-3.65246	0.00166303	0.103061	-1.08056	-0.00313885	-0.987188	0.335789	0.430714	-8.01337	0.000741958	0.170464	0.866423	0.912511	-8.18408	-0.0359138	-5.89417	1.06411e-05	0.00057113	2.55449	0.0227601	3.4607	0.00257758	0.0286639	-2.89916	0.00619129	0.785011	0.441996	0.73625	-7.2875	0.503466
GeneID:100790622	1-aminocyclopropane-1-carboxylate oxidase 5-like protein	100790622	LOC100790622	NA	NA	GO:0051213 dioxygenase activity; GO:0046872 metal ion binding	00270 Cysteine and methionine metabolism; 01100 Metabolic pathways; 01110 Biosynthesis of secondary metabolites	2.68897	-1.11625	-4.25836	0.000413582	0.0476215	0.160294	-0.400491	-1.52619	0.143216	0.571269	-4.67011	1.35497	3.64572	0.00168892	0.103526	-1.09433	-0.0177593	-4.28777	0.000386595	0.00146485	-1.728	-0.00267244	-0.471343	0.642691	0.744624	-8.08325	0.00471817	0.594444	0.559133	0.713203	-7.67941	-0.00510759	-0.596185	0.557993	0.745422	-7.60212	0.0217568	2.1177	0.0474247	0.285539	-5.49098	-1.06645
GeneID:102668707	uncharacterized LOC102668707	102668707	LOC102668707	NA	NA	NA	NA	0.915434	0.316473	2.10269	0.0488625	0.266868	-4.12904	0.408442	2.71083	0.0137501	0.324162	-2.83967	-0.778082	-3.64616	0.00168719	0.103526	-1.09342	0.00533072	2.24155	0.0369526	0.0690675	-6.16598	0.0256402	7.87603	1.92147e-07	7.38853e-06	6.36471	-0.0245726	-5.39195	3.18732e-05	0.00110238	1.43541	-0.00775002	-1.57552	0.131417	0.320317	-6.56121	0.00352433	0.597454	0.557163	0.808925	-7.42019	0.22387
GeneID:547829	protein MAT1	547829	MAT1	NA	NA	NA	NA	4.08293	1.95022	3.12028	0.00556758	0.117071	-2.21039	1.52564	2.43835	0.0245977	0.363952	-3.30897	-3.22963	-3.64448	0.00169373	0.103629	-1.09687	-0.0326173	-3.30279	0.00368992	0.00977514	-3.96937	0.0177984	1.31655	0.20344	0.320356	-7.32708	-0.00293455	-0.155063	0.878385	0.929266	-7.85069	-0.0266246	-1.3034	0.207804	0.42143	-6.93226	-0.00926193	-0.378095	0.709494	0.887091	-7.53103	1.96884
GeneID:100801924	ethylene-responsive transcription factor 9	100801924	LOC100801924	NA	GO:0005634 nucleus	GO:0003677 DNA binding; GO:0003700 DNA-binding transcription factor activity	NA	4.37045	1.91232	6.18144	5.75919e-06	0.00790672	4.03824	0.252066	0.813913	0.425643	0.787236	-5.38685	-1.58616	-3.61618	0.00180708	0.104022	-1.15465	-0.00592004	-1.21109	0.240509	0.327799	-7.77	0.017576	2.62662	0.0164909	0.0463989	-5.10052	-0.0595118	-6.35315	4.01013e-06	0.000327343	3.55344	-0.0241505	-2.38858	0.0272952	0.12138	-5.16378	0.0178846	1.47502	0.156365	0.478707	-6.52435	1.74591
GeneID:548086	syringolide-induced protein 13-1-1	548086	13-1-1	NA	NA	GO:0004842 ubiquitin-protein transferase activity	NA	1.30553	2.35542	5.16703	5.25626e-05	0.01919	2.04381	0.0263248	0.057686	0.954593	0.989704	-5.68897	-2.33469	-3.61222	0.00182354	0.104022	-1.16274	0.00583558	0.810177	0.427735	0.522104	-8.17384	0.0119029	1.20718	0.241979	0.365089	-7.46105	-0.0736685	-5.33716	3.59867e-05	0.00118845	1.31188	-0.0327016	-2.19495	0.0406153	0.154773	-5.52968	0.0385838	2.15956	0.0436156	0.27606	-5.4151	2.13165
GeneID:100800959	chaperone protein dnaJ 11, chloroplastic-like	100800959	LOC100800959	NA	NA	NA	NA	4.17975	1.65401	5.03214	7.11195e-05	0.022617	1.76868	-0.805472	-2.44793	0.024108	0.362084	-3.29284	-1.6904	-3.62725	0.00176186	0.104022	-1.13205	-0.0234399	-4.51331	0.000230655	0.000950515	-1.20783	0.0202607	2.84982	0.0101517	0.0315845	-4.63836	-0.039389	-3.95774	0.000825166	0.00856167	-1.84637	0.0134949	1.25623	0.224055	0.440538	-6.99068	-0.00190207	-0.147649	0.884154	0.961366	-7.59432	1.60022
GeneID:100784629	cysteine-rich and transmembrane domain-containing protein WIH1	100784629	LOC100784629	NA	GO:0005886 plasma membrane	NA	NA	-0.614087	1.81678	4.53049	0.000221781	0.0375671	0.730488	0.461138	1.1487	0.264745	0.687833	-5.09657	-2.05537	-3.61497	0.00181211	0.104022	-1.15713	0.00270522	0.426941	0.674156	0.745961	-8.4178	0.0247194	2.84989	0.0101501	0.0315836	-4.63821	-0.0604658	-4.97977	8.00134e-05	0.00192211	0.500458	-0.00292015	-0.222809	0.82603	0.914352	-7.76101	0.0342613	2.1799	0.0418678	0.270828	-5.37792	1.65227
GeneID:100798933	disease resistance protein RPM1	100798933	LOC100798933	NA	NA	GO:0043531 ADP binding	04626 Plant-pathogen interaction	3.43987	-0.671813	-4.51564	0.000229431	0.0382022	0.699472	-0.379127	-2.54559	0.0196102	0.34649	-3.12675	0.765595	3.62947	0.00175296	0.104022	-1.12753	0.00785451	3.34129	0.00338165	0.00906916	-3.8839	-0.0116326	-3.61491	0.00181236	0.00820186	-2.95809	0.013013	2.88871	0.00931894	0.0451683	-4.22329	-0.00879466	-1.80873	0.0861299	0.246613	-6.20071	0.00887655	1.52231	0.144178	0.461864	-6.45776	-0.653119
GeneID:100306576	uncharacterized LOC100306576	100306576	LOC100306576	NA	NA	NA	NA	-1.7178	2.05355	4.48038	0.000248684	0.0391566	0.625767	0.253367	0.552195	0.587166	0.868796	-5.54933	-2.3635	-3.63694	0.0017232	0.104022	-1.11226	-0.0194741	-2.68899	0.0144161	0.0311654	-5.28558	0.00184364	0.185966	0.854416	0.904078	-8.18118	-0.00025801	-0.018591	0.985359	0.992047	-7.86313	0.0154085	1.02862	0.316403	0.538931	-7.24624	-0.00203409	-0.113232	0.911018	0.970619	-7.59903	2.10329
GeneID:100816015	uncharacterized LOC100816015	100816015	LOC100816015	NA	NA	NA	NA	-0.81356	1.06076	4.32788	0.000352617	0.0455762	0.306252	0.25249	1.02905	0.316205	0.723038	-5.21043	-1.25136	-3.60092	0.0018713	0.104022	-1.18579	0.000425912	0.109977	0.913565	0.936049	-8.50683	0.0207304	3.91034	0.000920142	0.00485659	-2.28519	0.00875844	1.18016	0.252305	0.429841	-7.1571	0.0343559	4.28887	0.000385615	0.00955354	-1.01181	0.0183917	1.91456	0.0705211	0.340097	-5.84557	1.10892
GeneID:100797322	uncharacterized LOC100797322	100797322	LOC100797322	NA	NA	GO:0043531 ADP binding	NA	5.6672	-0.631527	-4.05902	0.000653777	0.0577671	-0.258825	-0.299925	-1.92564	0.06904	0.45856	-4.12265	0.800696	3.62969	0.00175207	0.104022	-1.12708	-0.0172532	-7.01814	1.02401e-06	1.07945e-05	4.33233	-0.021599	-6.41815	3.50016e-06	6.48555e-05	3.37218	-0.00506208	-1.07452	0.295865	0.478021	-7.27443	-0.000215602	-0.0424	0.966616	0.98343	-7.7861	-0.000939052	-0.153996	0.879215	0.959764	-7.59332	-0.600119
GeneID:102669459	cysteine-rich repeat secretory protein 38	102669459	LOC102669459	NA	GO:0016021 integral component of membrane	NA	NA	3.57052	-0.574606	-4.02683	0.000703991	0.0593622	-0.326545	-0.327626	-2.29353	0.0332261	0.384844	-3.54917	0.73552	3.63546	0.00172905	0.104022	-1.11528	0.00283194	1.25603	0.224127	0.309727	-7.71599	-0.0071824	-2.32707	0.0310089	0.0757006	-5.69151	-0.00191282	-0.442714	0.662904	0.791364	-7.7609	0.0205434	4.40503	0.000295481	0.00816703	-0.744599	0.0054993	0.983308	0.337646	0.658505	-7.1108	-0.560373
GeneID:100813789	protein NRT1/ PTR FAMILY 6.3	100813789	LOC100813789	GO:0006857 oligopeptide transport; GO:0010167 response to nitrate	GO:0016021 integral component of membrane	GO:0015112 nitrate transmembrane transporter activity	NA	4.50821	-0.570009	-4.0157	0.000722229	0.0599866	-0.349949	-0.295391	-2.07879	0.0512336	0.426386	-3.89097	0.726621	3.61044	0.001831	0.104022	-1.16637	0.00480188	2.14099	0.04527	0.0817484	-6.35142	-0.0157495	-5.12973	5.71366e-05	0.000548151	0.515813	0.0103305	2.40358	0.0264549	0.0935511	-5.21027	-0.0202211	-4.3588	0.000328486	0.00868202	-0.850943	0.00441323	0.793278	0.437279	0.732798	-7.28087	-0.562069
GeneID:100785391	serine carboxypeptidase 24	100785391	LOC100785391	GO:0009742 brassinosteroid mediated signaling pathway; GO:0051603 proteolysis involved in cellular protein catabolic process	GO:0005615 extracellular space	GO:0004185 serine-type carboxypeptidase activity	NA	3.58271	-0.809378	-3.97044	0.000801425	0.0629091	-0.445151	-0.63349	-3.10427	0.00577086	0.287175	-2.1323	1.04093	3.60147	0.00186895	0.104022	-1.18467	0.00843192	2.6178	0.016806	0.0355521	-5.43101	-0.0192601	-4.3681	0.000321562	0.00212898	-1.23234	-0.00239643	-0.388248	0.70209	0.819447	-7.78445	-0.0372378	-5.58926	2.06422e-05	0.00201485	1.95036	0.0236321	2.95786	0.00799767	0.127376	-3.82323	-0.8489
GeneID:100782674	uncharacterized LOC100782674	100782674	LOC100782674	NA	NA	NA	NA	0.53403	-0.749144	-3.8976	0.000947463	0.0656112	-0.598276	-0.206505	-1.07324	0.296425	0.708883	-5.16965	0.986032	3.61823	0.00179863	0.104022	-1.15047	0.00143522	0.472579	0.641824	0.719095	-8.39645	-0.020736	-4.98776	7.85862e-05	0.000704688	0.191936	0.0103475	1.77797	0.0911999	0.219467	-6.32621	-0.00570049	-0.907462	0.375376	0.595777	-7.36366	0.00634137	0.841793	0.410234	0.715145	-7.24065	-0.717921
GeneID:100793296	zinc finger protein CONSTANS-LIKE 16-like	100793296	LOC100793296	NA	GO:0005634 nucleus	GO:0008270 zinc ion binding	NA	6.06959	-0.508592	-3.78018	0.0012408	0.0697631	-0.844858	-0.28446	-2.11202	0.0479644	0.419093	-3.8393	0.686461	3.59857	0.00188139	0.104022	-1.19058	-0.00817939	-3.84757	0.00106289	0.00342607	-2.73994	-0.0108207	-3.71832	0.00143002	0.00683786	-2.72348	0.00610725	1.49915	0.150046	0.305627	-6.74699	-0.0167632	-3.81227	0.00115266	0.0179952	-2.10436	-0.0113519	-2.15278	0.044213	0.277323	-5.42745	-0.490573
GeneID:100170678	WRKY transcription factor 56	100170678	WRKY56	NA	GO:0005634 nucleus	GO:0003700 DNA-binding transcription factor activity; GO:0043565 sequence-specific DNA binding	NA	0.707518	1.42432	3.74655	0.00134034	0.0712652	-0.915368	0.656093	1.72394	0.100732	0.514266	-4.41017	-1.94541	-3.60916	0.00183634	0.104022	-1.16897	0.000735341	0.122415	0.903838	0.929177	-8.50531	0.00982765	1.19514	0.246539	0.370076	-7.47519	-0.0210888	-1.83203	0.0824558	0.204634	-6.23856	-0.0331181	-2.66546	0.0151679	0.0859205	-4.61255	0.0442383	2.969	0.00780257	0.12573	-3.79948	1.34689
GeneID:100305566	putative pollen Ole e 1 allergen and extensin family protein	100305566	LOC100305566	NA	NA	NA	NA	5.12694	0.554485	3.67476	0.00158018	0.0767918	-1.0657	0.369357	2.44523	0.0242452	0.362347	-3.29739	-0.770419	-3.60113	0.0018704	0.104022	-1.18536	0.00877546	3.68072	0.00155875	0.00472824	-3.12029	0.00915306	2.80449	0.0112126	0.0341258	-4.73353	0.023326	5.10547	6.03266e-05	0.00162024	0.786893	0.00582568	1.18133	0.251853	0.471235	-7.07966	0.0138531	2.34249	0.0300366	0.235091	-5.07331	0.601821
GeneID:100815760	probable WRKY transcription factor 41	100815760	LOC100815760	NA	GO:0005634 nucleus	GO:0003700 DNA-binding transcription factor activity; GO:0043565 sequence-specific DNA binding; GO:0044212 NA	NA	4.84522	1.47846	3.65821	0.00164126	0.0781199	-1.10032	0.195804	0.483965	0.633867	0.886122	-5.58185	-2.07299	-3.61766	0.00180099	0.104022	-1.15163	-0.00355338	-0.556447	0.584312	0.667582	-8.35169	0.052129	5.96328	9.17144e-06	0.000133409	2.38365	-0.0447876	-3.65993	0.00163482	0.0135716	-2.52506	-0.0354465	-2.68358	0.0145857	0.0840048	-4.57545	0.0233673	1.47522	0.156312	0.478632	-6.52407	1.31794
GeneID:100777602	eukaryotic translation initiation factor 6-2	100777602	LOC100777602	GO:1902626 assembly of large subunit precursor of preribosome; GO:0000460 maturation of 5.8S rRNA; GO:0000470 maturation of LSU-rRNA; GO:0042256 mature ribosome assembly; GO:0000054 ribosomal subunit export from nucleus	GO:0005829 cytosol; GO:0005730 nucleolus; GO:0030687 preribosome, large subunit precursor	GO:0043023 ribosomal large subunit binding; GO:0043022 ribosome binding; GO:0003743 translation initiation factor activity	03008 Ribosome biogenesis in eukaryotes	1.47043	-0.558071	-3.63697	0.00172309	0.0801769	-1.14472	-0.354745	-2.30941	0.032159	0.380085	-3.52319	0.789295	3.62796	0.00175901	0.104022	-1.1306	0.00662789	2.73369	0.0130845	0.0286701	-5.19337	-0.0083272	-2.50898	0.0211951	0.0564461	-5.33698	0.00860276	1.85159	0.0794771	0.199764	-6.20639	0.007575	1.51049	0.14715	0.342854	-6.65498	-0.00933503	-1.55223	0.136883	0.451069	-6.41479	-0.540422
GeneID:100808365	protein WHAT'S THIS FACTOR 1	100808365	LOC100808365	NA	NA	NA	NA	2.74598	-0.581852	-3.61347	0.00181831	0.0821902	-1.1938	-0.375974	-2.3324	0.0306696	0.376608	-3.48541	0.828993	3.63108	0.00174649	0.104022	-1.12423	-0.00775815	-3.04926	0.00652631	0.0158694	-4.52479	-0.00441175	-1.26669	0.220369	0.340558	-7.38938	0.00570558	1.17022	0.256187	0.434309	-7.16855	0.000868895	0.165106	0.870581	0.937455	-7.77274	-0.00487835	-0.77299	0.44891	0.740634	-7.29703	-0.550671
GeneID:100797395	3-ketoacyl-CoA synthase 11	100797395	LOC100797395	GO:0006633 fatty acid biosynthetic process	GO:0016021 integral component of membrane	GO:0016747 transferase activity, transferring acyl groups other than amino-acyl groups	00062 Fatty acid elongation; 01100 Metabolic pathways; 01110 Biosynthesis of secondary metabolites; 04626 Plant-pathogen interaction	3.0296	0.570399	3.5281	0.00221024	0.0871179	-1.37176	0.13538	0.836472	0.413146	0.780549	-5.37012	-0.833836	-3.6376	0.0017206	0.104022	-1.11091	-0.0172289	-6.74438	1.78347e-06	1.68858e-05	3.7601	0.0149017	4.26134	0.000410758	0.00258312	-1.47837	-0.0151854	-3.10202	0.00580014	0.0324955	-3.76584	-0.0245278	-4.64199	0.000171983	0.00604636	-0.199818	0.00930132	1.4679	0.158272	0.481947	-6.53423	0.53725
GeneID:100810505	ABC transporter G family member 39-like	100810505	LOC100810505	NA	NA	NA	NA	1.61424	0.59245	3.52657	0.00221795	0.0871179	-1.37494	0.351742	2.09151	0.0499593	0.422878	-3.87125	-0.863618	-3.62573	0.00176801	0.104022	-1.13516	0.0161737	6.09305	6.94899e-06	5.12616e-05	2.361	0.00389058	1.07069	0.297543	0.426585	-7.61411	0.020421	4.01452	0.00072419	0.00786702	-1.71624	-0.000592626	-0.107936	0.915163	0.95901	-7.78093	0.0356634	5.41644	3.01936e-05	0.00861107	1.73304	0.621641
GeneID:100778900	uncharacterized protein At3g28850	100778900	LOC100778900	GO:0045454 cell redox homeostasis	GO:0005623 cell	GO:0009055 electron transfer activity; GO:0015035 protein disulfide oxidoreductase activity	NA	0.52549	0.837419	3.51397	0.0022827	0.0881841	-1.40116	0.598543	2.5089	0.0211986	0.353323	-3.18948	-1.22314	-3.61997	0.0017915	0.104022	-1.14692	-0.00084113	-0.223378	0.825593	0.869284	-8.48699	-0.000495859	-0.0961969	0.924358	0.950237	-8.19448	-0.0018842	-0.261119	0.796772	0.880805	-7.82756	-0.0154796	-1.98746	0.0612774	0.199727	-5.90077	0.00801861	0.858505	0.40117	0.708451	-7.22628	0.822608
GeneID:100818466	phosphoethanolamine N-methyltransferase	100818466	LOC100818466	NA	NA	NA	00564 Glycerophospholipid metabolism	4.96707	-0.983312	-3.50339	0.00233847	0.0889455	-1.42314	-0.401845	-1.43018	0.168687	0.600375	-4.78769	1.44659	3.6351	0.00173049	0.104022	-1.11602	-0.017144	-3.86574	0.00101944	0.00330881	-2.69839	0.0225632	3.7166	0.00143567	0.00685896	-2.7274	0.0239302	2.81579	0.0109385	0.0503888	-4.37678	-0.0128401	-1.39975	0.177489	0.383152	-6.80739	-0.00237885	-0.216249	0.831067	0.940766	-7.58125	-0.913741
GeneID:100820317	phosphatidylinositol/phosphatidylcholine transfer protein SFH9	100820317	LOC100820317	NA	NA	NA	NA	2.46098	-0.35399	-3.47622	0.002488	0.0906415	-1.47959	-0.340719	-3.3423	0.0033739	0.276445	-1.69327	0.521451	3.61161	0.00182608	0.104022	-1.16397	0.00347488	2.15963	0.0436101	0.0792505	-6.31744	0.00350022	1.58913	0.128311	0.22699	-6.95225	0.00842557	2.73257	0.0131164	0.0571722	-4.54995	-0.00081799	-0.24578	0.808452	0.903404	-7.75538	0.00169019	0.423487	0.676631	0.871408	-7.51209	-0.341327
GeneID:100820615	ABC transporter G family member 11-like	100820615	LOC100820615	NA	NA	NA	NA	6.8925	-0.524191	-3.47499	0.00249497	0.0907889	-1.48214	-0.460593	-3.05011	0.00651388	0.287583	-2.23126	0.773338	3.61581	0.00180861	0.104022	-1.1554	-0.00805648	-3.38013	0.00309624	0.00842545	-3.7974	0.00543073	1.66445	0.112206	0.204848	-6.83903	0.00287767	0.630031	0.536077	0.695758	-7.65696	0.00363842	0.738009	0.469406	0.676262	-7.50504	0.000138725	0.0234643	0.981521	0.99541	-7.60547	-0.500714
GeneID:100796699	L-ascorbate oxidase homolog	100796699	LOC100796699	GO:0055072 iron ion homeostasis; GO:0006826 iron ion transport	GO:0005886 plasma membrane	GO:0005507 copper ion binding; GO:0004322 ferroxidase activity	NA	1.26944	0.968583	3.4232	0.00280736	0.094406	-1.5895	0.299637	1.05785	0.30321	0.714752	-5.18402	-1.45554	-3.62821	0.00175799	0.104022	-1.13008	0.0228399	5.10873	5.98883e-05	0.000305867	0.158876	0.00119313	0.194953	0.847472	0.899509	-8.17939	0.0415598	4.85093	0.000107022	0.00232218	0.205931	-0.0249604	-2.69918	0.0141018	0.0822372	-4.54345	0.0579291	5.22374	4.6312e-05	0.0104621	1.29896	1.02443
GeneID:100800789	BEACH domain-containing protein B	100800789	LOC100800789	NA	NA	NA	NA	5.31742	-0.385008	-3.38565	0.00305766	0.0976176	-1.66716	-0.325542	-2.85964	0.00993479	0.309939	-2.57555	0.581655	3.60753	0.00184324	0.104022	-1.17232	-0.0125642	-6.99245	1.07826e-06	1.12687e-05	4.27906	-0.00344639	-1.40115	0.177075	0.289204	-7.21684	-0.00147395	-0.428067	0.67335	0.799336	-7.76753	0.00208454	0.560876	0.581349	0.76223	-7.62321	-0.00640582	-1.43726	0.16669	0.492264	-6.57631	-0.362679
GeneID:102662789	uncharacterized LOC102662789	102662789	LOC102662789	NA	NA	NA	NA	0.343793	0.764719	3.14559	0.0052602	0.115604	-2.15907	0.583576	2.3979	0.0267702	0.36758	-3.37678	-1.24463	-3.61088	0.00182913	0.104022	-1.16546	0.0201413	5.24337	4.43295e-05	0.000239317	0.465204	0.0301578	5.73517	1.50125e-05	0.000193543	1.87915	-0.0289385	-3.93126	0.000876946	0.00893431	-1.90699	0.0176962	2.22722	0.0380452	0.148546	-5.46995	0.0179669	1.88565	0.0745151	0.348734	-5.89408	0.658061
GeneID:100803391	thioredoxin H2	100803391	LOC100803391	GO:0045454 cell redox homeostasis; GO:0006662 glycerol ether metabolic process	GO:0005623 cell	GO:0015035 protein disulfide oxidoreductase activity	NA	3.67813	-0.523969	-3.14485	0.00526895	0.115604	-2.16057	-0.360051	-2.1587	0.0436914	0.40912	-3.76594	0.851006	3.60246	0.00186474	0.104022	-1.18266	-0.0107082	-4.06757	0.000641048	0.00223996	-2.23523	0.00376837	1.04567	0.308659	0.438417	-7.6404	0.00815368	1.61623	0.122304	0.266098	-6.5769	-0.00720417	-1.32301	0.201325	0.41326	-6.90745	-0.00893049	-1.3676	0.187184	0.514334	-6.66931	-0.49392
GeneID:100795617	transmembrane protein 214-A	100795617	LOC100795617	NA	GO:0005783 endoplasmic reticulum; GO:0005794 Golgi apparatus	NA	NA	3.04584	0.363281	3.11773	0.00559946	0.117296	-2.21555	0.262546	2.25079	0.0362634	0.39501	-3.61865	-0.598638	-3.62354	0.00177691	0.104022	-1.13963	0.00333926	1.81372	0.0853316	0.139167	-6.91651	-0.00108224	-0.429406	0.672392	0.768795	-8.10289	-0.00519954	-1.47373	0.15671	0.314147	-6.78259	0.000459781	0.120734	0.905152	0.954323	-7.7794	0.00659068	1.44316	0.165041	0.490139	-6.56826	0.346608
GeneID:100782030	BEACH domain-containing protein C2	100782030	LOC100782030	NA	NA	NA	NA	4.47527	-0.369541	-3.1097	0.00570114	0.118198	-2.23181	-0.263797	-2.21748	0.0388045	0.399584	-3.6723	0.61107	3.62677	0.00176381	0.104022	-1.13303	-0.00451968	-2.40706	0.0262631	0.0517213	-5.85017	0.0013166	0.512223	0.614318	0.721005	-8.06238	-0.000778903	-0.216469	0.830898	0.901032	-7.83873	0.00154889	0.398805	0.694423	0.837212	-7.70388	-0.00433262	-0.930243	0.363758	0.680315	-7.16165	-0.363379
GeneID:100779147	1-phosphatidylinositol-3-phosphate 5-kinase FAB1B-like	100779147	LOC100779147	NA	NA	NA	00562 Inositol phosphate metabolism; 01100 Metabolic pathways; 04070 Phosphatidylinositol signaling system; 04145 Phagosome	6.22029	-0.256552	-3.09747	0.00585953	0.119065	-2.25655	-0.176999	-2.13469	0.0458435	0.413875	-3.80378	0.4241	3.61137	0.00182709	0.104022	-1.16447	-0.0126319	-9.65211	8.15819e-09	2.4396e-07	9.34038	0.00109255	0.609844	0.549092	0.665784	-8.00574	0.00488862	1.94928	0.0659743	0.17563	-6.04223	-0.00485444	-1.79331	0.0886404	0.251121	-6.22567	-0.004002	-1.23281	0.23248	0.561803	-6.8383	-0.225978
GeneID:100780085	uncharacterized LOC100780085	100780085	LOC100780085	GO:0006044 N-acetylglucosamine metabolic process; GO:0006487 protein N-linked glycosylation	GO:0016021 integral component of membrane	GO:0003830 beta-1,4-mannosylglycoprotein 4-beta-N-acetylglucosaminyltransferase activity; GO:0016757 transferase activity, transferring glycosyl groups	00510 N-Glycan biosynthesis; 01100 Metabolic pathways	3.75486	0.603115	3.0638	0.00631777	0.122032	-2.3245	0.376825	1.9122	0.0708396	0.462287	-4.14246	-1.01298	-3.62937	0.00175335	0.104022	-1.12773	0.00773643	2.48727	0.0221908	0.0449648	-5.69274	0.0156608	3.67807	0.00156825	0.00735071	-2.81493	-0.0172515	-2.8943	0.00920461	0.0447725	-4.21145	-0.021512	-3.34368	0.00336334	0.0336973	-3.16004	0.0121223	1.57121	0.132416	0.443383	-6.38719	0.519667
GeneID:100816683	putative serine/threonine-protein kinase	100816683	LOC100816683	GO:0046777 protein autophosphorylation	GO:0005886 plasma membrane	GO:0005524 ATP binding; GO:0004674 protein serine/threonine kinase activity	NA	2.00185	-0.381731	-3.00743	0.0071639	0.128829	-2.43777	-0.398456	-3.13583	0.00537668	0.287175	-2.07447	0.648708	3.60462	0.00185552	0.104022	-1.17824	-0.000243142	-0.121233	0.904762	0.929897	-8.50546	-0.00924005	-3.36558	0.00320025	0.0128439	-3.51803	0.009462	2.46194	0.0234083	0.0857624	-5.09624	-0.0026451	-0.637623	0.531226	0.724537	-7.5758	0.00572125	1.15005	0.2642	0.591454	-6.93464	-0.352947
GeneID:100305537	plant invertase/pectin methylesterase inhibitor-domain containing protein	100305537	LOC100305537	GO:0043086 negative regulation of catalytic activity	NA	GO:0004857 enzyme inhibitor activity	NA	7.21329	-0.50033	-2.99179	0.00741747	0.1307	-2.46908	-0.367876	-2.1974	0.0404147	0.404062	-3.70444	0.857828	3.61782	0.0018003	0.104022	-1.1513	0.00339437	1.28457	0.214177	0.298548	-7.68082	-0.00767016	-2.12044	0.0471661	0.105309	-6.07564	0.0220562	4.35575	0.000330795	0.00472282	-0.931857	0.00488484	0.893734	0.382495	0.6022	-7.37612	0.00821824	1.25384	0.224903	0.553704	-6.81291	-0.439545
GeneID:100798986	uncharacterized LOC100798986	100798986	LOC100798986	NA	NA	NA	NA	5.50141	0.324914	2.96908	0.00780122	0.132589	-2.51445	0.336739	3.07383	0.00617774	0.287433	-2.18797	-0.559966	-3.609	0.00183703	0.104022	-1.1693	-0.0074037	-4.28179	0.00039193	0.00148152	-1.74178	0.00763035	3.22363	0.00441281	0.0164986	-3.83229	-0.00502664	-1.51701	0.145506	0.299401	-6.72169	-0.00333599	-0.932742	0.362498	0.583832	-7.34027	-0.000177905	-0.0414792	0.967341	0.990363	-7.60485	0.319241
GeneID:100810536	ninja-family protein AFP3	100810536	LOC100810536	GO:0045892 negative regulation of transcription, DNA-templated; GO:0009737 response to abscisic acid; GO:0007165 signal transduction	GO:0005634 nucleus	NA	NA	3.2181	0.546185	2.82519	0.0107156	0.149638	-2.79912	0.441025	2.27879	0.0342458	0.388547	-3.5732	-0.987328	-3.60198	0.00186678	0.104022	-1.18363	0.00607594	1.98904	0.061089	0.10511	-6.62147	0.0119414	2.85568	0.0100217	0.0312778	-4.626	-0.0201545	-3.44299	0.00268373	0.0189624	-3.01357	0.0168971	2.67426	0.0148826	0.0850144	-4.59456	-0.00382009	-0.504162	0.619866	0.842972	-7.47327	0.491266
GeneID:106794168	G-type lectin S-receptor-like serine/threonine-protein kinase At1g11300	106794168	LOC106794168	GO:0006468 protein phosphorylation; GO:0048544 recognition of pollen	GO:0005886 plasma membrane	GO:0005524 ATP binding; GO:0004674 protein serine/threonine kinase activity	NA	0.0329066	-0.915049	-2.76915	0.0121125	0.156403	-2.90857	-0.794507	-2.40178	0.0265542	0.36758	-3.3703	1.70441	3.63787	0.00171953	0.104022	-1.11036	-0.00744571	-1.42604	0.169863	0.246918	-7.4968	0.00661814	0.925946	0.36593	0.496703	-7.75848	-0.00188883	-0.188778	0.852242	0.913815	-7.84461	0.0159208	1.47418	0.15659	0.355586	-6.70597	0.00150924	0.116533	0.908437	0.969764	-7.59863	-0.893693
GeneID:100788563	protein LOL1	100788563	LOC100788563	NA	NA	NA	NA	3.26653	-0.313206	-2.75556	0.0124766	0.15821	-2.93499	-0.319698	-2.80966	0.0110865	0.31614	-2.6648	0.586459	3.63907	0.00171485	0.104022	-1.10792	-0.00441569	-2.45868	0.0235696	0.0472937	-5.74918	-0.00271534	-1.10446	0.282998	0.411086	-7.57773	0.00585233	1.70045	0.105135	0.24084	-6.44856	-0.00922409	-2.48306	0.0223892	0.108084	-4.97914	-0.0113587	-2.54976	0.0194371	0.192133	-4.66779	-0.3004
GeneID:100806870	auxin response factor 4-like	100806870	LOC100806870	NA	NA	NA	NA	1.93984	-0.374889	-2.73032	0.0131806	0.161339	-2.98391	-0.236263	-1.71886	0.10167	0.514593	-4.41713	0.705757	3.62525	0.00176994	0.104022	-1.13613	-0.00531097	-2.44798	0.0241055	0.0481777	-5.7702	0.00294787	0.992584	0.333218	0.463686	-7.69436	0.010615	2.55323	0.0192941	0.0746314	-4.91506	0.0113751	2.53483	0.0200643	0.101461	-4.87639	0.00284132	0.527983	0.603541	0.834425	-7.46054	-0.327667
GeneID:100775892	ADP,ATP carrier protein 1, chloroplastic	100775892	LOC100775892	NA	GO:0031969 chloroplast membrane; GO:0016021 integral component of membrane	GO:0005524 ATP binding; GO:0005471 ATP:ADP antiporter activity	NA	2.42664	-0.670375	-2.68616	0.0145047	0.168199	-3.06907	-0.986877	-3.95012	0.000839731	0.255441	-0.557645	1.28096	3.6201	0.00179095	0.104022	-1.14665	0.0249712	6.33252	4.18754e-06	3.39392e-05	2.88139	-0.0143255	-2.65381	0.0155537	0.0442981	-5.04511	0.042616	5.63954	1.84919e-05	0.000787518	1.99021	-0.0027938	-0.342526	0.735664	0.862785	-7.72563	-0.0205133	-2.0972	0.0493985	0.290318	-5.52781	-0.611459
GeneID:100785470	probable xyloglucan endotransglucosylase/hydrolase protein 6	100785470	LOC100785470	GO:0042546 cell wall biogenesis; GO:0071555 cell wall organization; GO:0010411 xyloglucan metabolic process	GO:0048046 apoplast; GO:0005618 cell wall	GO:0004553 hydrolase activity, hydrolyzing O-glycosyl compounds; GO:0016762 xyloglucan:xyloglucosyl transferase activity	NA	-1.50819	2.02559	2.62415	0.0165787	0.17779	-3.18765	1.91641	2.48004	0.0225322	0.357797	-3.23855	-3.94704	-3.60646	0.00184774	0.104022	-1.17449	0.0234786	1.92501	0.069124	0.116542	-6.73137	-0.00806214	-0.482876	0.634626	0.737545	-8.07753	0.0213295	0.912585	0.372742	0.553729	-7.43513	0.0199082	0.789138	0.439637	0.65194	-7.46525	0.0250707	0.828692	0.417429	0.720036	-7.25173	2.06504
GeneID:100793641	uncharacterized LOC100793641	100793641	LOC100793641	GO:0032543 mitochondrial translation	GO:0005763 mitochondrial small ribosomal subunit	GO:0003735 structural constituent of ribosome	NA	4.25582	0.195563	2.53574	0.0200252	0.190085	-3.35456	0.136712	1.77075	0.0924261	0.500273	-4.34535	-0.396443	-3.62553	0.00176882	0.104022	-1.13556	0.00669726	5.49591	2.53392e-05	0.000150195	1.03589	0.00389908	2.33737	0.0303559	0.0745062	-5.67182	-0.00392937	-1.68267	0.108579	0.245811	-6.47607	-0.00492622	-1.95441	0.0653247	0.207862	-5.95767	-0.00925469	-3.06175	0.00634673	0.113547	-3.60033	0.163084
GeneID:100800053	protein DETOXIFICATION 12	100800053	LOC100800053	NA	NA	NA	NA	2.72488	0.733769	2.50614	0.0213229	0.195283	-3.40986	0.88669	3.02519	0.00688618	0.288863	-2.27665	-1.4978	-3.60805	0.00184104	0.104022	-1.17125	0.0494179	10.682	1.55197e-09	7.00557e-08	11.0667	0.0357337	5.6425	1.83726e-05	0.000226322	1.67264	-0.0467201	-5.26995	4.17824e-05	0.0012949	1.16001	0.00477628	0.499137	0.623336	0.790906	-7.65707	0.0107238	0.93451	0.361609	0.678625	-7.15765	0.507946
GeneID:100819278	uncharacterized LOC100819278	100819278	LOC100819278	NA	NA	NA	NA	-1.82974	1.06895	2.50581	0.021338	0.195283	-3.41048	0.903705	2.11616	0.0475705	0.418335	-3.83283	-2.17792	-3.60083	0.0018717	0.104022	-1.18598	0.0140795	2.0888	0.0502275	0.089169	-6.44559	0.0213398	2.31274	0.0319389	0.0774868	-5.71882	-0.0284596	-2.2033	0.0399353	0.124043	-5.58992	0.00747001	0.535789	0.598238	0.773571	-7.63743	-0.026802	-1.60304	0.125197	0.432418	-6.34032	0.956537
GeneID:100810930	cysteine-rich receptor-like protein kinase 10	100810930	LOC100810930	GO:0006468 protein phosphorylation	GO:0005886 plasma membrane	GO:0005524 ATP binding; GO:0004674 protein serine/threonine kinase activity; GO:0004672 protein kinase activity	NA	1.06666	0.690359	2.4056	0.0263433	0.209625	-3.5953	0.471667	1.64179	0.11686	0.534745	-4.52095	-1.46455	-3.59936	0.00187802	0.104022	-1.18899	0.00725136	1.59916	0.12606	0.192573	-7.25078	0.0407517	6.56511	2.57877e-06	5.12102e-05	3.68626	-0.0353826	-4.07187	0.000634744	0.00722443	-1.58465	-0.0199922	-2.13154	0.0461332	0.167543	-5.64552	0.0366883	3.26186	0.00404788	0.091797	-3.16387	0.5574
GeneID:100811628	dirigent protein 22	100811628	LOC100811628	NA	GO:0048046 apoplast	NA	NA	-0.0091505	0.812578	2.24979	0.0363371	0.2392	-3.87485	0.984548	2.723	0.013392	0.324162	-2.81826	-1.84862	-3.60992	0.00183317	0.104022	-1.16743	0.0284391	4.98329	7.93811e-05	0.000387152	-0.127621	0.0509625	6.52342	2.81145e-06	5.49117e-05	3.59742	-0.0577777	-5.28315	4.05729e-05	0.00127118	1.18988	-0.0178987	-1.51629	0.145685	0.340856	-6.64673	-0.00333637	-0.23569	0.816161	0.935588	-7.57665	0.565694
GeneID:100800594	helicase sen1	100800594	LOC100800594	NA	NA	GO:0003723 RNA binding	NA	4.11035	0.587558	2.02842	0.056573	0.283445	-4.25345	1.16796	4.0278	0.000702415	0.255441	-0.412517	-1.48635	-3.61909	0.00179511	0.104022	-1.14872	0.045707	9.98649	4.69843e-09	1.60098e-07	9.91414	0.0858505	13.7024	2.18972e-11	2.39857e-08	15.786	-0.0592214	-6.75214	1.75538e-06	0.000201795	4.40111	0.0419549	4.43173	0.00027796	0.0078593	-0.683173	0.0260338	2.29315	0.0332521	0.244935	-5.16707	0.349853
GeneID:732564	uncharacterized protein TDF-5	732564	TDF-5	NA	NA	NA	NA	3.29151	0.295011	2.02614	0.0568257	0.284098	-4.25722	0.201225	1.38053	0.183235	0.615832	-4.84615	-0.748087	-3.62373	0.00177613	0.104022	-1.13924	0.00464499	2.01901	0.0576235	0.100085	-6.56922	0.02464	7.82382	2.12145e-07	7.92811e-06	6.26235	-0.0258791	-5.86998	1.12109e-05	0.000583792	2.50118	0.0129344	2.71807	0.0135358	0.0802464	-4.50454	0.0244038	4.27638	0.000396823	0.0294861	-0.866328	0.226621
GeneID:100800748	uncharacterized LOC100800748	100800748	LOC100800748	NA	NA	NA	NA	3.67496	-0.156258	-1.96003	0.0646199	0.300977	-4.36549	-0.202481	-2.5371	0.0199674	0.347718	-3.1413	0.407121	3.60178	0.00186764	0.104022	-1.18404	-0.00821397	-6.52075	2.82703e-06	2.46269e-05	3.2856	0.000189068	0.109644	0.913826	0.943298	-8.19303	0.00361437	1.49731	0.150521	0.306251	-6.74958	0.000684109	0.262561	0.795677	0.896884	-7.75091	-0.00633353	-2.02701	0.0567289	0.309679	-5.65215	-0.132579
GeneID:100795901	early nodulin-like protein 2-like	100795901	LOC100795901	NA	GO:0046658 anchored component of plasma membrane	GO:0009055 electron transfer activity	NA	5.73033	0.305078	1.85066	0.0796162	0.328175	-4.53944	0.508854	3.08349	0.00604568	0.287433	-2.17032	-0.847165	-3.62457	0.00177271	0.104022	-1.13752	0.0298393	11.4559	4.80534e-10	3.04091e-08	12.2874	0.028721	8.05497	1.37234e-07	5.69786e-06	6.71278	-0.0223486	-4.47736	0.000250407	0.00396344	-0.651954	-0.0121491	-2.25499	0.0359534	0.143524	-5.41812	0.00685617	1.06117	0.301735	0.62793	-7.03158	0.166036
GeneID:100527307	SRPBCC domain-containing protein	100527307	LOC100527307	GO:0009738 abscisic acid-activated signaling pathway; GO:0006952 defense response	NA	GO:0010427 abscisic acid binding; GO:0004864 protein phosphatase inhibitor activity; GO:0038023 signaling receptor activity	NA	1.61243	0.512752	1.80586	0.086592	0.339691	-4.60874	0.599912	2.11057	0.0481032	0.419568	-3.84157	-1.4581	-3.62191	0.00178354	0.104022	-1.14296	0.0226909	5.05771	6.71496e-05	0.000336437	0.0424661	0.0451328	7.34882	5.31011e-07	1.55545e-05	5.3146	-0.0688255	-8.00541	1.50578e-07	5.62095e-05	6.92901	0.00954656	1.02875	0.316344	0.538931	-7.24611	0.0327709	2.94479	0.00823267	0.129259	-3.85108	0.2886
GeneID:100816643	epsin-3	100816643	LOC100816643	NA	NA	NA	04144 Endocytosis	1.99903	0.371595	1.62464	0.120489	0.390842	-4.87664	0.743788	3.24842	0.00417274	0.282389	-1.86714	-1.17024	-3.60859	0.00183877	0.104022	-1.17015	0.0133086	3.6825	0.00155241	0.00471268	-3.11626	0.0259911	5.25366	4.33255e-05	0.000442349	0.79739	-0.0111737	-1.6134	0.122921	0.267003	-6.58114	-0.0268479	-3.59156	0.00191183	0.0241345	-2.60502	0.00985943	1.09984	0.284957	0.6113	-6.99025	0.281736
GeneID:100778637	wound-inducible protein 12	100778637	WI12	NA	NA	NA	NA	7.24764	0.406673	1.53448	0.141173	0.419559	-5.00208	0.90577	3.41403	0.00286657	0.267421	-1.55994	-1.36441	-3.63107	0.00174655	0.104022	-1.12426	0.0139912	3.34114	0.0033828	0.00907018	-3.88423	0.0446564	7.79017	2.26167e-07	8.33032e-06	6.19619	-0.0491376	-6.1233	6.5157e-06	0.000422795	3.05623	-0.0270488	-3.12282	0.00553585	0.045558	-3.64557	0.00946227	0.910962	0.373575	0.688517	-7.17949	0.208562
GeneID:100819507	tetraspanin-8-like	100819507	LOC100819507	NA	GO:0016021 integral component of membrane	NA	NA	4.65895	0.140644	1.37191	0.185859	0.47302	-5.21405	0.230592	2.2469	0.036552	0.396351	-3.62493	-0.522944	-3.59776	0.00188488	0.104022	-1.19223	0.00485729	2.99862	0.00730562	0.0174565	-4.63394	0.0138665	6.25343	4.94601e-06	8.41228e-05	3.01702	-0.0167766	-5.40462	3.09927e-05	0.0010867	1.46392	-0.000933555	-0.27863	0.783498	0.890224	-7.74637	0.0189454	4.71519	0.000145601	0.0179159	0.140887	0.0861602
GeneID:100787137	uncharacterized LOC100787137	100787137	LOC100787137	NA	GO:0016021 integral component of membrane	NA	NA	3.87765	0.213647	1.18309	0.25117	0.541371	-5.4357	0.41444	2.29254	0.0332935	0.384844	-3.55078	-0.921444	-3.59885	0.0018802	0.104022	-1.19002	0.00719579	2.52188	0.0206235	0.04223	-5.624	0.0164405	4.20907	0.000463133	0.00283782	-1.5988	-0.023946	-4.37937	0.000313366	0.00456556	-0.877484	0.0326425	5.53083	2.34658e-05	0.00214767	1.81974	0.0101145	1.42908	0.168997	0.495115	-6.58742	0.163467
GeneID:100785406	lanC-like protein GCL1	100785406	LOC100785406	NA	NA	NA	NA	4.74423	0.216397	1.14682	0.265503	0.556868	-5.47508	0.49617	2.62669	0.0164885	0.336232	-2.98676	-0.966751	-3.61352	0.00181812	0.104022	-1.16008	0.0103842	3.48289	0.00245043	0.00691974	-3.56734	0.0171959	4.21324	0.000458719	0.00281703	-1.5892	-0.00828012	-1.44923	0.16336	0.323092	-6.81644	0.0162205	2.63022	0.0163637	0.0898748	-4.68434	0.0206211	2.78833	0.0116159	0.152837	-4.18061	0.187571
GeneID:111240477	uncharacterized LOC111240477	111240477	LOC111240477	NA	NA	NA	NA	-0.893417	0.428532	1.05739	0.303416	0.590546	-5.56762	1.52863	3.7678	0.00127656	0.255441	-0.898842	-2.06769	-3.5984	0.00188213	0.104022	-1.19093	0.0453304	7.07888	9.06647e-07	9.74806e-06	4.45798	0.0868107	9.90313	5.38484e-09	5.84642e-07	10.0684	-0.0714535	-5.8228	1.24142e-05	0.000616499	2.397	0.00914065	0.6901	0.498362	0.697981	-7.54004	0.0196046	1.23424	0.231961	0.561424	-6.83659	0.127391
GeneID:100820392	S-adenosylmethionine synthase	100820392	LOC100820392	GO:0006730 one-carbon metabolic process; GO:0006556 S-adenosylmethionine biosynthetic process	GO:0005829 cytosol	GO:0005524 ATP binding; GO:0046872 metal ion binding; GO:0004478 methionine adenosyltransferase activity	00270 Cysteine and methionine metabolism; 01100 Metabolic pathways; 01110 Biosynthesis of secondary metabolites; 01230 Biosynthesis of amino acids	6.86031	0.150481	0.938628	0.359543	0.640763	-5.68015	0.453394	2.82501	0.0107198	0.315612	-2.63744	-0.825631	-3.6322	0.00174203	0.104022	-1.12195	0.00852535	3.36548	0.00320101	0.00866585	-3.83006	0.0236283	6.81384	1.5478e-06	3.44305e-05	4.21163	-0.02037	-4.19623	0.000476993	0.00600223	-1.2989	-0.00899085	-1.71591	0.102218	0.27401	-6.34858	0.0120984	1.92543	0.069069	0.336705	-5.8272	0.0649742
GeneID:100781584	2-hydroxyacyl-CoA lyase	100781584	LOC100781584	GO:0001561 fatty acid alpha-oxidation	GO:0005777 peroxisome	GO:0016830 carbon-carbon lyase activity; GO:0000287 magnesium ion binding; GO:0030976 thiamine pyrophosphate binding	04146 Peroxisome	3.47628	0.0410699	0.337668	0.739265	0.885285	-6.05401	0.38177	3.13546	0.00538108	0.287175	-2.07513	-0.623518	-3.61566	0.00180923	0.104022	-1.15571	0.020523	10.679	1.55934e-09	7.01029e-08	11.0618	0.0363816	13.8291	1.8627e-11	2.27627e-08	15.954	-0.0280218	-7.60884	3.20145e-07	8.44141e-05	6.15161	0.0180599	4.54323	0.000215422	0.00678387	-0.426753	0.00746288	1.56553	0.133739	0.445786	-6.39547	-0.0701964
GeneID:100782481	uncharacterized LOC100782481	100782481	LOC100782481	NA	NA	NA	NA	6.01006	-0.354064	-3.22676	0.00438182	0.11007	-1.99372	-0.248028	-2.25798	0.0357352	0.392863	-3.60701	0.559455	3.59602	0.0018924	0.104264	-1.19579	-0.0141496	-8.16118	1.12608e-07	1.85093e-06	6.61561	-0.000304733	-0.128396	0.899167	0.933999	-8.19068	0.00256173	0.771035	0.450041	0.62291	-7.55581	-0.000812973	-0.226696	0.823048	0.912859	-7.7601	-0.00879712	-2.04557	0.054701	0.304258	-5.61953	-0.323475
GeneID:100816491	uncharacterized LOC100816491	100816491	LOC100816491	GO:0043966 histone H3 acetylation; GO:0006357 regulation of transcription by RNA polymerase II	GO:0000124 SAGA complex	GO:0003713 transcription coactivator activity	NA	1.34026	-0.461299	-3.20036	0.0046505	0.111878	-2.04761	-0.306947	-2.12722	0.0465327	0.416139	-3.81551	0.734306	3.59307	0.00190523	0.104624	-1.20181	0.00572114	2.51201	0.0210593	0.0430133	-5.64365	-0.00112829	-0.361898	0.721368	0.806203	-8.13074	0.0021456	0.49161	0.62855	0.766211	-7.73717	0.0172094	3.65314	0.00166044	0.0221069	-2.46584	0.000593258	0.105014	0.91745	0.972731	-7.59997	-0.45013
GeneID:100814598	uncharacterized LOC100814598	100814598	LOC100814598	NA	NA	NA	NA	4.50769	-0.39481	-2.43221	0.0249166	0.205973	-3.54659	-0.227945	-1.40274	0.176607	0.608842	-4.8202	0.827093	3.59368	0.00190255	0.104624	-1.20056	0.00180625	0.70423	0.489717	0.581087	-8.25575	-0.00588941	-1.67738	0.10962	0.201445	-6.81918	0.00628244	1.2782	0.216368	0.38848	-7.03976	-0.0121424	-2.28877	0.0335521	0.137448	-5.35459	0.0106385	1.67218	0.110654	0.410749	-6.23607	-0.387167
GeneID:100792874	E3 ubiquitin-protein ligase RDUF2	100792874	LOC100792874	GO:0016567 protein ubiquitination	GO:0005737 cytoplasm	GO:0061630 ubiquitin protein ligase activity	NA	3.13473	1.62582	5.50589	2.47887e-05	0.0144558	2.72557	0.273104	0.923881	0.366978	0.753923	-5.30133	-1.50355	-3.59124	0.00191322	0.104657	-1.20554	0.00047957	0.102785	0.919196	0.9406	-8.50763	0.00899348	1.40809	0.17504	0.28681	-7.20754	-0.0624408	-6.98359	1.09766e-06	0.000160603	4.88354	-0.0294705	-3.05369	0.00646195	0.0504786	-3.79539	0.0292224	2.52499	0.020488	0.196771	-4.71719	1.44267
GeneID:100796848	polyadenylate-binding protein RBP45	100796848	LOC100796848	NA	GO:0005829 cytosol	GO:0003729 mRNA binding	NA	6.25896	0.246825	3.09918	0.00583706	0.118871	-2.25309	0.237577	2.97986	0.00761675	0.292025	-2.35896	-0.405469	-3.59077	0.00191528	0.104657	-1.2065	0.00399467	3.1744	0.00493031	0.0125038	-4.25237	0.00700596	4.06698	0.00064192	0.0036675	-1.92575	-0.00991759	-4.11263	0.000577985	0.00679572	-1.49105	-0.00706442	-2.71405	0.0136546	0.0807002	-4.51284	0.00130834	0.419148	0.679745	0.872419	-7.514	0.203958
GeneID:100527229	uncharacterized LOC100527229	100527229	LOC100527229	GO:0006360 transcription by RNA polymerase I	GO:0005736 RNA polymerase I complex	NA	NA	3.08239	0.31244	2.90499	0.00899019	0.139245	-2.64186	0.216582	2.01156	0.0584682	0.438485	-3.99399	-0.547619	-3.59111	0.00191379	0.104657	-1.20581	0.0147752	8.69429	4.26644e-08	8.58533e-07	7.62207	0.010159	4.36694	0.000322417	0.00213379	-1.23501	-0.0102427	-3.1452	0.0052647	0.0303978	-3.67185	0.000528538	0.150362	0.882042	0.942891	-7.77518	-0.00822908	-1.95217	0.0656079	0.329396	-5.78169	0.250318
GeneID:100794354	transcription factor bHLH25	100794354	LOC100794354	NA	NA	GO:0046983 protein dimerization activity	NA	1.1084	1.05449	4.61179	0.000184232	0.034744	0.900085	0.69373	3.03075	0.00680129	0.287906	-2.26652	-1.16131	-3.58216	0.00195334	0.10484	-1.22405	-0.010596	-2.93286	0.008453	0.0197784	-4.7747	0.0247229	4.99889	7.6642e-05	0.000690984	0.217371	0.00229274	0.331159	0.7441	0.84711	-7.80588	-0.0240033	-3.21204	0.00452963	0.0403236	-3.45062	0.010083	1.12514	0.274356	0.60178	-6.96251	1.04859
GeneID:100796197	cellulose synthase-like protein H1	100796197	LOC100796197	GO:0071555 cell wall organization; GO:0030244 cellulose biosynthetic process; GO:0009833 plant-type primary cell wall biogenesis	GO:0005794 Golgi apparatus; GO:0016021 integral component of membrane; GO:0005886 plasma membrane; GO:0005802 trans-Golgi network	GO:0016760 cellulose synthase (UDP-forming) activity; GO:0016759 cellulose synthase activity	NA	4.57117	-0.524903	-3.69637	0.00150382	0.0757545	-1.02048	-0.25839	-1.81763	0.0847098	0.485813	-4.27926	0.722272	3.58732	0.00193047	0.10484	-1.21354	0.00241446	1.07607	0.29519	0.388086	-7.92201	-0.00793591	-2.58369	0.0180799	0.0497159	-5.18741	0.0134816	3.13541	0.00538172	0.0309017	-3.6932	-0.00449841	-0.969257	0.344431	0.566113	-7.30544	-0.0105057	-1.88761	0.0742388	0.348219	-5.89081	-0.498455
GeneID:100777766	squamosa promoter-binding-like protein 16	100777766	LOC100777766	NA	GO:0005634 nucleus	GO:0003677 DNA binding; GO:0046872 metal ion binding	NA	2.36503	-0.513059	-3.13343	0.0054057	0.116167	-2.18373	-0.480973	-2.93432	0.00842587	0.296811	-2.44132	0.83164	3.58229	0.0019528	0.10484	-1.2238	0.0046593	1.80093	0.0873918	0.14206	-6.93728	0.00132705	0.374702	0.711975	0.799498	-8.12582	0.017166	3.4624	0.00256764	0.0184509	-2.97012	0.00638787	1.19369	0.247092	0.465926	-7.0653	-0.00809549	-1.26149	0.222195	0.551594	-6.80358	-0.475599
GeneID:100802740	UNC93-like protein 3	100802740	LOC100802740	NA	GO:0016021 integral component of membrane	NA	NA	4.23003	-0.274845	-3.00814	0.00715249	0.128749	-2.43633	-0.226448	-2.47579	0.0227352	0.358147	-3.24576	0.464252	3.58375	0.00194628	0.10484	-1.22082	0.00184433	1.27754	0.216595	0.301338	-7.68954	-0.00669418	-3.38732	0.00304606	0.0123655	-3.46959	0.00197958	0.715553	0.482852	0.650545	-7.59792	0.00477082	1.59767	0.12639	0.312862	-6.52858	0.00436872	1.21999	0.237196	0.566241	-6.85361	-0.264044
GeneID:100785036	SNF2 domain-containing protein CLASSY 2	100785036	LOC100785036	NA	NA	GO:0005524 ATP binding	03440 Homologous recombination	2.24025	-0.636523	-2.64117	0.015983	0.174638	-3.15522	-0.670659	-2.77982	0.0118336	0.31893	-2.71781	1.22403	3.58218	0.00195329	0.10484	-1.22402	-0.005238	-1.37553	0.184753	0.264378	-7.56432	-0.00591628	-1.13495	0.27032	0.396803	-7.54404	-0.00469767	-0.643755	0.527325	0.68868	-7.64797	-0.0106721	-1.35492	0.19112	0.400859	-6.8664	0.00487754	0.516383	0.611464	0.838514	-7.46681	-0.643638
GeneID:100811409	UDP-glucuronate 4-epimerase 6-like	100811409	LOC100811409	NA	NA	NA	NA	3.51499	-0.464599	-2.38873	0.0272866	0.212921	-3.62604	-0.224503	-1.15304	0.263002	0.687323	-5.09224	0.989192	3.58709	0.00193145	0.10484	-1.214	-0.00732876	-2.38476	0.0275136	0.0538109	-5.89345	0.0244491	5.81167	1.27169e-05	0.000171397	2.04894	0.0285013	4.83962	0.000109799	0.00235766	0.180015	-0.00886953	-1.39532	0.178799	0.385061	-6.81329	0.00764536	1.00294	0.328321	0.649777	-7.09133	-0.396573
GeneID:732590	WRKY transcription factor 51	732590	WRKY51	NA	GO:0005634 nucleus	GO:0003700 DNA-binding transcription factor activity; GO:0043565 sequence-specific DNA binding	NA	1.08824	0.379226	2.2927	0.0332827	0.230514	-3.79887	0.163732	0.988816	0.335012	0.734031	-5.24624	-0.840131	-3.58235	0.00195249	0.10484	-1.22366	0.0122655	4.69307	0.000153109	0.000672583	-0.793722	0.0125243	3.50066	0.0023531	0.0100991	-3.21578	-0.0315645	-6.30238	4.46139e-06	0.00034631	3.44415	0.0325414	6.01962	8.12826e-06	0.00126687	2.90166	0.00794525	1.22559	0.235127	0.564374	-6.84694	0.301123
GeneID:100809668	NADP-dependent alkenal double bond reductase P2-like	100809668	LOC100809668	NA	NA	GO:0016491 oxidoreductase activity	NA	5.09726	-0.229981	-2.27434	0.0345596	0.234192	-3.83148	-0.147133	-1.45347	0.162192	0.592901	-4.75971	0.513858	3.58409	0.00194475	0.10484	-1.22012	-0.00126466	-0.791515	0.438282	0.532588	-8.18905	-0.00911708	-4.16837	0.000508504	0.00304507	-1.6925	0.00530778	1.73354	0.0989786	0.231445	-6.39683	0.0128531	3.88915	0.000966056	0.0162097	-1.92894	0.00936497	2.36298	0.028788	0.230463	-5.03404	-0.194344
GeneID:100776297	LEAF RUST 10 DISEASE-RESISTANCE LOCUS RECEPTOR-LIKE PROTEIN KINASE-like 1.3	100776297	LOC100776297	GO:0007166 cell surface receptor signaling pathway; GO:0006468 protein phosphorylation	GO:0005886 plasma membrane	GO:0005524 ATP binding; GO:0004674 protein serine/threonine kinase activity	NA	4.43586	0.568058	2.01756	0.0577873	0.286149	-4.2714	0.743746	2.63871	0.0160677	0.334513	-2.96584	-1.43157	-3.58607	0.00193595	0.10484	-1.21607	0.00971932	2.18471	0.0414639	0.075957	-6.27143	0.00388626	0.638136	0.530899	0.650539	-7.98755	0.00468316	0.549325	0.589095	0.736158	-7.70606	-0.0206616	-2.24534	0.0366685	0.145411	-5.43619	0.0231349	2.09648	0.0494687	0.290576	-5.52909	0.547102
GeneID:100527189	uncharacterized LOC100527189	100527189	LOC100527189	NA	NA	NA	NA	-1.62617	0.617669	1.83319	0.0822758	0.332375	-4.5666	1.376	4.07948	0.000623738	0.255441	-0.316089	-1.71245	-3.58462	0.0019424	0.10484	-1.21904	0.0232025	4.35824	0.000328911	0.00127925	-1.56547	0.0605529	8.30874	8.57631e-08	3.98505e-06	7.19921	-0.0357053	-3.49978	0.00235782	0.017382	-2.88629	0.00332773	0.302193	0.765744	0.881076	-7.73921	0.0323942	2.45306	0.0238494	0.211462	-4.85921	0.462894
GeneID:100500350	uncharacterized LOC100500350	100500350	LOC100500350	NA	NA	NA	NA	2.82818	0.429472	1.75389	0.0953461	0.35405	-4.68764	0.844043	3.44323	0.00268222	0.262864	-1.50556	-1.24553	-3.58753	0.00192951	0.10484	-1.2131	0.0092816	2.39891	0.0267136	0.0524965	-5.866	0.0390491	7.3727	5.06705e-07	1.50172e-05	5.36296	-0.0358091	-4.82967	0.000112298	0.00238699	0.157249	-0.0161532	-2.01842	0.0576903	0.192647	-5.84689	0.042031	4.37953	0.000313249	0.0260177	-0.629392	0.29762
GeneID:100792788	uncharacterized LOC100792788	100792788	LOC100792788	GO:0070898 RNA polymerase III preinitiation complex assembly	GO:0000126 transcription factor TFIIIB complex	GO:0003677 DNA binding; GO:0001156 TFIIIC-class transcription factor complex binding	NA	2.21398	-0.274579	-2.28078	0.0341067	0.232627	-3.82006	-0.272703	-2.26276	0.0353875	0.392024	-3.59925	0.611206	3.58076	0.00195963	0.105007	-1.22691	-0.00819769	-4.30953	0.000367766	0.00140295	-1.6778	-0.0068145	-2.61696	0.0168366	0.0471363	-5.12013	0.00366598	1.00569	0.327034	0.509504	-7.34562	2.94053e-05	0.00747352	0.994114	0.997108	-7.78702	-0.00405923	-0.860297	0.400207	0.707987	-7.22473	-0.247002
GeneID:100820501	putative E3 ubiquitin-protein ligase LIN-1	100820501	LOC100820501	NA	NA	GO:0004842 ubiquitin-protein transferase activity; GO:0008270 zinc ion binding	NA	-1.01896	-1.21033	-5.22145	4.65491e-05	0.0186608	2.15423	-0.841829	-3.62782	0.00175959	0.255441	-1.16086	1.17594	3.57804	0.00197186	0.105323	-1.23246	0.000105104	0.0286967	0.977402	0.983828	-8.51275	-0.0344231	-6.8657	1.39296e-06	3.18401e-05	4.32019	-0.00424354	-0.604606	0.552497	0.708191	-7.67313	-0.0262987	-3.47141	0.00251541	0.0282234	-2.87517	-0.0121715	-1.33974	0.195922	0.524634	-6.70543	-1.23136
GeneID:100792719	cytochrome P450 86A22	100792719	LOC100792719	NA	GO:0016021 integral component of membrane	GO:0020037 heme binding; GO:0005506 iron ion binding; GO:0004497 monooxygenase activity; GO:0016705 oxidoreductase activity, acting on paired donors, with incorporation or reduction of molecular oxygen	00073 Cutin, suberine and wax biosynthesis; 01100 Metabolic pathways	4.48631	-0.348956	-3.4736	0.00250287	0.090977	-1.48502	-0.128894	-1.28167	0.215173	0.644792	-4.95758	0.509689	3.57838	0.0019703	0.105323	-1.23176	-0.0159674	-10.0593	4.17358e-09	1.4704e-07	10.0373	0.0183128	8.42777	6.89917e-08	3.44678e-06	7.42448	0.00268875	0.883926	0.387636	0.566912	-7.46108	-0.0131562	-4.00704	0.000736758	0.013816	-1.65916	-0.0048738	-1.23785	0.23065	0.560833	-6.83226	-0.33462
GeneID:100812973	microtubule-associated protein 70-5	100812973	LOC100812973	GO:0007010 cytoskeleton organization	NA	GO:0008017 microtubule binding	NA	-0.0488055	1.27533	4.30086	0.00037516	0.0463978	0.249536	0.475178	1.60075	0.125705	0.545309	-4.57482	-1.50188	-3.57225	0.00199813	0.105539	-1.24426	-0.00276265	-0.589636	0.562288	0.647743	-8.33203	0.0095745	1.49279	0.151692	0.257441	-7.09114	0.00249485	0.277865	0.784077	0.872907	-7.82284	0.0211144	2.17869	0.0419697	0.157679	-5.55958	0.0169959	1.4624	0.159756	0.484134	-6.54183	1.30685
GeneID:100305408	receptor-like protein kinase	100305408	CRK24	NA	NA	NA	NA	4.5254	-0.656963	-3.94575	0.000848221	0.0634919	-0.497068	-0.304533	-1.82708	0.0832249	0.48358	-4.2658	0.843634	3.57367	0.00199165	0.105539	-1.24136	-0.01383	-5.25696	4.30078e-05	0.00023351	0.496052	0.00486248	1.35019	0.192609	0.30772	-7.28393	0.00387842	0.769308	0.451042	0.623983	-7.55717	0.0081036	1.48919	0.152628	0.350554	-6.68501	-0.00506002	-0.775407	0.447515	0.739837	-7.29512	-0.616925
GeneID:100810806	ADP-ribosylation factor GTPase-activating protein AGD12	100810806	LOC100810806	NA	NA	GO:0005096 GTPase activator activity; GO:0046872 metal ion binding	04144 Endocytosis	3.11053	-0.270065	-3.02647	0.00686656	0.127828	-2.39959	-0.240085	-2.68761	0.0144592	0.328801	-2.88043	0.452023	3.57272	0.00199597	0.105539	-1.24329	0.00323226	2.29243	0.0333009	0.0632673	-6.07024	0.0013115	0.679489	0.504912	0.627162	-7.95955	0.00692559	2.56318	0.018889	0.0736473	-4.8951	-0.00401996	-1.37839	0.183883	0.391989	-6.8357	0.00442299	1.26466	0.221082	0.550559	-6.79971	-0.261727
GeneID:100778115	DNA polymerase epsilon catalytic subunit A-like	100778115	LOC100778115	NA	NA	NA	03030 DNA replication; 03410 Base excision repair; 03420 Nucleotide excision repair	5.72777	-0.372743	-3.02362	0.00691021	0.128041	-2.4053	-0.408822	-3.31273	0.00360778	0.277369	-1.74811	0.625037	3.57599	0.00198112	0.105539	-1.23664	-0.00868069	-4.45652	0.000262632	0.00105814	-1.33879	-0.00817604	-3.06626	0.00628313	0.0217896	-4.17585	0.00356216	0.954308	0.351751	0.533764	-7.39599	0.00425026	1.05492	0.304517	0.52676	-7.21901	-0.0053276	-1.10265	0.283764	0.610233	-6.98719	-0.340247
GeneID:100818665	PH-interacting protein	100818665	LOC100818665	GO:0007010 cytoskeleton organization; GO:0008360 regulation of cell shape; GO:0006357 regulation of transcription by RNA polymerase II; GO:0009725 response to hormone; GO:0006355 regulation of transcription, DNA-templated	GO:0005634 nucleus	GO:0003677 DNA binding	NA	4.46793	-0.195126	-2.76466	0.0122315	0.156988	-2.9173	-0.158104	-2.23771	0.0372424	0.396917	-3.63976	0.357492	3.57246	0.00199718	0.105539	-1.24383	-0.00915581	-8.2101	1.02854e-07	1.72931e-06	6.70951	-0.000530671	-0.347617	0.731897	0.81425	-8.13603	0.00578501	2.707	0.0138647	0.0594376	-4.60269	0.00256279	1.11103	0.280233	0.501679	-7.15886	-0.00944858	-3.41573	0.00285547	0.0776912	-2.8229	-0.16293
GeneID:100803849	uncharacterized LOC100803849	100803849	LOC100803849	GO:0031936 negative regulation of chromatin silencing; GO:0045944 positive regulation of transcription by RNA polymerase II	GO:0005634 nucleus	GO:0005524 ATP binding; GO:0016887 ATPase activity; GO:0003682 chromatin binding; GO:0042393 histone binding; GO:0046872 metal ion binding	NA	3.76156	-0.321278	-2.75704	0.0124365	0.157857	-2.93213	-0.233991	-2.00583	0.0591252	0.440443	-4.00268	0.590574	3.57444	0.00198813	0.105539	-1.23979	-0.00499378	-2.71216	0.0137107	0.0298441	-5.23788	-0.00668809	-2.65345	0.0155657	0.0443098	-5.04584	-0.00267347	-0.757694	0.457804	0.629407	-7.56621	-0.00591443	-1.55296	0.13671	0.327894	-6.5941	-0.00936688	-2.05091	0.0541298	0.302784	-5.61011	-0.323291
GeneID:100782646	uncharacterized LOC100782646	100782646	LOC100782646	NA	NA	NA	NA	3.22784	-0.2649	-2.06769	0.0523697	0.27458	-4.18802	-0.348206	-2.71502	0.0136259	0.324162	-2.83231	0.649156	3.57375	0.0019913	0.105539	-1.2412	-0.0168798	-8.33858	8.11964e-08	1.43032e-06	6.9546	0.00244586	0.882637	0.388315	0.518487	-7.79797	-0.00117845	-0.303788	0.764547	0.860539	-7.81496	-0.0110046	-2.62822	0.0164342	0.0901621	-4.6884	-0.00274887	-0.547452	0.590356	0.828146	-7.44972	-0.247611
GeneID:100802632	uncharacterized protein At2g39920	100802632	LOC100802632	NA	GO:0016021 integral component of membrane	NA	NA	4.52452	-0.497356	-4.21365	0.000458282	0.0504155	0.0663569	-0.3207	-2.71409	0.0136533	0.324162	-2.83394	0.597261	3.56885	0.00201375	0.10577	-1.2512	-0.00140809	-0.754999	0.459382	0.552572	-8.21785	-0.014847	-5.81538	1.26151e-05	0.00017039	2.05717	0.0115651	3.23591	0.00429226	0.0263103	-3.47313	0.0170508	4.41997	0.00028554	0.00797855	-0.710212	0.0018049	0.390152	0.700705	0.883406	-7.5262	-0.440907
GeneID:100305951	hypothetical protein	100305951	LOC100305951	NA	NA	NA	NA	4.30021	-0.897802	-3.52321	0.00223507	0.0872569	-1.38194	-0.652366	-2.55731	0.0191272	0.344906	-3.10664	1.29005	3.57057	0.00200581	0.10577	-1.24768	-0.00395332	-0.981846	0.338348	0.43331	-8.01863	-0.0201882	-3.66271	0.00162445	0.00753736	-2.84979	0.0203334	2.63526	0.0161873	0.0661762	-4.74949	0.0200977	2.41317	0.0259301	0.117906	-5.1161	0.00681059	0.681917	0.503409	0.775411	-7.36468	-0.806876
GeneID:547996	seed maturation protein PM30	547996	PM30	NA	NA	NA	NA	-0.771665	1.53062	2.55445	0.0192441	0.187526	-3.31947	1.51888	2.53215	0.0201788	0.347718	-3.14979	-3.03225	-3.56918	0.0020122	0.10577	-1.25051	-0.00499081	-0.527139	0.604116	0.685326	-8.36814	-0.0261428	-2.01712	0.0578375	0.122955	-6.25943	0.00236411	0.130303	0.897678	0.941073	-7.8544	0.0261906	1.33739	0.196673	0.407615	-6.88904	-0.010573	-0.450212	0.657584	0.862185	-7.49996	1.58118
GeneID:100783873	aspartic proteinase Asp1-like	100783873	LOC100783873	GO:0030163 protein catabolic process; GO:0006508 proteolysis	NA	GO:0004190 aspartic-type endopeptidase activity	NA	1.49345	0.441917	2.13817	0.0455256	0.260596	-4.06864	1.05622	5.10495	6.03977e-05	0.255441	1.55101	-1.04572	-3.56852	0.00201524	0.10577	-1.25186	0.00211489	0.647608	0.524882	0.61373	-8.29506	0.0171972	3.84687	0.0010646	0.00542886	-2.43038	-0.0001901	-0.0303767	0.976079	0.987003	-7.86283	-0.0283596	-4.19843	0.000474587	0.0107333	-1.21979	0.0102251	1.26229	0.221915	0.551393	-6.80261	0.405068
GeneID:100780088	uncharacterized LOC100780088	100780088	LOC100780088	NA	NA	NA	NA	6.5369	-0.477448	-3.67601	0.00157567	0.0767918	-1.06309	-0.383287	-2.94787	0.00817674	0.296811	-2.41684	0.656852	3.56689	0.00202275	0.105996	-1.25517	-0.0127556	-6.21548	5.35881e-06	4.14423e-05	2.62789	0.000658297	0.234326	0.817205	0.877413	-8.17053	0.000240465	0.0611447	0.951874	0.972511	-7.86135	0.00196453	0.4628	0.648694	0.80838	-7.67521	-0.00580154	-1.13968	0.268394	0.596006	-6.94631	-0.452473
GeneID:100798598	delta-1-pyrroline-5-carboxylate synthase	100798598	ALDH18B1	GO:0055129 L-proline biosynthetic process	GO:0005737 cytoplasm	GO:0005524 ATP binding; GO:0004349 glutamate 5-kinase activity; GO:0004350 glutamate-5-semialdehyde dehydrogenase activity	00330 Arginine and proline metabolism; 01100 Metabolic pathways; 01110 Biosynthesis of secondary metabolites; 01230 Biosynthesis of amino acids	3.31854	1.12364	3.57564	0.00198269	0.0840188	-1.27273	0.549066	1.74536	0.0968545	0.508501	-4.38066	-1.58867	-3.5656	0.00202873	0.106143	-1.25781	0.00504664	1.01637	0.322049	0.416515	-7.98415	-0.0492964	-7.25252	6.41934e-07	1.79218e-05	5.11884	-0.0190642	-2.00356	0.0593876	0.163047	-5.94857	0.025108	2.44468	0.0242731	0.113378	-5.05459	0.000266893	0.0216697	0.982934	0.995716	-7.60551	1.11475
GeneID:100787907	benzyl alcohol O-benzoyltransferase	100787907	LOC100787907	NA	NA	GO:0016747 transferase activity, transferring acyl groups other than amino-acyl groups	NA	7.3606	-0.159094	-1.63909	0.117424	0.387276	-4.85604	-0.103249	-1.0626	0.301102	0.713443	-5.1796	0.49053	3.56441	0.00203426	0.106264	-1.26023	0.00457292	2.98172	0.0075852	0.018017	-4.67022	-0.0113301	-5.39676	3.15362e-05	0.000345772	1.12104	-0.00271549	-0.923964	0.366936	0.548457	-7.42461	-0.00643186	-2.02755	0.0566696	0.190579	-5.83091	0.00735958	1.93461	0.0678629	0.333897	-5.81162	-0.172571
GeneID:100782701	kinesin-like protein KIN-14I	100782701	LOC100782701	GO:0007018 microtubule-based movement	GO:0005871 kinesin complex; GO:0005874 microtubule	GO:0005524 ATP binding; GO:0016887 ATPase activity; GO:0008017 microtubule binding; GO:0003777 microtubule motor activity; GO:0016491 oxidoreductase activity	NA	3.93737	-0.133829	-1.44297	0.165094	0.44764	-5.12372	-0.251102	-2.70453	0.0139392	0.325066	-2.85075	0.468575	3.56336	0.00203917	0.106354	-1.26238	-0.00238766	-1.62931	0.119493	0.184295	-7.2057	0.00051032	0.254389	0.801891	0.866325	-8.16539	0.0117704	4.19137	0.000482345	0.00605401	-1.31008	0.00675341	2.228	0.0379853	0.148364	-5.46851	-0.00708388	-1.9488	0.0660349	0.330203	-5.78744	-0.0953992
GeneID:100818444	probable inactive receptor kinase At5g58300	100818444	LOC100818444	NA	GO:0016021 integral component of membrane	GO:0005524 ATP binding; GO:0004672 protein kinase activity	NA	4.03768	-0.324077	-3.47676	0.00248494	0.0906415	-1.47847	-0.22706	-2.43333	0.0248583	0.364236	-3.31742	0.470741	3.56189	0.002046	0.10637	-1.26536	-0.00471751	-3.20304	0.00462245	0.0118332	-4.18953	0.00647092	3.20952	0.00455547	0.0169237	-3.86332	0.0321418	11.3881	5.31175e-10	1.93283e-06	12.7615	0.0089268	2.93026	0.00850181	0.0594393	-4.05994	0.0113492	3.10656	0.00574143	0.10875	-3.50338	-0.22464
GeneID:102669153	uncharacterized LOC102669153	102669153	LOC102669153	NA	NA	NA	NA	1.97614	-0.478756	-2.68538	0.0145293	0.168313	-3.07057	-0.411328	-2.30469	0.0324724	0.381887	-3.53092	0.900023	3.56055	0.0020523	0.10637	-1.2681	-0.0186295	-6.61326	2.33461e-06	2.09177e-05	3.48266	-0.0104402	-2.70738	0.0138535	0.0403871	-4.93522	0.00203415	0.376817	0.710429	0.825228	-7.78901	-0.00502506	-0.862414	0.39907	0.616492	-7.40389	-0.00882832	-1.26345	0.221505	0.550888	-6.80118	-0.439409
GeneID:100798054	auxin-induced in root cultures protein 12	100798054	LOC100798054	NA	GO:0016021 integral component of membrane	NA	NA	1.87253	0.60177	2.67984	0.0147041	0.168987	-3.0812	0.572731	2.54779	0.0195188	0.346395	-3.12299	-1.13384	-3.56124	0.00204905	0.10637	-1.26669	0.0161196	4.54313	0.000215467	0.000897161	-1.13907	0.0482634	9.93675	5.09623e-09	5.58785e-07	10.1256	-0.00152852	-0.224805	0.824499	0.897197	-7.8368	-0.0158773	-2.16341	0.0432803	0.160606	-5.58757	0.0364987	4.14711	0.000533966	0.0349412	-1.1631	0.537728
GeneID:100306201	uncharacterized LOC100306201	100306201	LOC100306201	GO:0006952 defense response	NA	NA	NA	4.4463	0.676362	1.64306	0.116595	0.38626	-4.85036	1.42303	3.45319	0.00262207	0.262864	-1.487	-2.07833	-3.56091	0.00205063	0.10637	-1.26738	0.0168359	2.58842	0.0178981	0.0375018	-5.49051	-0.0252029	-2.83056	0.01059	0.0326164	-4.67886	0.0126847	1.01768	0.321442	0.503977	-7.33352	0.0128211	0.952978	0.352408	0.573777	-7.32111	0.00550835	0.341417	0.736486	0.900165	-7.54478	0.703053
GeneID:100791693	protein VAC14 homolog	100791693	LOC100791693	GO:0006661 phosphatidylinositol biosynthetic process; GO:0033674 positive regulation of kinase activity	GO:0010008 endosome membrane; GO:0000306 extrinsic component of vacuolar membrane; GO:0070772 PAS complex; GO:0005774 vacuolar membrane	NA	NA	2.63456	-0.450376	-4.11115	0.000579962	0.054745	-0.149178	-0.216389	-1.97313	0.0630041	0.447877	-4.05197	0.552695	3.55832	0.00206277	0.106729	-1.27264	-0.00607694	-3.51072	0.00229971	0.00656554	-3.50477	-0.00536713	-2.26504	0.0352229	0.0836661	-5.80902	0.00740604	2.2327	0.037624	0.119108	-5.53539	-0.00762919	-2.13084	0.0461983	0.167689	-5.6468	0.00288397	0.671688	0.509759	0.779941	-7.37177	-0.423101
GeneID:100809483	geraniol 8-hydroxylase-like	100809483	LOC100809483	NA	GO:0016021 integral component of membrane	GO:0020037 heme binding; GO:0005506 iron ion binding; GO:0004497 monooxygenase activity; GO:0016705 oxidoreductase activity, acting on paired donors, with incorporation or reduction of molecular oxygen	NA	-1.02245	-0.79599	-3.22146	0.00443451	0.110523	-2.00454	-0.255263	-1.03197	0.314871	0.721809	-5.20778	1.24628	3.55741	0.00206709	0.106729	-1.2745	0.014397	3.68757	0.00153447	0.00466762	-3.10474	0.000225181	0.0421331	0.966826	0.979295	-8.19841	-0.0323817	-4.32814	0.000352407	0.00491314	-0.995402	0.0123252	1.52624	0.143203	0.337397	-6.63255	-0.0032095	-0.331414	0.74391	0.903356	-7.54829	-0.896039
GeneID:100819563	CTP synthase	100819563	LOC100819563	GO:0044210 'de novo' CTP biosynthetic process; GO:0006241 CTP biosynthetic process; GO:0006541 glutamine metabolic process; GO:0019856 pyrimidine nucleobase biosynthetic process	NA	GO:0005524 ATP binding; GO:0003883 CTP synthase activity; GO:0042802 identical protein binding	00240 Pyrimidine metabolism; 01100 Metabolic pathways	2.89989	0.36997	1.75949	0.0943675	0.352808	-4.67921	0.717264	3.40749	0.00290953	0.267421	-1.57211	-1.06046	-3.55703	0.00206886	0.106729	-1.27527	-0.0296551	-8.92575	2.83113e-08	6.26371e-07	8.04774	0.049899	10.9714	9.94028e-10	2.19111e-07	11.8226	-0.0300472	-4.71935	0.00014423	0.00278267	-0.0957169	0.00330451	0.480853	0.636037	0.799711	-7.66636	-0.0102573	-1.24463	0.228197	0.557847	-6.82407	0.324292
GeneID:100798369	ethylene-responsive transcription factor 12	100798369	LOC100798369	NA	GO:0005634 nucleus	GO:0003677 DNA binding; GO:0003700 DNA-binding transcription factor activity	NA	-1.25034	1.15013	3.90286	0.000936092	0.0653357	-0.587232	0.908515	3.07965	0.00609789	0.287433	-2.17735	-1.48587	-3.55622	0.00207271	0.106762	-1.27693	-0.00217545	-0.467205	0.645595	0.722081	-8.39907	0.0178426	2.79924	0.0113421	0.034444	-4.74451	-0.00723508	-0.810839	0.427363	0.602286	-7.52379	0.00975279	1.01262	0.323792	0.545316	-7.2625	-0.00275576	-0.238598	0.813937	0.934745	-7.57593	1.13468
GeneID:100817969	protein DA1-related 1	100817969	LOC100817969	NA	NA	GO:0046872 metal ion binding; GO:0043130 ubiquitin binding	NA	4.63244	-0.290907	-3.77269	0.0012623	0.0698401	-0.86056	-0.210732	-2.72999	0.0131903	0.324162	-2.80595	0.388354	3.55219	0.00209188	0.107583	-1.28513	-0.00726727	-5.96474	9.14278e-06	6.41907e-05	2.07946	-0.00388723	-2.33069	0.0307781	0.0752994	-5.6846	0.00484767	2.07628	0.051488	0.147836	-5.82048	0.00756266	3.00092	0.00726832	0.053973	-3.90898	-0.00419722	-1.38882	0.180737	0.507354	-6.64137	-0.256709
GeneID:100791014	peroxidase 66	100791014	LOC100791014	NA	NA	NA	00940 Phenylpropanoid biosynthesis; 01100 Metabolic pathways; 01110 Biosynthesis of secondary metabolites	-0.87066	1.18176	3.50212	0.00234525	0.0889455	-1.42578	0.465537	1.37813	0.183962	0.616399	-4.84893	-1.69616	-3.54521	0.00212553	0.108641	-1.29935	0.000632274	0.118585	0.906832	0.931361	-8.5058	0.0284196	3.89376	0.000955877	0.00500112	-2.32315	0.00754763	0.738703	0.468993	0.638868	-7.58071	0.0293175	2.65836	0.015402	0.0866542	-4.62705	0.0284892	2.15413	0.0440938	0.277323	-5.425	1.22082
GeneID:100782780	E3 ubiquitin-protein ligase WAV3-like	100782780	LOC100782780	NA	NA	NA	NA	0.702259	-0.871944	-3.03598	0.00672246	0.126395	-2.38048	-0.727067	-2.52883	0.0203217	0.349402	-3.15547	1.44426	3.54674	0.00211809	0.108641	-1.29623	0.0148869	3.28049	0.00388098	0.0101919	-4.01877	-0.0119602	-1.92529	0.0690871	0.141196	-6.41773	0.00517529	0.595116	0.558693	0.712977	-7.679	-0.028283	-3.01314	0.00707341	0.0531248	-3.88275	0.0112492	0.999356	0.330012	0.651533	-7.09491	-0.904033
GeneID:100500394	protein NETWORKED 1A	100500394	LOC100500394	NA	NA	NA	NA	2.75878	-0.285411	-1.60756	0.124201	0.395924	-4.90083	-0.455799	-2.5645	0.0188362	0.343843	-3.09428	0.892466	3.54535	0.00212482	0.108641	-1.29905	-0.00901902	-3.21498	0.00449977	0.0115637	-4.16329	0.0291269	7.58467	3.35431e-07	1.11723e-05	5.78892	0.0377044	7.01364	1.0333e-06	0.000154611	4.94567	-0.00576948	-0.994297	0.332405	0.554337	-7.28085	-0.0100864	-1.44951	0.163282	0.48889	-6.55958	-0.195744
GeneID:100813605	GTP-binding nuclear protein Ran-3	100813605	LOC100813605	GO:0006913 nucleocytoplasmic transport; GO:0015031 protein transport	GO:0005634 nucleus	GO:0005525 GTP binding; GO:0003924 GTPase activity	03008 Ribosome biogenesis in eukaryotes; 03013 RNA transport	4.78851	0.117335	1.56008	0.13502	0.410693	-4.96702	0.129646	1.72192	0.101104	0.514266	-4.41293	-0.378123	-3.54591	0.00212214	0.108641	-1.29793	0.0149834	12.6083	9.33104e-11	1.00651e-08	13.9951	0.00357056	2.19485	0.0406237	0.0935867	-5.93976	-0.0103991	-4.5664	0.000204326	0.0034717	-0.447139	-0.00816004	-3.31969	0.00355136	0.0348894	-3.21324	0.000339761	0.115262	0.909431	0.970156	-7.59879	0.0524742
GeneID:100815623	uncharacterized protein At3g49140	100815623	LOC100815623	NA	NA	NA	NA	3.38337	-0.219537	-2.52642	0.0204258	0.192058	-3.37201	-0.230312	-2.64758	0.0157641	0.333518	-2.95041	0.436619	3.54383	0.00213225	0.108671	-1.30217	0.00140737	1.02501	0.318059	0.412076	-7.97535	-0.019602	-10.4291	2.30781e-09	3.56615e-07	10.9479	0.00733128	2.78634	0.0116665	0.0527917	-4.43832	-0.00829176	-2.91963	0.00870397	0.0603826	-4.08253	-0.00670112	-1.96759	0.0636835	0.324769	-5.75527	-0.202995
GeneID:100811694	uncharacterized LOC100811694	100811694	LOC100811694	NA	NA	NA	NA	2.09971	0.485012	1.82941	0.082862	0.333332	-4.57246	1.03569	3.9023	0.000937299	0.255441	-0.64709	-1.33208	-3.54374	0.00213267	0.108671	-1.30234	0.0387033	9.23909	1.64231e-08	4.20035e-07	8.61329	0.0800845	13.9654	1.56746e-11	2.08303e-08	16.1332	-0.0527634	-6.57276	2.53833e-06	0.000252488	4.02247	0.00540168	0.623406	0.54033	0.73226	-7.58502	0.00808933	0.778502	0.445731	0.738762	-7.29268	0.240843
GeneID:100796450	DCD (development and cell death) domain-containing protein	100796450	LOC100796450	NA	NA	NA	NA	5.43571	0.471093	2.85023	0.0101424	0.146124	-2.74993	0.358574	2.16714	0.0429566	0.4083	-3.75258	-0.830186	-3.5426	0.00213822	0.108787	-1.30466	0.00477885	1.82987	0.0827896	0.135734	-6.89011	0.00976039	2.73016	0.0131852	0.0387965	-4.88817	-0.0158454	-3.16617	0.00502246	0.0293527	-3.62608	-0.000675962	-0.125135	0.901713	0.952686	-7.77883	0.0152034	2.34695	0.0297605	0.233909	-5.06477	0.420384
GeneID:100804497	putative serine/threonine-protein kinase-like protein CCR3	100804497	LOC100804497	NA	NA	GO:0005524 ATP binding; GO:0004672 protein kinase activity	NA	1.91413	1.02208	3.59109	0.00191387	0.0833348	-1.24052	0.506283	1.77692	0.0913764	0.498032	-4.33672	-1.42913	-3.5415	0.00214361	0.108895	-1.3069	0.0123764	2.75208	0.0125715	0.0277056	-5.15523	0.0372303	6.04763	7.65583e-06	0.0001161	2.56878	-0.0473053	-5.48919	2.57167e-05	0.000977558	1.65397	-0.0248644	-2.67303	0.0149222	0.0851529	-4.59708	0.0233485	2.0931	0.0498015	0.29113	-5.53514	0.842019
GeneID:100801941	uncharacterized LOC100801941	100801941	LOC100801941	NA	NA	NA	NA	-0.365934	-1.20926	-3.86643	0.00101781	0.0673602	-0.663775	0.0396933	0.126778	0.90043	0.97512	-5.68302	1.56873	3.53764	0.00216262	0.109278	-1.31477	0.00539883	1.09248	0.288096	0.380558	-7.90437	0.00141149	0.20865	0.836912	0.891917	-8.17649	0.0149055	1.57396	0.131778	0.279998	-6.63945	-0.0190045	-1.85922	0.0783407	0.232385	-6.11795	0.0185041	1.50956	0.147385	0.466801	-6.47589	-1.19439
GeneID:100811503	DExH-box ATP-dependent RNA helicase DExH14	100811503	LOC100811503	NA	GO:0005634 nucleus	GO:0043138 3'-5' DNA helicase activity; GO:0005524 ATP binding; GO:0003723 RNA binding	NA	6.24997	-0.338435	-3.50467	0.00233167	0.0889455	-1.42049	-0.301847	-3.12243	0.0055408	0.287175	-2.09905	0.484185	3.53635	0.00216899	0.109278	-1.31739	-0.0059792	-3.91866	0.000902701	0.002991	-2.57718	-0.00579236	-2.77316	0.0120071	0.0360353	-4.79894	0.000655634	0.224228	0.824941	0.897422	-7.83694	0.00835654	2.64778	0.0157571	0.0877428	-4.64862	-0.00678215	-1.79196	0.0888629	0.375321	-6.0478	-0.316469
GeneID:100786003	hydroxyproline O-arabinosyltransferase 3	100786003	LOC100786003	NA	GO:0016021 integral component of membrane	NA	00514 Other types of O-glycan biosynthesis	-0.581398	-0.786111	-3.48822	0.00242083	0.0901509	-1.45467	-0.555331	-2.46154	0.0234282	0.359189	-3.26988	1.1292	3.53398	0.00218076	0.109278	-1.32222	0.013586	3.81535	0.00114453	0.00364887	-2.81359	-0.0147555	-3.02706	0.00685746	0.0233216	-4.26053	0.00764623	1.12053	0.276264	0.45636	-7.22451	-0.013464	-1.82801	0.0830795	0.241124	-6.1693	0.0318012	3.60042	0.00187347	0.0630621	-2.40876	-0.787772
GeneID:100815959	scarecrow-like protein 21	100815959	LOC100815959	GO:0006355 regulation of transcription, DNA-templated	GO:0005634 nucleus	GO:0003700 DNA-binding transcription factor activity; GO:0043565 sequence-specific DNA binding	NA	-2.1077	-0.945037	-3.18022	0.00486621	0.113721	-2.08865	-0.472447	-1.58816	0.128529	0.55047	-4.59114	1.48972	3.53579	0.00217175	0.109278	-1.31853	-0.0125176	-2.66596	0.0151517	0.0325353	-5.33284	0.0201144	3.12941	0.00545469	0.0194917	-4.03866	-0.000913587	-0.101535	0.920175	0.954853	-7.8579	-0.00300517	-0.309429	0.760318	0.878623	-7.7369	0.025798	2.21505	0.0389967	0.263193	-5.31315	-0.928575
GeneID:100778968	UDP-galactose/UDP-glucose transporter 2	100778968	LOC100778968	NA	GO:0030176 integral component of endoplasmic reticulum membrane; GO:0030173 integral component of Golgi membrane	GO:0022857 transmembrane transporter activity	NA	5.21134	0.282595	2.53037	0.0202551	0.191338	-3.36462	0.265607	2.37571	0.0280364	0.370663	-3.41374	-0.559769	-3.5351	0.00217519	0.109278	-1.31994	0.00558775	3.1665	0.00501867	0.0126988	-4.26966	0.000602143	0.249268	0.805792	0.869179	-8.16674	0.0145886	4.31408	0.000363948	0.00501203	-1.02775	-0.00947432	-2.59568	0.017622	0.093971	-4.75427	-0.00576412	-1.31687	0.203336	0.53352	-6.73463	0.298057
GeneID:778051	MYB transcription factor MYB124	778051	MYB124	NA	GO:0005634 nucleus	GO:0003677 DNA binding	NA	-2.22406	0.73755	2.34087	0.0301374	0.221028	-3.71265	0.473341	1.5007	0.149648	0.579042	-4.7019	-1.57932	-3.53531	0.00217415	0.109278	-1.31951	-0.0139255	-2.79718	0.0113933	0.0254896	-5.06124	0.0191512	2.81015	0.0110745	0.0338015	-4.72168	-0.0169741	-1.77922	0.0909893	0.219038	-6.3242	-0.0165856	-1.61065	0.123522	0.307952	-6.5093	0.0240914	1.95091	0.0657675	0.329712	-5.78385	0.703165
GeneID:100782619	trafficking protein particle complex II-specific subunit 130 homolog	100782619	LOC100782619	GO:0034498 early endosome to Golgi transport; GO:0006891 intra-Golgi vesicle-mediated transport	GO:0005829 cytosol; GO:1990071 TRAPPII protein complex	NA	NA	4.61232	-0.13625	-1.73361	0.0989656	0.359737	-4.71799	-0.239581	-3.04508	0.00658742	0.287906	-2.24043	0.393951	3.53531	0.00217414	0.109278	-1.31951	-0.00182459	-1.46927	0.157904	0.232372	-7.43746	-0.0103053	-6.0621	7.42308e-06	0.000113648	2.60044	0.00586181	2.46321	0.023346	0.0856569	-5.09375	0.00460127	1.79132	0.0889679	0.251684	-6.22887	-0.00486658	-1.57989	0.130414	0.440284	-6.37449	-0.109566
GeneID:100809874	SNAP25 homologous protein SNAP33	100809874	LOC100809874	NA	GO:0005886 plasma membrane	NA	NA	2.45691	0.100748	0.735816	0.470709	0.726183	-5.8438	0.479027	3.49484	0.00238455	0.260067	-1.40933	-0.686147	-3.53446	0.00217836	0.109278	-1.32123	0.0106781	4.93574	8.83605e-05	0.000423241	-0.236464	0.0312959	10.5674	1.85611e-09	3.21521e-07	11.1741	-0.027034	-6.52078	2.82686e-06	0.000268333	3.91201	0.00150233	0.335724	0.740708	0.866101	-7.72804	0.0222534	4.14686	0.000534272	0.0349412	-1.16367	0.00293408
GeneID:100780576	ethylene-responsive transcription factor 1B	100780576	LOC100780576	NA	GO:0005634 nucleus	GO:0003677 DNA binding; GO:0003700 DNA-binding transcription factor activity	04016 MAPK signaling pathway - plant; 04075 Plant hormone signal transduction	-1.72093	0.257427	0.726959	0.475994	0.729958	-5.8501	1.09913	3.10053	0.0058194	0.287175	-2.13914	-1.77527	-3.53583	0.00217154	0.109278	-1.31844	0.0326854	5.8416	1.19195e-05	8.00814e-05	1.80757	0.0580953	7.5848	3.35347e-07	1.11723e-05	5.78918	-0.0480093	-4.47751	0.00025032	0.00396344	-0.651606	0.00605583	0.523254	0.606765	0.779858	-7.6443	0.00898119	0.647111	0.525198	0.788996	-7.3884	0.0495259
GeneID:113000757	uncharacterized LOC113000757	113000757	LOC113000757	NA	NA	NA	NA	-1.42876	-0.664046	-2.69382	0.0142663	0.16702	-3.05434	-0.866132	-3.50985	0.00230427	0.260067	-1.38132	1.23483	3.53305	0.00218539	0.109345	-1.3241	0.00200151	0.513868	0.613189	0.693656	-8.3753	-0.00628335	-1.17844	0.252973	0.377307	-7.4946	0.00617857	0.827779	0.417934	0.593757	-7.5097	0.00933869	1.15915	0.260562	0.480552	-7.1051	0.00756864	0.783389	0.442925	0.736981	-7.28879	-0.637829
GeneID:100809773	HSP70 family protein	100809773	LOC100809773	GO:0034620 cellular response to unfolded protein; GO:0051085 chaperone cofactor-dependent protein refolding; GO:0042026 protein refolding; GO:0006986 response to unfolded protein	GO:0005737 cytoplasm	GO:0005524 ATP binding; GO:0016887 ATPase activity; GO:0042623 NA; GO:0031072 heat shock protein binding; GO:0051787 misfolded protein binding; GO:0044183 protein folding chaperone; GO:0051082 unfolded protein binding	NA	1.13993	1.03219	4.30074	0.000375256	0.0463978	0.249302	0.625425	2.6031	0.0173442	0.339363	-3.02765	-1.20202	-3.53238	0.00218872	0.109347	-1.32546	-0.000342273	-0.0902565	0.929015	0.948453	-8.5089	0.00812758	1.56564	0.133714	0.234069	-6.98673	-0.00175702	-0.241777	0.811508	0.889353	-7.83266	0.00637377	0.812573	0.426392	0.640243	-7.44618	-0.016439	-1.74762	0.0964537	0.388279	-6.1186	1.02491
GeneID:100781003	switch 2	100781003	LOC100781003	NA	NA	GO:0005524 ATP binding	NA	3.05703	-0.321407	-3.56387	0.00203679	0.0848456	-1.29728	-0.293252	-3.24819	0.00417491	0.282389	-1.86756	0.451494	3.53094	0.00219594	0.109379	-1.3284	-0.000680076	-0.477251	0.638554	0.716325	-8.39414	-0.00272959	-1.3993	0.177621	0.289852	-7.2193	0.00716772	2.62484	0.0165539	0.0671842	-4.77066	0.000763885	0.259166	0.798257	0.898306	-7.75184	-0.00472967	-1.33809	0.196449	0.525367	-6.70755	-0.301136
GeneID:732576	lectin	732576	LOC732576	NA	NA	GO:0030246 carbohydrate binding	NA	9.42301	0.467845	1.40259	0.176651	0.46159	-5.1755	1.08343	3.2446	0.00420883	0.282389	-1.87418	-1.67012	-3.53141	0.00219357	0.109379	-1.32744	-0.00117445	-0.222836	0.826009	0.869479	-8.48711	0.00660042	0.914845	0.371584	0.502401	-7.76877	0.0240551	2.38172	0.0276878	0.0964807	-5.25259	0.013894	1.2745	0.217648	0.433118	-6.96827	0.00139915	0.107024	0.915877	0.972022	-7.59975	0.54128
GeneID:100776623	pectinesterase	100776623	LOC100776623	NA	NA	NA	00040 Pentose and glucuronate interconversions; 01100 Metabolic pathways	1.42075	0.911214	4.18043	0.000494611	0.0507175	-0.00347173	0.740206	3.39225	0.00301214	0.267621	-1.60047	-1.09097	-3.53009	0.00220022	0.109428	-1.33013	0.0185851	5.39623	3.15733e-05	0.000180482	0.81128	0.0304594	6.46056	3.20388e-06	6.05939e-05	3.46309	0.0261154	3.95689	0.000826776	0.00857035	-1.84832	0.0107199	1.50479	0.148598	0.345019	-6.66304	0.0320971	3.75713	0.00130821	0.0533284	-2.05408	0.945615
GeneID:112999085	18S ribosomal RNA	112999085	LOC112999085	NA	NA	NA	NA	-2.33118	1.36693	2.5228	0.0205833	0.19236	-3.37878	1.92054	3.54074	0.00214735	0.260067	-1.32364	-2.71103	-3.52893	0.00220603	0.109553	-1.33248	-0.00409857	-0.478731	0.637519	0.715381	-8.3934	-0.0310114	-2.64609	0.0158145	0.0448451	-5.06087	-0.0383258	-2.33605	0.0304388	0.102939	-5.34035	0.00335586	0.189506	0.851678	0.928415	-7.76821	0.0279853	1.31782	0.203024	0.533333	-6.73343	1.30536
GeneID:100500000	putative 40S ribosomal protein S4	100500000	LOC100500000	GO:0006412 translation	GO:0005840 ribosome	GO:0019843 rRNA binding; GO:0003735 structural constituent of ribosome	03010 Ribosome	3.07143	0.333119	2.69538	0.0142182	0.16702	-3.05134	0.326445	2.63854	0.0160736	0.334513	-2.96614	-0.618189	-3.52788	0.00221134	0.109653	-1.33462	0.0152566	7.81271	2.1667e-07	3.09078e-06	5.93775	0.0102711	3.84223	0.00107602	0.00547449	-2.441	-0.0101989	-2.72539	0.0133227	0.057791	-4.56479	-0.014446	-3.57644	0.00197909	0.0245433	-2.63913	-0.00562355	-1.16097	0.259841	0.587429	-6.92227	0.257011
GeneID:100781716	F-box protein SKIP14	100781716	LOC100781716	NA	NA	NA	NA	3.50188	-0.359188	-4.18619	0.000488112	0.0506737	0.0086358	-0.117135	-1.3637	0.188389	0.620505	-4.86559	0.429016	3.52649	0.00221836	0.109673	-1.33745	-0.00517474	-3.81689	0.00114049	0.00363702	-2.81007	-0.00269547	-1.45238	0.162492	0.271131	-7.14736	0.00519634	2.0001	0.0597895	0.163866	-5.9546	0.000989603	0.352892	0.728001	0.858861	-7.72187	0.00373082	1.10941	0.280914	0.607306	-6.97983	-0.332431
GeneID:100811844	uncharacterized LOC100811844	100811844	LOC100811844	NA	GO:0016021 integral component of membrane	NA	NA	1.17966	0.536004	3.58533	0.00193925	0.0833474	-1.25253	0.136857	0.914454	0.371784	0.756222	-5.30905	-0.74756	-3.52679	0.00221683	0.109673	-1.33683	-0.00280043	-1.18552	0.25023	0.338714	-7.79999	-0.00115467	-0.357082	0.724912	0.809081	-8.13255	-0.00262592	-0.580095	0.568575	0.721148	-7.6881	-0.0146195	-2.99211	0.00741224	0.0545782	-3.92789	0.0192417	3.28394	0.00385079	0.0896817	-3.11521	0.527718
GeneID:100783557	protein indeterminate-domain 7	100783557	LOC100783557	NA	GO:0005634 nucleus	GO:0003700 DNA-binding transcription factor activity; GO:0003676 nucleic acid binding	NA	4.77558	-0.351714	-3.9376	0.000864249	0.0634919	-0.514193	-0.441152	-4.93359	8.87905e-05	0.255441	1.24726	0.4464	3.52483	0.00222678	0.109678	-1.34082	-0.00257122	-1.82181	0.0840498	0.137485	-6.9033	-0.0183104	-9.47736	1.09417e-08	9.54584e-07	9.33283	0.00901374	3.33275	0.00344774	0.0226551	-3.25915	0.0128713	4.40909	0.000292744	0.00810486	-0.735249	-0.0126285	-3.60732	0.00184412	0.062643	-2.3932	-0.306041
GeneID:100807603	sulfite exporter TauE/SafE family protein 3-like	100807603	LOC100807603	NA	NA	NA	NA	7.07848	-0.339971	-3.8333	0.0010983	0.0678727	-0.733359	-0.147179	-1.65771	0.113573	0.530637	-4.49978	0.442438	3.51848	0.00225929	0.109678	-1.35374	-0.0163085	-11.6378	3.67963e-10	2.52059e-08	12.5655	-0.00602922	-3.14297	0.00529123	0.0190383	-4.00908	0.00311491	1.15993	0.260253	0.438583	-7.18031	0.00459641	1.58574	0.129077	0.316557	-6.54619	0.00429249	1.23489	0.231722	0.561424	-6.8358	-0.291688
GeneID:100306678	uncharacterized LOC100306678	100306678	LOC100306678	GO:0030001 metal ion transport	NA	GO:0046872 metal ion binding	NA	3.78914	1.05785	3.53402	0.00218057	0.0871179	-1.35945	0.266123	0.888101	0.385442	0.76393	-5.33024	-1.49309	-3.51808	0.00226136	0.109678	-1.35455	0.000369336	0.0780892	0.938563	0.955532	-8.50998	0.0218598	3.3763	0.00312329	0.0126158	-3.49416	-0.0232421	-2.56436	0.0188419	0.0735326	-4.89275	-0.0475874	-4.86432	0.000103829	0.00463758	0.309879	0.0212309	1.80969	0.0859763	0.370095	-6.01913	0.948702
GeneID:100810131	N-acylphosphatidylethanolamine synthase	100810131	LOC100810131	GO:0006644 phospholipid metabolic process	GO:0016021 integral component of membrane	GO:0008374 O-acyltransferase activity	00564 Glycerophospholipid metabolism	-1.03586	-0.830393	-3.42928	0.00276882	0.0940825	-1.57692	-0.62233	-2.56728	0.0187248	0.343039	-3.08949	1.20969	3.52343	0.00223392	0.109678	-1.34367	0.00429939	1.1237	0.274952	0.366253	-7.87019	0.001532	0.292499	0.773032	0.845791	-8.15448	0.0168472	2.29775	0.032939	0.108723	-5.41321	-0.00923166	-1.16649	0.257655	0.477529	-7.09673	0.015839	1.66892	0.111307	0.411844	-6.24106	-0.800256
GeneID:100818119	cytochrome b561 and DOMON domain-containing protein At5g47530	100818119	LOC100818119	GO:0055114 oxidation-reduction process	GO:0016021 integral component of membrane	GO:0046872 metal ion binding	NA	5.36904	0.669145	3.1345	0.00539271	0.116167	-2.18156	0.318041	1.48822	0.152883	0.582475	-4.71732	-1.06675	-3.52439	0.00222905	0.109678	-1.34173	0.0127526	3.7807	0.00123931	0.00390642	-2.89269	0.0321994	6.9734	1.12042e-06	2.71905e-05	4.54451	-0.0401969	-6.21867	5.32278e-06	0.00038305	3.26329	-0.0276744	-3.96654	0.000808642	0.0146332	-1.75193	0.0325244	3.88729	0.000970191	0.0455263	-1.75775	0.509363
GeneID:100784514	protein SPIRRIG	100784514	LOC100784514	NA	NA	NA	NA	4.94626	-0.3695	-3.03365	0.0067575	0.126647	-2.38516	-0.319791	-2.62271	0.0166298	0.336232	-2.99366	0.608733	3.52493	0.00222629	0.109678	-1.34063	-0.0117264	-6.0931	6.94819e-06	5.12616e-05	2.36112	-0.00164626	-0.624882	0.539381	0.657459	-7.99617	-0.00250903	-0.680321	0.504397	0.669446	-7.62311	0.00411628	1.03405	0.313923	0.536743	-7.24067	-0.00592686	-1.24155	0.229308	0.558895	-6.82779	-0.350345
GeneID:100793417	uncharacterized LOC100793417	100793417	LOC100793417	NA	NA	NA	NA	-0.836176	-0.678902	-2.68482	0.0145469	0.168313	-3.07165	-0.938083	-3.70581	0.00147165	0.255441	-1.0149	1.26156	3.51875	0.00225795	0.109678	-1.35321	-0.019792	-4.95361	8.48707e-05	0.00040924	-0.195545	0.0131521	2.40465	0.0263958	0.0668558	-5.54207	-0.0143144	-1.86955	0.0768252	0.195045	-6.17664	-0.0022132	-0.267801	0.791699	0.894629	-7.74946	-0.0415107	-4.18849	0.000485549	0.0332606	-1.06815	-0.698954
GeneID:100817411	potassium transporter 6	100817411	LOC100817411	GO:0006813 potassium ion transport	GO:0016021 integral component of membrane; GO:0016020 membrane; GO:0005886 plasma membrane	GO:0015079 potassium ion transmembrane transporter activity	NA	0.39143	0.419621	2.40418	0.0264213	0.209714	-3.59789	0.325417	1.86245	0.0778646	0.476249	-4.21499	-0.870723	-3.51855	0.00225898	0.109678	-1.35362	0.00138187	0.501072	0.621998	0.701781	-8.38204	-0.0143793	-3.80887	0.0011617	0.00582392	-2.51719	-0.00727032	-1.37569	0.184704	0.34971	-6.91528	0.00144321	0.253001	0.802948	0.90059	-7.75349	-0.0105793	-1.54653	0.13825	0.453189	-6.42303	0.404081
GeneID:547820	31 kDa protein	547820	LOC547820	NA	NA	GO:0045735 nutrient reservoir activity	NA	11.3159	0.396332	2.01578	0.0579884	0.286631	-4.27433	0.713844	3.62679	0.00176374	0.255441	-1.16278	-0.981366	-3.52037	0.00224959	0.109678	-1.34991	0.00416966	1.34217	0.195147	0.276641	-7.60781	-0.0204144	-4.80031	0.000120023	0.000978775	-0.237485	0.010876	1.82688	0.0832564	0.206025	-6.247	0.00787881	1.22611	0.234936	0.452769	-7.02703	0.0132907	1.72473	0.100586	0.39459	-6.15464	0.43821
GeneID:100809388	inositol oxygenase 1	100809388	LOC100809388	NA	NA	NA	NA	-1.84979	0.741362	1.96971	0.0634229	0.298541	-4.34979	0.976948	2.59284	0.0177294	0.340641	-3.0454	-1.87894	-3.52093	0.00224671	0.109678	-1.34876	0.00365754	0.615012	0.545744	0.632661	-8.31626	-0.0141228	-1.73477	0.0987559	0.186154	-6.7298	0.00690822	0.606169	0.55148	0.707269	-7.67215	0.0277087	2.25254	0.0361342	0.144047	-5.42273	-0.0190437	-1.29096	0.211998	0.54091	-6.7672	0.779202
GeneID:100127376	WRKY transcription factor 23	100127376	WRKY23	NA	NA	NA	NA	3.96148	0.448498	1.6341	0.118475	0.388663	-4.86317	0.834371	3.03677	0.00671065	0.287906	-2.25557	-1.36916	-3.5184	0.00225973	0.109678	-1.35391	0.00700705	1.61576	0.122406	0.188029	-7.22603	0.0635865	10.711	1.48362e-09	2.78476e-07	11.4067	-0.0593985	-7.14745	7.907e-07	0.000137536	5.22086	0.0202259	2.25482	0.0359664	0.143524	-5.41846	0.0152971	1.42206	0.171	0.497471	-6.59692	0.273477
GeneID:100786266	uncharacterized LOC100786266	100786266	LOC100786266	NA	NA	NA	NA	2.53133	0.18992	1.11847	0.277121	0.567271	-5.50513	0.326984	1.9236	0.0693113	0.458985	-4.12567	-0.847983	-3.5222	0.00224021	0.109678	-1.34618	0.0085265	3.17796	0.00489099	0.0124183	-4.24457	0.0279096	7.59898	3.26288e-07	1.09942e-05	5.81747	-0.0157368	-3.06075	0.00636089	0.0345759	-3.85523	-0.0179723	-3.23849	0.00426733	0.0388953	-3.39251	0.00477715	0.717816	0.481487	0.761889	-7.33897	0.103343
GeneID:100527381	tau class glutathione S-transferase	100527381	GSTU4	GO:0006749 glutathione metabolic process	GO:0005737 cytoplasm	GO:0004364 glutathione transferase activity	00480 Glutathione metabolism; 01100 Metabolic pathways	3.45898	0.235639	0.875434	0.392124	0.667868	-5.73507	1.19934	4.45094	0.000266004	0.255441	0.37221	-1.34459	-3.52321	0.00223503	0.109678	-1.34412	0.0389547	9.15924	1.88464e-08	4.62056e-07	8.47032	0.0723232	12.4223	1.20579e-10	6.16309e-08	14.0139	-0.0554182	-6.79962	1.59327e-06	0.000190272	4.50064	-0.0118883	-1.35139	0.192231	0.402355	-6.87099	0.0270301	2.5622	0.0189288	0.190049	-4.6429	-0.0218779
GeneID:100792950	uncharacterized LOC100792950	100792950	LOC100792950	GO:0006869 lipid transport	NA	GO:0008289 lipid binding	NA	0.695556	1.54275	3.61858	0.0017972	0.081569	-1.18315	0.952948	2.23278	0.0376176	0.396917	-3.64771	-2.12594	-3.51695	0.0022672	0.10975	-1.35685	0.0121673	1.80619	0.0865401	0.140903	-6.92876	0.0121345	1.31587	0.203665	0.320635	-7.32795	0.00336872	0.260954	0.796897	0.880805	-7.82761	0.0118984	0.853919	0.403645	0.620531	-7.41126	0.028424	1.70105	0.105021	0.401834	-6.19156	1.54123
GeneID:100815089	uncharacterized protein At1g76070	100815089	LOC100815089	NA	NA	NA	NA	0.702943	1.24192	3.36369	0.00321401	0.0980996	-1.71248	0.601705	1.62795	0.119782	0.538217	-4.53923	-1.84085	-3.51652	0.00226946	0.10975	-1.35774	0.00695794	1.19269	0.247476	0.335825	-7.79164	0.0400888	5.01988	7.31061e-05	0.000664698	0.265335	-0.0719266	-6.43382	3.38752e-06	0.000297735	3.72642	-0.0152652	-1.26505	0.220943	0.437214	-6.97989	0.0257814	1.78164	0.0905821	0.378114	-6.06439	1.01775
GeneID:100817875	CCR4 associated factor 1-related protein	100817875	LOC100817875	NA	GO:0030014 CCR4-NOT complex	GO:0003676 nucleic acid binding; GO:0004535 poly(A)-specific ribonuclease activity	03018 RNA degradation	2.83728	0.733135	3.78365	0.00123096	0.0697631	-0.837581	0.0513235	0.264592	0.794134	0.943013	-5.65789	-0.965082	-3.51288	0.0022884	0.110505	-1.36515	-0.010721	-3.50175	0.00234727	0.00668237	-3.52495	-0.00101854	-0.243026	0.810554	0.872959	-8.16835	-0.00980951	-1.67198	0.110695	0.249089	-6.4925	-0.00078418	-0.12383	0.902733	0.953157	-7.779	0.0108548	1.42934	0.168925	0.495057	-6.58708	0.732051
GeneID:732581	PIP2,2	732581	PIP2-6	NA	GO:0016021 integral component of membrane; GO:0005886 plasma membrane	GO:0015250 water channel activity; GO:0015267 channel activity	NA	6.40856	-0.209179	-1.64587	0.116009	0.385409	-4.84633	-0.0456685	-0.358946	0.72354	0.919841	-5.63056	0.632715	3.51123	0.00229703	0.110761	-1.3685	-0.0211337	-10.5239	1.98715e-09	8.31473e-08	10.8094	-0.0132238	-4.81042	0.000117304	0.000961823	-0.214274	-0.0341472	-8.87339	3.10449e-08	2.45573e-05	8.55842	-0.00160304	-0.385929	0.703779	0.843372	-7.70914	0.0359196	7.21106	6.96836e-07	0.00178084	5.58184	-0.238687
[truncated: 32,534 more rows]
[truncated: 14 more columns]

## Sheet: README
GENE_ID	Gene Identification number
GENENAME	Name associated with the functional annotation
ENTREZID	Id number in NCBI
[truncated: 61 more rows]

## Sheet: overlap genes
GENE_ID	GENENAME	ENTREZID	SYMBOL	BP	CC	MF	KEGGpathway	AveExpr
[truncated: 25 more rows]
