# Supplementary material for: Dominant foliar endophytes influence soybean yield and transcriptome
Source: FEMS Microbiol Ecol. 2025 May 13;101(6):fiaf053. doi: 10.1093/femsec/fiaf053 (PMC12089775; doi:10.1093/femsec/fiaf053)
Supplement: fiaf053_Supplemental_Files [file fiaf053_supplemental_files.zip › Supplementary table 2.xlsx]

## Sheet: Meth_no_Coll1_topGO
GO.ID	Term	Annotated	Significant	Expected	Rank in Fisher	KS	Fisher
GO:0006412	translation	736	1	5.52	121	6.1e-15	1
GO:0010200	response to chitin	18	7	0.13	1	1e-06	3.2e-11
GO:0018298	protein-chromophore linkage	36	0	0.27	122	0.00041	1
GO:0040029	regulation of gene expression, epigeneti...	81	0	0.61	123	0.00059	1
GO:0006267	pre-replicative complex assembly involve...	11	0	0.08	124	0.00066	1
GO:0010411	xyloglucan metabolic process	60	2	0.45	22	0.00104	0.0745
GO:0009833	plant-type primary cell wall biogenesis	35	1	0.26	60	0.00221	0.2319
GO:0051603	proteolysis involved in cellular protein...	561	2	4.21	96	0.00296	0.4662
GO:0031325	positive regulation of cellular metaboli...	494	1	3.7	125	0.00305	1
GO:0009737	response to abscisic acid	77	0	0.58	126	0.00336	1
GO:0007064	mitotic sister chromatid cohesion	19	1	0.14	43	0.00357	0.1333
GO:0019252	starch biosynthetic process	18	0	0.13	127	0.00372	1
GO:0009768	photosynthesis, light harvesting in phot...	20	0	0.15	128	0.00375	1
GO:0000028	ribosomal small subunit assembly	30	0	0.22	129	0.00518	1
GO:0030244	cellulose biosynthetic process	45	1	0.34	69	0.00601	0.2877
GO:0019441	tryptophan catabolic process to kynureni...	8	2	0.06	2	0.00624	0.0015
GO:0002181	cytoplasmic translation	123	0	0.92	130	0.00632	1
GO:0000272	polysaccharide catabolic process	105	3	0.79	24	0.00741	0.0845
GO:1902975	mitotic DNA replication initiation	7	0	0.05	131	0.00841	1
GO:0046854	phosphatidylinositol phosphorylation	30	0	0.22	132	0.00905	1
GO:0042546	cell wall biogenesis	162	3	1.21	63	0.00914	0.2468
GO:0009263	deoxyribonucleotide biosynthetic process	12	0	0.09	133	0.00939	1
GO:0009226	nucleotide-sugar biosynthetic process	22	1	0.16	46	0.00951	0.1527
GO:0000727	double-strand break repair via break-ind...	16	0	0.12	134	0.01009	1
GO:0006826	iron ion transport	50	0	0.37	135	0.01038	1
GO:0055072	iron ion homeostasis	76	0	0.57	136	0.01042	1
GO:0000373	Group II intron splicing	10	0	0.07	137	0.01047	1
GO:0016574	histone ubiquitination	9	0	0.07	138	0.01093	1
GO:0043067	regulation of programmed cell death	16	1	0.12	38	0.01154	0.1135
GO:0009691	cytokinin biosynthetic process	17	0	0.13	139	0.01196	1
GO:0008360	regulation of cell shape	14	0	0.1	140	0.01246	1
GO:0032956	regulation of actin cytoskeleton organiz...	37	0	0.28	141	0.01351	1
GO:0006208	pyrimidine nucleobase catabolic process	9	0	0.07	142	0.01382	1
GO:0009903	chloroplast avoidance movement	21	0	0.16	143	0.01403	1
GO:0030154	cell differentiation	146	2	1.09	72	0.01481	0.2994
GO:0006952	defense response	268	6	2.01	11	0.0154	0.027
GO:0016241	regulation of macroautophagy	5	0	0.04	144	0.01545	1
GO:0042447	hormone catabolic process	6	0	0.04	145	0.01693	1
GO:1903003	positive regulation of protein deubiquit...	5	0	0.04	146	0.01778	1
GO:0046373	L-arabinose metabolic process	6	0	0.04	147	0.01847	1
GO:0006970	response to osmotic stress	54	2	0.4	17	0.01848	0.0619
GO:0048544	recognition of pollen	67	0	0.5	148	0.01901	1
GO:0006793	phosphorus metabolic process	1563	6	11.72	44	0.01917	0.1424
GO:0006271	DNA strand elongation involved in DNA re...	16	0	0.12	149	0.01947	1
GO:0016042	lipid catabolic process	109	1	0.82	101	0.01965	0.5612
GO:0046323	glucose import	45	1	0.34	70	0.02132	0.2877
GO:0006090	pyruvate metabolic process	101	0	0.76	150	0.0222	1
GO:0009416	response to light stimulus	142	0	1.06	151	0.02267	1
GO:0006108	malate metabolic process	20	0	0.15	152	0.0227	1
GO:0009739	response to gibberellin	38	2	0.28	45	0.02294	0.1515
GO:0071705	nitrogen compound transport	947	5	7.1	153	0.02323	1
GO:0070940	dephosphorylation of RNA polymerase II C...	13	0	0.1	154	0.02455	1
GO:0009651	response to salt stress	52	0	0.39	155	0.02457	1
GO:0006817	phosphate ion transport	26	2	0.19	36	0.02475	0.1126
GO:0051341	regulation of oxidoreductase activity	5	0	0.04	156	0.02532	1
GO:0006623	protein targeting to vacuole	26	0	0.19	157	0.02598	1
GO:0048856	anatomical structure development	399	5	2.99	158	0.02626	1
GO:0009685	gibberellin metabolic process	11	0	0.08	159	0.02641	1
GO:0046395	carboxylic acid catabolic process	124	2	0.93	160	0.02643	1
GO:0006414	translational elongation	49	0	0.37	161	0.02657	1
GO:0042752	regulation of circadian rhythm	18	0	0.13	162	0.02697	1
GO:0042147	retrograde transport, endosome to Golgi	35	0	0.26	163	0.02722	1
GO:0005975	carbohydrate metabolic process	964	9	7.23	164	0.02724	1
GO:2000762	regulation of phenylpropanoid metabolic ...	6	0	0.04	165	0.02763	1
GO:0042737	drug catabolic process	149	2	1.12	166	0.02866	1
GO:0009097	isoleucine biosynthetic process	11	0	0.08	167	0.02957	1
GO:0051493	regulation of cytoskeleton organization	52	0	0.39	168	0.03171	1
GO:2000028	regulation of photoperiodism, flowering	13	0	0.1	169	0.0324	1
GO:1901576	organic substance biosynthetic process	3928	22	29.46	79	0.03329	0.3314
GO:0043086	negative regulation of catalytic activit...	28	0	0.21	170	0.03463	1
GO:0000902	cell morphogenesis	57	0	0.43	171	0.03466	1
GO:0006997	nucleus organization	34	0	0.25	172	0.03575	1
GO:0010628	positive regulation of gene expression	364	0	2.73	173	0.03737	1
GO:0015698	inorganic anion transport	43	3	0.32	174	0.03789	1
GO:0009733	response to auxin	166	5	1.24	5	0.03837	0.0064
GO:0007015	actin filament organization	94	0	0.7	175	0.03882	1
GO:0000184	nuclear-transcribed mRNA catabolic proce...	17	0	0.13	176	0.03974	1
GO:0009099	valine biosynthetic process	7	0	0.05	177	0.04027	1
GO:0010119	regulation of stomatal movement	23	1	0.17	48	0.04149	0.1591
GO:0048015	phosphatidylinositol-mediated signaling	12	0	0.09	178	0.04242	1
GO:0009809	lignin biosynthetic process	7	0	0.05	179	0.04384	1
GO:0009904	chloroplast accumulation movement	24	0	0.18	180	0.04606	1
GO:0034724	DNA replication-independent nucleosome o...	8	0	0.06	181	0.04633	1
GO:0019430	removal of superoxide radicals	11	0	0.08	182	0.04655	1
GO:0009627	systemic acquired resistance	16	2	0.12	4	0.04665	0.0062
GO:0008361	regulation of cell size	7	0	0.05	183	0.04673	1
GO:0031324	negative regulation of cellular metaboli...	213	2	1.6	184	0.04734	1
GO:0006168	adenine salvage	10	0	0.07	185	0.04746	1
GO:0019748	secondary metabolic process	74	0	0.55	186	0.0475	1
GO:0009269	response to desiccation	6	0	0.04	187	0.04829	1
GO:0000056	ribosomal small subunit export from nucl...	7	0	0.05	188	0.05272	1
GO:0019673	GDP-mannose metabolic process	7	1	0.05	13	0.05298	0.0513
GO:0000462	maturation of SSU-rRNA from tricistronic...	48	0	0.36	189	0.05321	1
GO:0006355	regulation of transcription, DNA-templat...	1310	8	9.82	114	0.05475	0.7896
GO:0009423	chorismate biosynthetic process	8	0	0.06	190	0.05525	1
GO:0046496	nicotinamide nucleotide metabolic proces...	22	0	0.16	191	0.05583	1
GO:0051095	regulation of helicase activity	8	0	0.06	192	0.05621	1
GO:0017001	antibiotic catabolic process	79	1	0.59	193	0.05629	1
GO:1901362	organic cyclic compound biosynthetic pro...	2064	13	15.48	194	0.05717	1
GO:0007166	cell surface receptor signaling pathway	30	0	0.22	195	0.05725	1
GO:0071369	cellular response to ethylene stimulus	5	0	0.04	196	0.05725	1
GO:0007163	establishment or maintenance of cell pol...	20	0	0.15	197	0.05755	1
GO:0009909	regulation of flower development	17	0	0.13	198	0.05812	1
GO:0030001	metal ion transport	251	0	1.88	199	0.05837	1
GO:0046394	carboxylic acid biosynthetic process	410	2	3.07	200	0.05937	1
GO:0006887	exocytosis	75	0	0.56	201	0.06033	1
GO:0042542	response to hydrogen peroxide	22	0	0.16	202	0.06044	1
GO:0016485	protein processing	74	1	0.55	203	0.06087	1
GO:2000377	regulation of reactive oxygen species me...	10	0	0.07	204	0.06197	1
GO:0044210	'de novo' CTP biosynthetic process	7	0	0.05	205	0.06244	1
GO:0006508	proteolysis	823	7	6.17	18	0.0627	0.062
GO:0010506	regulation of autophagy	12	0	0.09	206	0.06327	1
GO:0005991	trehalose metabolic process	22	0	0.16	207	0.0633	1
GO:0071702	organic substance transport	1116	9	8.37	208	0.0634	1
GO:0097352	autophagosome maturation	10	0	0.07	209	0.06507	1
GO:0042742	defense response to bacterium	53	0	0.4	210	0.06534	1
GO:2000243	positive regulation of reproductive proc...	11	0	0.08	211	0.06565	1
GO:0030865	cortical cytoskeleton organization	19	0	0.14	212	0.06637	1
GO:0000467	exonucleolytic trimming to generate matu...	12	0	0.09	213	0.06718	1
GO:0070536	protein K63-linked deubiquitination	9	0	0.07	214	0.06759	1
GO:0006491	N-glycan processing	8	0	0.06	215	0.06766	1
GO:0009117	nucleotide metabolic process	302	0	2.26	216	0.06905	1
GO:0006268	DNA unwinding involved in DNA replicatio...	18	1	0.13	41	0.07061	0.1268
GO:2000582	positive regulation of ATP-dependent mic...	14	0	0.1	217	0.07065	1
GO:0043603	cellular amide metabolic process	948	2	7.11	218	0.07263	1
GO:0006620	posttranslational protein targeting to e...	17	0	0.13	219	0.07341	1
GO:0048208	COPII vesicle coating	13	0	0.1	220	0.07363	1
GO:0006596	polyamine biosynthetic process	23	0	0.17	221	0.07464	1
GO:0048646	anatomical structure formation involved ...	20	1	0.15	222	0.07538	1
GO:0051254	positive regulation of RNA metabolic pro...	338	0	2.53	223	0.07601	1
GO:0018107	peptidyl-threonine phosphorylation	13	0	0.1	224	0.07693	1
GO:0090630	activation of GTPase activity	25	0	0.19	225	0.07708	1
GO:0042761	very long-chain fatty acid biosynthetic ...	9	0	0.07	226	0.07769	1
GO:0018130	heterocycle biosynthetic process	1936	11	14.52	227	0.07841	1
GO:0045332	phospholipid translocation	26	1	0.19	50	0.07865	0.1779
GO:0046777	protein autophosphorylation	154	0	1.15	228	0.07881	1
GO:2000242	negative regulation of reproductive proc...	7	0	0.05	229	0.0791	1
GO:0034308	primary alcohol metabolic process	5	0	0.04	230	0.07957	1
GO:0009299	mRNA transcription	9	0	0.07	231	0.08073	1
GO:0010088	phloem development	8	0	0.06	232	0.08143	1
GO:0033043	regulation of organelle organization	163	0	1.22	233	0.08184	1
GO:0043244	regulation of protein-containing complex...	18	0	0.13	234	0.0821	1
GO:0031936	negative regulation of chromatin silenci...	13	0	0.1	235	0.08339	1
GO:0019953	sexual reproduction	20	0	0.15	236	0.08353	1
GO:1905393	plant organ formation	16	1	0.12	39	0.08479	0.1135
GO:0042221	response to chemical	753	18	5.65	237	0.08535	1
GO:0048194	Golgi vesicle budding	26	0	0.19	238	0.08538	1
GO:1905039	carboxylic acid transmembrane transport	79	4	0.59	16	0.08556	0.0571
GO:0009908	flower development	52	1	0.39	77	0.08614	0.3244
GO:0060968	regulation of gene silencing	20	0	0.15	239	0.0873	1
GO:0030490	maturation of SSU-rRNA	69	0	0.52	240	0.08779	1
GO:0009860	pollen tube growth	9	0	0.07	241	0.08907	1
GO:0006241	CTP biosynthetic process	20	0	0.15	242	0.0901	1
GO:0006183	GTP biosynthetic process	7	0	0.05	243	0.09013	1
GO:0006228	UTP biosynthetic process	7	0	0.05	244	0.09013	1
GO:0042435	indole-containing compound biosynthetic ...	18	0	0.13	245	0.09345	1
GO:0043044	ATP-dependent chromatin remodeling	34	0	0.25	246	0.09356	1
GO:0035435	phosphate ion transmembrane transport	10	1	0.07	20	0.09382	0.0725
GO:0042136	neurotransmitter biosynthetic process	18	0	0.13	247	0.09437	1
GO:0045490	pectin catabolic process	40	1	0.3	65	0.09441	0.2603
GO:0046177	D-gluconate catabolic process	6	0	0.04	248	0.09477	1
GO:0009607	response to biotic stimulus	145	3	1.09	53	0.09554	0.1943
GO:0006869	lipid transport	99	2	0.74	91	0.09627	0.3945
GO:0045892	negative regulation of transcription, DN...	134	1	1	107	0.09661	0.6371
GO:0006021	inositol biosynthetic process	8	0	0.06	249	0.0982	1
GO:0044273	sulfur compound catabolic process	14	0	0.1	250	0.09925	1
GO:0009440	cyanate catabolic process	6	0	0.04	251	0.10023	1
GO:0015976	carbon utilization	6	0	0.04	252	0.10023	1
GO:0048731	system development	193	4	1.45	253	0.10026	1
GO:0002183	cytoplasmic translational initiation	53	0	0.4	254	0.1018	1
GO:0009267	cellular response to starvation	27	1	0.2	255	0.10295	1
GO:1901701	cellular response to oxygen-containing c...	168	1	1.26	256	0.10303	1
GO:0071229	cellular response to acid chemical	118	1	0.88	257	0.10306	1
GO:0071417	cellular response to organonitrogen comp...	11	0	0.08	258	0.10309	1
GO:0001558	regulation of cell growth	11	0	0.08	259	0.10309	1
GO:0006541	glutamine metabolic process	41	0	0.31	260	0.10311	1
GO:0033962	cytoplasmic mRNA processing body assembl...	15	1	0.11	34	0.10577	0.1068
GO:0072330	monocarboxylic acid biosynthetic process	173	1	1.3	261	0.10689	1
GO:0046294	formaldehyde catabolic process	13	0	0.1	262	0.10856	1
GO:0010468	regulation of gene expression	1647	10	12.35	263	0.109	1
GO:0046856	phosphatidylinositol dephosphorylation	22	0	0.16	264	0.10903	1
GO:0009088	threonine biosynthetic process	6	0	0.04	265	0.1092	1
GO:0048584	positive regulation of response to stimu...	40	0	0.3	266	0.10956	1
GO:0040020	regulation of meiotic nuclear division	8	0	0.06	267	0.11024	1
GO:0051785	positive regulation of nuclear division	16	0	0.12	268	0.11025	1
GO:0009606	tropism	34	0	0.25	269	0.11126	1
GO:0045087	innate immune response	54	2	0.4	270	0.11453	1
GO:0009788	negative regulation of abscisic acid-act...	9	0	0.07	271	0.11592	1
GO:0052325	cell wall pectin biosynthetic process	5	0	0.04	272	0.11638	1
GO:0009056	catabolic process	1549	17	11.62	76	0.11655	0.3152
GO:0072344	rescue of stalled ribosome	5	0	0.04	273	0.11698	1
GO:0010032	meiotic chromosome condensation	5	0	0.04	274	0.11759	1
GO:0043618	regulation of transcription from RNA pol...	20	0	0.15	275	0.11773	1
GO:0000304	response to singlet oxygen	5	0	0.04	276	0.11826	1
GO:0046900	tetrahydrofolylpolyglutamate metabolic p...	7	0	0.05	277	0.11835	1
GO:0006024	glycosaminoglycan biosynthetic process	7	0	0.05	278	0.11955	1
GO:0006417	regulation of translation	96	1	0.72	279	0.11977	1
GO:0006662	glycerol ether metabolic process	28	0	0.21	280	0.12004	1
GO:0008643	carbohydrate transport	58	1	0.43	281	0.12152	1
GO:0051156	glucose 6-phosphate metabolic process	37	2	0.28	282	0.12576	1
GO:0045727	positive regulation of translation	27	0	0.2	283	0.12804	1
GO:0042549	photosystem II stabilization	7	0	0.05	284	0.12946	1
GO:0009734	auxin-activated signaling pathway	115	2	0.86	58	0.12951	0.2134
GO:0016458	gene silencing	112	0	0.84	285	0.12978	1
GO:0070681	glutaminyl-tRNAGln biosynthesis via tran...	5	0	0.04	286	0.13114	1
GO:0046113	nucleobase catabolic process	12	0	0.09	287	0.13118	1
GO:0006044	N-acetylglucosamine metabolic process	7	1	0.05	14	0.13131	0.0513
GO:0046165	alcohol biosynthetic process	52	0	0.39	288	0.13209	1
GO:0006661	phosphatidylinositol biosynthetic proces...	46	0	0.34	289	0.13382	1
GO:0034641	cellular nitrogen compound metabolic pro...	4379	20	32.84	35	0.1369	0.1108
GO:0007568	aging	6	1	0.04	12	0.13833	0.0442
GO:1901991	negative regulation of mitotic cell cycl...	33	0	0.25	290	0.13861	1
GO:0016559	peroxisome fission	10	0	0.07	291	0.13871	1
GO:0010431	seed maturation	13	1	0.1	27	0.1393	0.0933
GO:0015833	peptide transport	818	2	6.13	292	0.14125	1
GO:0034063	stress granule assembly	9	0	0.07	293	0.14188	1
GO:0071035	nuclear polyadenylation-dependent rRNA c...	11	0	0.08	294	0.14264	1
GO:0071038	nuclear polyadenylation-dependent tRNA c...	11	0	0.08	295	0.14264	1
GO:0005982	starch metabolic process	27	1	0.2	51	0.14384	0.1841
GO:0006542	glutamine biosynthetic process	8	0	0.06	296	0.1442	1
GO:0022618	ribonucleoprotein complex assembly	211	0	1.58	297	0.14444	1
GO:0046364	monosaccharide biosynthetic process	24	0	0.18	298	0.14469	1
GO:0045089	positive regulation of innate immune res...	7	0	0.05	299	0.14584	1
GO:0034728	nucleosome organization	83	0	0.62	300	0.147	1
GO:0032886	regulation of microtubule-based process	17	0	0.13	301	0.14782	1
GO:0033674	positive regulation of kinase activity	76	1	0.57	302	0.14803	1
GO:0019856	pyrimidine nucleobase biosynthetic proce...	25	0	0.19	303	0.14971	1
GO:0006644	phospholipid metabolic process	183	0	1.37	304	0.15038	1
GO:1901000	regulation of response to salt stress	5	0	0.04	305	0.15061	1
GO:0051606	detection of stimulus	12	0	0.09	306	0.15157	1
GO:0030322	stabilization of membrane potential	5	0	0.04	307	0.1522	1
GO:0009867	jasmonic acid mediated signaling pathway	32	0	0.24	308	0.15236	1
GO:0045903	positive regulation of translational fid...	5	0	0.04	309	0.15263	1
GO:0009755	hormone-mediated signaling pathway	299	3	2.24	310	0.15309	1
GO:0015931	nucleobase-containing compound transport	91	0	0.68	311	0.15323	1
GO:0019762	glucosinolate catabolic process	5	0	0.04	312	0.15333	1
GO:0051701	interaction with host	6	0	0.04	313	0.15334	1
GO:0006081	cellular aldehyde metabolic process	51	0	0.38	314	0.15435	1
GO:0070574	cadmium ion transmembrane transport	6	0	0.04	315	0.15491	1
GO:0006876	cellular cadmium ion homeostasis	6	0	0.04	316	0.15491	1
GO:0006511	ubiquitin-dependent protein catabolic pr...	459	1	3.44	317	0.15618	1
GO:0016180	snRNA processing	17	0	0.13	318	0.1567	1
GO:0015743	malate transport	18	1	0.13	42	0.16049	0.1268
GO:0048586	regulation of long-day photoperiodism, f...	7	0	0.05	319	0.16118	1
GO:0009642	response to light intensity	16	0	0.12	320	0.16236	1
GO:0009072	aromatic amino acid family metabolic pro...	70	2	0.52	321	0.16249	1
GO:0032210	regulation of telomere maintenance via t...	6	0	0.04	322	0.16281	1
GO:0055129	L-proline biosynthetic process	11	0	0.08	323	0.16284	1
GO:0070973	protein localization to endoplasmic reti...	13	1	0.1	28	0.16335	0.0933
GO:0061077	chaperone-mediated protein folding	72	1	0.54	324	0.16569	1
GO:0034502	protein localization to chromosome	6	0	0.04	325	0.16574	1
GO:0035510	DNA dealkylation	5	0	0.04	326	0.16579	1
GO:0016482	cytosolic transport	37	0	0.28	327	0.16591	1
GO:0051443	positive regulation of ubiquitin-protein...	14	0	0.1	328	0.16658	1
GO:0006032	chitin catabolic process	13	0	0.1	329	0.16671	1
GO:0007017	microtubule-based process	246	0	1.84	330	0.16679	1
GO:0009765	photosynthesis, light harvesting	37	0	0.28	331	0.16704	1
GO:1901136	carbohydrate derivative catabolic proces...	53	0	0.4	332	0.1671	1
GO:0060918	auxin transport	14	0	0.1	333	0.16751	1
GO:0009959	negative gravitropism	10	0	0.07	334	0.1679	1
GO:0006633	fatty acid biosynthetic process	123	1	0.92	105	0.16947	0.6055
GO:0006084	acetyl-CoA metabolic process	32	0	0.24	335	0.1701	1
GO:0006896	Golgi to vacuole transport	19	0	0.14	336	0.17052	1
GO:0098655	cation transmembrane transport	124	1	0.93	337	0.17157	1
GO:0046838	phosphorylated carbohydrate dephosphoryl...	10	0	0.07	338	0.17347	1
GO:0098661	inorganic anion transmembrane transport	14	1	0.1	339	0.1736	1
GO:0033108	mitochondrial respiratory chain complex ...	35	0	0.26	340	0.175	1
GO:0051445	regulation of meiotic cell cycle	10	0	0.07	341	0.17513	1
GO:0000082	G1/S transition of mitotic cell cycle	7	0	0.05	342	0.17519	1
GO:0006210	thymine catabolic process	6	0	0.04	343	0.17544	1
GO:0010389	regulation of G2/M transition of mitotic...	19	0	0.14	344	0.17554	1
GO:0000226	microtubule cytoskeleton organization	135	0	1.01	345	0.17564	1
GO:0043622	cortical microtubule organization	7	0	0.05	346	0.17809	1
GO:0000413	protein peptidyl-prolyl isomerization	14	0	0.1	347	0.17814	1
GO:0051085	chaperone cofactor-dependent protein ref...	53	1	0.4	78	0.17852	0.3295
GO:0007623	circadian rhythm	39	0	0.29	348	0.1789	1
GO:1901617	organic hydroxy compound biosynthetic pr...	131	1	0.98	349	0.17968	1
GO:0051188	cofactor biosynthetic process	237	0	1.78	350	0.17977	1
GO:0032784	regulation of DNA-templated transcriptio...	60	0	0.45	351	0.1798	1
GO:0051171	regulation of nitrogen compound metaboli...	1793	10	13.45	352	0.18012	1
GO:0051017	actin filament bundle assembly	24	0	0.18	353	0.18076	1
GO:0000289	nuclear-transcribed mRNA poly(A) tail sh...	5	0	0.04	354	0.18127	1
GO:0044106	cellular amine metabolic process	60	2	0.45	355	0.18142	1
GO:0009108	coenzyme biosynthetic process	150	0	1.12	356	0.18143	1
GO:0019318	hexose metabolic process	156	0	1.17	357	0.18158	1
GO:0000096	sulfur amino acid metabolic process	52	1	0.39	358	0.18164	1
GO:0046885	regulation of hormone biosynthetic proce...	17	0	0.13	359	0.18165	1
GO:0030497	fatty acid elongation	9	0	0.07	360	0.18319	1
GO:0006778	porphyrin-containing compound metabolic ...	63	0	0.47	361	0.18342	1
GO:0006482	protein demethylation	13	0	0.1	362	0.18372	1
GO:0009225	nucleotide-sugar metabolic process	38	2	0.28	37	0.1845	0.1126
GO:0009605	response to external stimulus	212	3	1.59	363	0.18539	1
GO:0050482	arachidonic acid secretion	5	0	0.04	364	0.18565	1
GO:0040011	locomotion	10	0	0.07	365	0.18597	1
GO:0009723	response to ethylene	33	1	0.25	59	0.18695	0.2202
GO:0009086	methionine biosynthetic process	18	0	0.13	366	0.18767	1
GO:0071712	ER-associated misfolded protein cataboli...	31	0	0.23	367	0.18806	1
GO:0070988	demethylation	17	0	0.13	368	0.18904	1
GO:0016579	protein deubiquitination	87	0	0.65	369	0.1893	1
GO:0044728	DNA methylation or demethylation	19	0	0.14	370	0.18935	1
GO:0006568	tryptophan metabolic process	24	2	0.18	371	0.18941	1
GO:1901568	fatty acid derivative metabolic process	10	0	0.07	372	0.18944	1
GO:0046189	phenol-containing compound biosynthetic ...	17	0	0.13	373	0.18963	1
GO:0005978	glycogen biosynthetic process	17	0	0.13	374	0.18981	1
GO:0030036	actin cytoskeleton organization	102	0	0.76	375	0.19013	1
GO:0000819	sister chromatid segregation	76	1	0.57	376	0.1903	1
GO:0044774	mitotic DNA integrity checkpoint	19	0	0.14	377	0.19035	1
GO:0010162	seed dormancy process	12	0	0.09	378	0.19048	1
GO:0000278	mitotic cell cycle	312	3	2.34	379	0.19276	1
GO:0030162	regulation of proteolysis	25	0	0.19	380	0.1935	1
GO:0006901	vesicle coating	15	0	0.11	381	0.19373	1
GO:0048199	vesicle targeting, to, from or within Go...	16	0	0.12	382	0.19376	1
GO:0051346	negative regulation of hydrolase activit...	6	0	0.04	383	0.19377	1
GO:0009584	detection of visible light	7	0	0.05	384	0.19511	1
GO:0009585	red, far-red light phototransduction	7	0	0.05	385	0.19511	1
GO:0071034	CUT catabolic process	7	0	0.05	386	0.19639	1
GO:0043085	positive regulation of catalytic activit...	152	1	1.14	387	0.1967	1
GO:0034204	lipid translocation	28	1	0.21	388	0.1985	1
GO:0044070	regulation of anion transport	6	0	0.04	389	0.19889	1
GO:0009637	response to blue light	15	0	0.11	390	0.19965	1
GO:0040008	regulation of growth	22	0	0.16	391	0.20185	1
GO:0072329	monocarboxylic acid catabolic process	43	0	0.32	392	0.2024	1
GO:0044242	cellular lipid catabolic process	54	0	0.4	393	0.20244	1
GO:0046825	regulation of protein export from nucleu...	7	0	0.05	394	0.20523	1
GO:0022603	regulation of anatomical structure morph...	35	0	0.26	395	0.20549	1
GO:0016036	cellular response to phosphate starvatio...	12	1	0.09	25	0.20662	0.0864
GO:0000027	ribosomal large subunit assembly	56	0	0.42	396	0.20688	1
GO:0000041	transition metal ion transport	77	0	0.58	397	0.2078	1
GO:0009561	megagametogenesis	5	0	0.04	398	0.21047	1
GO:0006536	glutamate metabolic process	20	0	0.15	399	0.21078	1
GO:0032774	RNA biosynthetic process	1495	9	11.21	400	0.21155	1
GO:1903829	positive regulation of cellular protein ...	11	0	0.08	401	0.21286	1
GO:0062033	positive regulation of mitotic sister ch...	13	0	0.1	402	0.21293	1
GO:0044238	primary metabolic process	8128	47	60.95	403	0.21313	1
GO:0072594	establishment of protein localization to...	260	1	1.95	404	0.21382	1
GO:0006855	drug transmembrane transport	7	1	0.05	15	0.21396	0.0513
GO:0016575	histone deacetylation	24	0	0.18	405	0.215	1
GO:0008654	phospholipid biosynthetic process	101	0	0.76	406	0.21515	1
GO:0010167	response to nitrate	26	0	0.19	407	0.21535	1
GO:0009116	nucleoside metabolic process	74	0	0.55	408	0.21537	1
GO:0072350	tricarboxylic acid metabolic process	23	0	0.17	409	0.21671	1
GO:0046352	disaccharide catabolic process	10	0	0.07	410	0.21914	1
GO:0042364	water-soluble vitamin biosynthetic proce...	43	0	0.32	411	0.21963	1
GO:0006629	lipid metabolic process	765	6	5.74	61	0.22087	0.2355
GO:0007010	cytoskeleton organization	257	1	1.93	116	0.22091	0.8582
GO:0006369	termination of RNA polymerase II transcr...	7	0	0.05	412	0.22108	1
GO:0009612	response to mechanical stimulus	6	0	0.04	413	0.22201	1
GO:0016998	cell wall macromolecule catabolic proces...	22	0	0.16	414	0.22338	1
GO:0042446	hormone biosynthetic process	77	1	0.58	94	0.22355	0.4408
GO:0072529	pyrimidine-containing compound catabolic...	14	0	0.1	415	0.22366	1
GO:0009965	leaf morphogenesis	11	1	0.08	23	0.22626	0.0795
GO:0042214	terpene metabolic process	11	0	0.08	416	0.2274	1
GO:0009085	lysine biosynthetic process	19	0	0.14	417	0.22822	1
GO:0048280	vesicle fusion with Golgi apparatus	11	0	0.08	418	0.2292	1
GO:0006497	protein lipidation	86	0	0.64	419	0.22963	1
GO:0007205	protein kinase C-activating G protein-co...	8	0	0.06	420	0.22971	1
GO:0030422	production of siRNA involved in RNA inte...	21	0	0.16	421	0.23054	1
GO:0070863	positive regulation of protein exit from...	10	0	0.07	422	0.23089	1
GO:0045943	positive regulation of transcription by ...	6	0	0.04	423	0.23474	1
GO:0070131	positive regulation of mitochondrial tra...	7	0	0.05	424	0.23487	1
GO:0006378	mRNA polyadenylation	21	0	0.16	425	0.23556	1
GO:0009073	aromatic amino acid family biosynthetic ...	51	0	0.38	426	0.23686	1
GO:0034440	lipid oxidation	32	0	0.24	427	0.23698	1
GO:0042886	amide transport	825	2	6.19	428	0.23699	1
GO:0016236	macroautophagy	58	0	0.43	429	0.2371	1
GO:0042545	cell wall modification	28	1	0.21	52	0.23922	0.1902
GO:0006121	mitochondrial electron transport, succin...	6	0	0.04	430	0.23996	1
GO:2000032	regulation of secondary shoot formation	11	0	0.08	431	0.24132	1
GO:0030091	protein repair	17	0	0.13	432	0.24204	1
GO:0031929	TOR signaling	11	0	0.08	433	0.24261	1
GO:0072593	reactive oxygen species metabolic proces...	85	1	0.64	434	0.24261	1
GO:0045962	positive regulation of development, hete...	5	0	0.04	435	0.24301	1
GO:0015718	monocarboxylic acid transport	14	0	0.1	436	0.24359	1
GO:0044093	positive regulation of molecular functio...	162	1	1.21	437	0.24436	1
GO:0051304	chromosome separation	42	0	0.31	438	0.24542	1
GO:0009687	abscisic acid metabolic process	9	0	0.07	439	0.24699	1
GO:0009094	L-phenylalanine biosynthetic process	6	0	0.04	440	0.24733	1
GO:0006836	neurotransmitter transport	8	0	0.06	441	0.24807	1
GO:2000030	regulation of response to red or far red...	8	0	0.06	442	0.24964	1
GO:0009688	abscisic acid biosynthetic process	6	0	0.04	443	0.25062	1
GO:0006528	asparagine metabolic process	6	0	0.04	444	0.25072	1
GO:0016477	cell migration	6	0	0.04	445	0.25122	1
GO:0045040	protein insertion into mitochondrial out...	14	0	0.1	446	0.25178	1
GO:0009147	pyrimidine nucleoside triphosphate metab...	22	0	0.16	447	0.25193	1
GO:0007005	mitochondrion organization	184	0	1.38	448	0.25206	1
GO:0019985	translesion synthesis	7	0	0.05	449	0.25218	1
GO:0043171	peptide catabolic process	11	0	0.08	450	0.25264	1
GO:0019216	regulation of lipid metabolic process	15	0	0.11	451	0.25348	1
GO:0006260	DNA replication	145	1	1.09	452	0.25531	1
GO:0007050	cell cycle arrest	12	0	0.09	453	0.25861	1
GO:0031952	regulation of protein autophosphorylatio...	18	0	0.13	454	0.25887	1
GO:0070932	histone H3 deacetylation	10	0	0.07	455	0.25976	1
GO:0015748	organophosphate ester transport	41	1	0.31	456	0.26019	1
GO:0015695	organic cation transport	9	0	0.07	457	0.26046	1
GO:1901264	carbohydrate derivative transport	7	0	0.05	458	0.2619	1
GO:0008356	asymmetric cell division	14	0	0.1	459	0.26244	1
GO:0045944	positive regulation of transcription by ...	209	0	1.57	460	0.26379	1
GO:0071108	protein K48-linked deubiquitination	6	0	0.04	461	0.26531	1
GO:0006574	valine catabolic process	5	0	0.04	462	0.26556	1
GO:0034220	ion transmembrane transport	225	5	1.69	463	0.26558	1
GO:0045493	xylan catabolic process	12	0	0.09	464	0.26781	1
GO:0031222	arabinan catabolic process	12	0	0.09	465	0.26781	1
GO:0031087	deadenylation-independent decapping of n...	6	0	0.04	466	0.26922	1
GO:0007021	tubulin complex assembly	9	0	0.07	467	0.27051	1
GO:0072348	sulfur compound transport	10	1	0.07	21	0.2715	0.0725
GO:0006631	fatty acid metabolic process	161	1	1.21	468	0.27175	1
GO:0098656	anion transmembrane transport	98	4	0.73	469	0.27205	1
GO:0009165	nucleotide biosynthetic process	175	0	1.31	470	0.27302	1
GO:0046739	transport of virus in multicellular host	5	0	0.04	471	0.27322	1
GO:0009735	response to cytokinin	12	0	0.09	472	0.27344	1
GO:0000470	maturation of LSU-rRNA	62	0	0.46	473	0.27392	1
GO:0045839	negative regulation of mitotic nuclear d...	18	0	0.13	474	0.27431	1
GO:0051259	protein complex oligomerization	26	0	0.19	475	0.27459	1
GO:0051228	mitotic spindle disassembly	7	0	0.05	476	0.27475	1
GO:0033014	tetrapyrrole biosynthetic process	53	0	0.4	477	0.27528	1
GO:0009969	xyloglucan biosynthetic process	11	0	0.08	478	0.27539	1
GO:0018105	peptidyl-serine phosphorylation	111	0	0.83	479	0.27663	1
GO:0006875	cellular metal ion homeostasis	89	0	0.67	480	0.27797	1
GO:0018958	phenol-containing compound metabolic pro...	28	0	0.21	481	0.2784	1
GO:1901616	organic hydroxy compound catabolic proce...	16	0	0.12	482	0.27844	1
GO:0006813	potassium ion transport	41	0	0.31	483	0.27873	1
GO:0009628	response to abiotic stimulus	328	4	2.46	104	0.27912	0.6038
GO:0006885	regulation of pH	32	0	0.24	484	0.27953	1
GO:0009640	photomorphogenesis	18	0	0.13	485	0.28256	1
GO:0009259	ribonucleotide metabolic process	232	0	1.74	486	0.28261	1
GO:0007165	signal transduction	1026	6	7.69	117	0.2831	0.8855
GO:0000076	DNA replication checkpoint	18	0	0.13	487	0.28357	1
GO:0005992	trehalose biosynthetic process	20	0	0.15	488	0.28387	1
GO:0006529	asparagine biosynthetic process	5	0	0.04	489	0.28415	1
GO:0006353	DNA-templated transcription, termination	14	0	0.1	490	0.28602	1
GO:0018230	peptidyl-L-cysteine S-palmitoylation	32	0	0.24	491	0.28684	1
GO:0006740	NADPH regeneration	35	2	0.26	492	0.28993	1
GO:0090114	COPII-coated vesicle budding	23	0	0.17	493	0.29286	1
GO:0000122	negative regulation of transcription by ...	27	0	0.2	494	0.29355	1
GO:0045116	protein neddylation	16	0	0.12	495	0.29437	1
GO:1901663	quinone biosynthetic process	32	0	0.24	496	0.29453	1
GO:0042454	ribonucleoside catabolic process	6	0	0.04	497	0.29491	1
GO:0007032	endosome organization	5	0	0.04	498	0.29537	1
GO:0006664	glycolipid metabolic process	60	0	0.45	499	0.29613	1
GO:0080163	regulation of protein serine/threonine p...	26	0	0.19	500	0.29803	1
GO:0006289	nucleotide-excision repair	54	1	0.4	80	0.29896	0.3345
GO:0006556	S-adenosylmethionine biosynthetic proces...	7	0	0.05	501	0.29989	1
GO:0009396	folic acid-containing compound biosynthe...	21	0	0.16	502	0.30173	1
GO:0015979	photosynthesis	164	0	1.23	503	0.30559	1
GO:0046822	regulation of nucleocytoplasmic transpor...	8	0	0.06	504	0.3059	1
GO:0032388	positive regulation of intracellular tra...	11	0	0.08	505	0.30609	1
GO:0009089	lysine biosynthetic process via diaminop...	16	0	0.12	506	0.30615	1
GO:0009204	deoxyribonucleoside triphosphate catabol...	7	0	0.05	507	0.30711	1
GO:0010142	farnesyl diphosphate biosynthetic proces...	5	0	0.04	508	0.30774	1
GO:0034497	protein localization to phagophore assem...	18	0	0.13	509	0.30894	1
GO:0006779	porphyrin-containing compound biosynthet...	50	0	0.37	510	0.31264	1
GO:0006882	cellular zinc ion homeostasis	8	0	0.06	511	0.31361	1
GO:0046488	phosphatidylinositol metabolic process	99	0	0.74	512	0.31421	1
GO:0006612	protein targeting to membrane	81	0	0.61	513	0.31474	1
GO:0006816	calcium ion transport	28	0	0.21	514	0.31597	1
GO:0018065	protein-cofactor linkage	10	0	0.07	515	0.31618	1
GO:0034754	cellular hormone metabolic process	25	0	0.19	516	0.3176	1
GO:0006471	protein ADP-ribosylation	6	0	0.04	517	0.31799	1
GO:0045017	glycerolipid biosynthetic process	81	0	0.61	518	0.31838	1
GO:0006376	mRNA splice site selection	12	0	0.09	519	0.31924	1
GO:0018344	protein geranylgeranylation	8	0	0.06	520	0.32	1
GO:0016999	antibiotic metabolic process	116	1	0.87	521	0.32045	1
GO:0016073	snRNA metabolic process	26	0	0.19	522	0.32104	1
GO:0017148	negative regulation of translation	31	1	0.23	55	0.32135	0.2083
GO:0030163	protein catabolic process	676	6	5.07	6	0.32157	0.0098
GO:0009581	detection of external stimulus	11	0	0.08	523	0.32295	1
GO:0009582	detection of abiotic stimulus	11	0	0.08	524	0.32295	1
GO:0008283	cell population proliferation	15	0	0.11	525	0.32337	1
GO:0070084	protein initiator methionine removal	6	0	0.04	526	0.32375	1
GO:0010017	red or far-red light signaling pathway	9	0	0.07	527	0.32438	1
GO:0009414	response to water deprivation	48	0	0.36	528	0.32505	1
GO:0008655	pyrimidine-containing compound salvage	8	0	0.06	529	0.32565	1
GO:0070071	proton-transporting two-sector ATPase co...	7	0	0.05	530	0.3267	1
GO:0045338	farnesyl diphosphate metabolic process	7	0	0.05	531	0.32829	1
GO:0006807	nitrogen compound metabolic process	6941	33	52.05	532	0.32916	1
GO:0048367	shoot system development	103	2	0.77	533	0.32926	1
GO:0006367	transcription initiation from RNA polyme...	59	0	0.44	534	0.32933	1
GO:0009987	cellular process	11661	68	87.44	535	0.32957	1
GO:0045048	protein insertion into ER membrane	5	0	0.04	536	0.32993	1
GO:0071555	cell wall organization	241	3	1.81	98	0.33015	0.4724
GO:0065002	intracellular protein transmembrane tran...	92	0	0.69	537	0.3308	1
GO:0070507	regulation of microtubule cytoskeleton o...	13	0	0.1	538	0.33377	1
GO:0046785	microtubule polymerization	15	0	0.11	539	0.33391	1
GO:0006195	purine nucleotide catabolic process	6	0	0.04	540	0.33506	1
GO:2001022	positive regulation of response to DNA d...	8	0	0.06	541	0.33516	1
GO:0031053	primary miRNA processing	9	0	0.07	542	0.3355	1
GO:0006399	tRNA metabolic process	198	0	1.48	543	0.33575	1
GO:0006397	mRNA processing	369	0	2.77	544	0.33626	1
GO:0006164	purine nucleotide biosynthetic process	106	0	0.79	545	0.33655	1
GO:0048522	positive regulation of cellular process	558	1	4.18	546	0.337	1
GO:0006999	nuclear pore organization	7	0	0.05	547	0.33806	1
GO:0006873	cellular ion homeostasis	116	0	0.87	548	0.33823	1
GO:0034982	mitochondrial protein processing	16	0	0.12	549	0.33845	1
GO:0000479	endonucleolytic cleavage of tricistronic...	13	0	0.1	550	0.33907	1
GO:0033365	protein localization to organelle	316	2	2.37	551	0.342	1
GO:0006772	thiamine metabolic process	11	0	0.08	552	0.34422	1
GO:0045037	protein import into chloroplast stroma	15	0	0.11	553	0.34559	1
GO:0006012	galactose metabolic process	28	0	0.21	554	0.3472	1
GO:0072657	protein localization to membrane	161	1	1.21	111	0.34735	0.7045
GO:0042398	cellular modified amino acid biosyntheti...	25	0	0.19	555	0.34837	1
GO:0034472	snRNA 3'-end processing	15	0	0.11	556	0.34858	1
GO:0019722	calcium-mediated signaling	24	0	0.18	557	0.35002	1
GO:0006537	glutamate biosynthetic process	6	0	0.04	558	0.3528	1
GO:0019439	aromatic compound catabolic process	204	4	1.53	559	0.35315	1
GO:0009404	toxin metabolic process	8	0	0.06	560	0.35379	1
GO:0009932	cell tip growth	14	0	0.1	561	0.35409	1
GO:0009749	response to glucose	5	0	0.04	562	0.35522	1
GO:1902600	proton transmembrane transport	51	1	0.38	563	0.35534	1
GO:0015914	phospholipid transport	30	1	0.22	564	0.35544	1
GO:0043604	amide biosynthetic process	811	1	6.08	565	0.35625	1
GO:0032957	inositol trisphosphate metabolic process	9	0	0.07	566	0.35633	1
GO:0006450	regulation of translational fidelity	8	0	0.06	567	0.35744	1
GO:0052324	plant-type cell wall cellulose biosynthe...	6	0	0.04	568	0.3587	1
GO:0046274	lignin catabolic process	23	0	0.17	569	0.35878	1
GO:0044211	CTP salvage	6	0	0.04	570	0.35925	1
GO:0044206	UMP salvage	6	0	0.04	571	0.35925	1
GO:0009653	anatomical structure morphogenesis	106	1	0.79	572	0.3609	1
GO:0009083	branched-chain amino acid catabolic proc...	19	0	0.14	573	0.36206	1
GO:0008334	histone mRNA metabolic process	6	0	0.04	574	0.36222	1
GO:0009793	embryo development ending in seed dorman...	18	0	0.13	575	0.36243	1
GO:0006641	triglyceride metabolic process	14	0	0.1	576	0.36469	1
GO:2000060	positive regulation of ubiquitin-depende...	9	0	0.07	577	0.36506	1
GO:0019395	fatty acid oxidation	30	0	0.22	578	0.36591	1
GO:0030970	retrograde protein transport, ER to cyto...	9	0	0.07	579	0.36627	1
GO:0046686	response to cadmium ion	13	1	0.1	29	0.36633	0.0933
GO:1903827	regulation of cellular protein localizat...	23	0	0.17	580	0.36717	1
GO:0090501	RNA phosphodiester bond hydrolysis	53	0	0.4	581	0.3675	1
GO:1901361	organic cyclic compound catabolic proces...	218	4	1.63	582	0.36766	1
GO:0010921	regulation of phosphatase activity	40	0	0.3	583	0.37071	1
GO:0101030	tRNA-guanine transglycosylation	5	0	0.04	584	0.37126	1
GO:0016556	mRNA modification	17	0	0.13	585	0.37178	1
GO:0009888	tissue development	45	1	0.34	71	0.37191	0.2877
GO:0006091	generation of precursor metabolites and ...	324	2	2.43	586	0.37317	1
GO:0042256	mature ribosome assembly	5	0	0.04	587	0.3733	1
GO:0010190	cytochrome b6f complex assembly	5	0	0.04	588	0.37412	1
GO:0019674	NAD metabolic process	15	0	0.11	589	0.37451	1
GO:0006741	NADP biosynthetic process	8	0	0.06	590	0.37462	1
GO:0071695	anatomical structure maturation	15	2	0.11	8	0.37599	0.0148
GO:0010154	fruit development	45	2	0.34	9	0.37601	0.0148
GO:0015672	monovalent inorganic cation transport	99	1	0.74	591	0.37673	1
GO:0046951	ketone body biosynthetic process	5	0	0.04	592	0.37699	1
GO:0006382	adenosine to inosine editing	6	0	0.04	593	0.37713	1
GO:0044249	cellular biosynthetic process	3839	20	28.79	115	0.37721	0.8564
GO:0016119	carotene metabolic process	8	0	0.06	594	0.37734	1
GO:0045337	farnesyl diphosphate biosynthetic proces...	6	0	0.04	595	0.3776	1
GO:0048582	positive regulation of post-embryonic de...	12	0	0.09	596	0.37807	1
GO:2001251	negative regulation of chromosome organi...	32	0	0.24	597	0.37829	1
GO:0046417	chorismate metabolic process	14	0	0.1	598	0.37872	1
GO:0042594	response to starvation	33	1	0.25	599	0.37874	1
GO:1990542	mitochondrial transmembrane transport	63	0	0.47	600	0.37878	1
GO:0032875	regulation of DNA endoreduplication	6	0	0.04	601	0.37934	1
GO:0006152	purine nucleoside catabolic process	8	0	0.06	602	0.37955	1
GO:0051568	histone H3-K4 methylation	12	0	0.09	603	0.37984	1
GO:0003333	amino acid transmembrane transport	71	3	0.53	10	0.38135	0.0162
GO:0016104	triterpenoid biosynthetic process	5	0	0.04	604	0.3814	1
GO:0030198	extracellular matrix organization	26	0	0.19	605	0.38266	1
GO:0030574	collagen catabolic process	15	0	0.11	606	0.38315	1
GO:0006384	transcription initiation from RNA polyme...	11	0	0.08	607	0.38356	1
GO:0043255	regulation of carbohydrate biosynthetic ...	6	0	0.04	608	0.38373	1
GO:0045912	negative regulation of carbohydrate meta...	6	0	0.04	609	0.38373	1
GO:0042176	regulation of protein catabolic process	29	0	0.22	610	0.38503	1
GO:0006015	5-phosphoribose 1-diphosphate biosynthet...	7	0	0.05	611	0.38598	1
GO:0006865	amino acid transport	89	3	0.67	612	0.38781	1
GO:0018401	peptidyl-proline hydroxylation to 4-hydr...	12	0	0.09	613	0.3881	1
GO:0061408	positive regulation of transcription fro...	17	0	0.13	614	0.38886	1
GO:2000045	regulation of G1/S transition of mitotic...	5	0	0.04	615	0.389	1
GO:0000054	ribosomal subunit export from nucleus	18	0	0.13	616	0.38954	1
GO:0006545	glycine biosynthetic process	13	0	0.1	617	0.39148	1
GO:0042793	plastid transcription	7	0	0.05	618	0.3915	1
GO:0010207	photosystem II assembly	14	0	0.1	619	0.39209	1
GO:0017157	regulation of exocytosis	12	0	0.09	620	0.39219	1
GO:1901031	regulation of response to reactive oxyge...	9	0	0.07	621	0.3926	1
GO:0010608	posttranscriptional regulation of gene e...	139	1	1.04	622	0.39323	1
GO:0006782	protoporphyrinogen IX biosynthetic proce...	15	0	0.11	623	0.39332	1
GO:0046034	ATP metabolic process	137	0	1.03	624	0.39351	1
GO:0001732	formation of cytoplasmic translation ini...	37	0	0.28	625	0.39484	1
GO:0048437	floral organ development	14	0	0.1	626	0.39504	1
GO:0007584	response to nutrient	7	0	0.05	627	0.39845	1
GO:0018026	peptidyl-lysine monomethylation	14	0	0.1	628	0.39895	1
GO:0042401	cellular biogenic amine biosynthetic pro...	41	0	0.31	629	0.39959	1
GO:0009139	pyrimidine nucleoside diphosphate biosyn...	6	0	0.04	630	0.3996	1
GO:0006432	phenylalanyl-tRNA aminoacylation	5	0	0.04	631	0.40043	1
GO:0043928	exonucleolytic catabolism of deadenylate...	14	1	0.1	32	0.40116	0.1001
GO:0009066	aspartate family amino acid metabolic pr...	51	0	0.38	632	0.40244	1
GO:0090333	regulation of stomatal closure	11	0	0.08	633	0.40296	1
GO:0048366	leaf development	36	1	0.27	634	0.40305	1
GO:0072595	maintenance of protein localization in o...	23	0	0.17	635	0.40332	1
GO:0034504	protein localization to nucleus	56	0	0.42	636	0.40338	1
GO:0051315	attachment of mitotic spindle microtubul...	6	0	0.04	637	0.40505	1
GO:0009738	abscisic acid-activated signaling pathwa...	45	0	0.34	638	0.40566	1
GO:0017144	drug metabolic process	404	2	3.03	639	0.40572	1
GO:0000288	nuclear-transcribed mRNA catabolic proce...	42	2	0.31	640	0.40595	1
GO:0006285	base-excision repair, AP site formation	6	0	0.04	641	0.40701	1
GO:0051307	meiotic chromosome separation	12	0	0.09	642	0.40712	1
GO:0012501	programmed cell death	36	1	0.27	643	0.40759	1
GO:0009303	rRNA transcription	5	0	0.04	644	0.4087	1
GO:0034620	cellular response to unfolded protein	36	1	0.27	62	0.40941	0.2376
GO:0030026	cellular manganese ion homeostasis	13	0	0.1	645	0.41137	1
GO:0031056	regulation of histone modification	11	0	0.08	646	0.41385	1
GO:0009228	thiamine biosynthetic process	10	0	0.07	647	0.41395	1
GO:0048481	plant ovule development	6	0	0.04	648	0.4153	1
GO:0046084	adenine biosynthetic process	12	0	0.09	649	0.41601	1
GO:0055065	metal ion homeostasis	142	0	1.06	650	0.41661	1
GO:0098659	inorganic cation import across plasma me...	9	0	0.07	651	0.41709	1
GO:0042362	fat-soluble vitamin biosynthetic process	5	0	0.04	652	0.41722	1
GO:0055067	monovalent inorganic cation homeostasis	36	0	0.27	653	0.41725	1
GO:0000055	ribosomal large subunit export from nucl...	9	0	0.07	654	0.41734	1
GO:0032787	monocarboxylic acid metabolic process	356	1	2.67	655	0.41815	1
GO:0009408	response to heat	86	0	0.64	656	0.41863	1
GO:0009753	response to jasmonic acid	35	0	0.26	657	0.4191	1
GO:0005977	glycogen metabolic process	28	0	0.21	658	0.41957	1
GO:0019740	nitrogen utilization	5	0	0.04	659	0.41973	1
GO:0099402	plant organ development	81	1	0.61	660	0.41985	1
GO:0043162	ubiquitin-dependent protein catabolic pr...	10	0	0.07	661	0.42011	1
GO:0009699	phenylpropanoid biosynthetic process	17	0	0.13	662	0.42112	1
GO:0010325	raffinose family oligosaccharide biosynt...	5	0	0.04	663	0.42144	1
GO:0009939	positive regulation of gibberellic acid ...	5	0	0.04	664	0.42144	1
GO:0007093	mitotic cell cycle checkpoint	35	0	0.26	665	0.42188	1
GO:0044237	cellular metabolic process	8181	42	61.35	666	0.42402	1
GO:0051306	mitotic sister chromatid separation	30	0	0.22	667	0.42461	1
GO:0000302	response to reactive oxygen species	54	0	0.4	668	0.42648	1
GO:0045842	positive regulation of mitotic metaphase...	12	0	0.09	669	0.4269	1
GO:0048017	inositol lipid-mediated signaling	15	0	0.11	670	0.42749	1
GO:0080135	regulation of cellular response to stres...	35	0	0.26	671	0.42797	1
GO:0043111	replication fork arrest	5	0	0.04	672	0.42982	1
GO:0046713	borate transport	9	1	0.07	19	0.43025	0.0655
GO:0006265	DNA topological change	12	0	0.09	673	0.43159	1
GO:0006396	RNA processing	820	0	6.15	674	0.43168	1
GO:0010015	root morphogenesis	5	0	0.04	675	0.43239	1
GO:0001708	cell fate specification	8	0	0.06	676	0.43257	1
GO:0006177	GMP biosynthetic process	5	0	0.04	677	0.43258	1
GO:0009938	negative regulation of gibberellic acid ...	7	0	0.05	678	0.43375	1
GO:0010187	negative regulation of seed germination	7	0	0.05	679	0.43375	1
GO:0009863	salicylic acid mediated signaling pathwa...	7	0	0.05	680	0.43375	1
GO:0042538	hyperosmotic salinity response	7	0	0.05	681	0.43375	1
GO:2000033	regulation of seed dormancy process	7	0	0.05	682	0.43375	1
GO:0016558	protein import into peroxisome matrix	17	0	0.13	683	0.43383	1
GO:0051668	localization within membrane	9	0	0.07	684	0.43434	1
GO:0018198	peptidyl-cysteine modification	36	0	0.27	685	0.43461	1
GO:0009695	jasmonic acid biosynthetic process	12	0	0.09	686	0.4353	1
GO:0048024	regulation of mRNA splicing, via spliceo...	54	0	0.4	687	0.43615	1
GO:0002184	cytoplasmic translational termination	5	0	0.04	688	0.4366	1
GO:0042026	protein refolding	55	1	0.41	83	0.43663	0.3395
GO:0065003	protein-containing complex assembly	562	0	4.21	689	0.437	1
GO:0070933	histone H4 deacetylation	9	0	0.07	690	0.43825	1
GO:0009834	plant-type secondary cell wall biogenesi...	50	1	0.37	75	0.43865	0.3141
GO:0009725	response to hormone	403	7	3.02	54	0.43947	0.2081
GO:0006085	acetyl-CoA biosynthetic process	22	0	0.16	691	0.44049	1
GO:0009956	radial pattern formation	6	0	0.04	692	0.44142	1
GO:0031109	microtubule polymerization or depolymeri...	21	0	0.16	693	0.44256	1
GO:0006900	vesicle budding from membrane	44	1	0.33	68	0.44499	0.2823
GO:0006468	protein phosphorylation	778	3	5.83	118	0.44578	0.9545
GO:0046129	purine ribonucleoside biosynthetic proce...	21	0	0.16	694	0.44609	1
GO:0001678	cellular glucose homeostasis	10	0	0.07	695	0.44764	1
GO:0023014	signal transduction by protein phosphory...	59	1	0.44	87	0.44902	0.3592
GO:0010206	photosystem II repair	8	0	0.06	696	0.44924	1
GO:0006101	citrate metabolic process	8	0	0.06	697	0.45006	1
GO:0015740	C4-dicarboxylate transport	19	1	0.14	698	0.45175	1
GO:0048581	negative regulation of post-embryonic de...	12	0	0.09	699	0.45186	1
GO:0009639	response to red or far red light	43	0	0.32	700	0.452	1
GO:0071805	potassium ion transmembrane transport	14	0	0.1	701	0.45223	1
GO:0031647	regulation of protein stability	18	0	0.13	702	0.45412	1
GO:0051173	positive regulation of nitrogen compound...	484	1	3.63	703	0.45418	1
GO:0016567	protein ubiquitination	283	3	2.12	85	0.45605	0.3568
GO:0000290	deadenylation-dependent decapping of nuc...	13	1	0.1	30	0.45625	0.0933
GO:0030242	autophagy of peroxisome	9	0	0.07	704	0.45728	1
GO:0009052	pentose-phosphate shunt, non-oxidative b...	10	2	0.07	3	0.45729	0.0024
GO:0006950	response to stress	1098	16	8.23	92	0.45749	0.3984
GO:0006284	base-excision repair	34	0	0.25	705	0.45774	1
GO:0006360	transcription by RNA polymerase I	31	0	0.23	706	0.45936	1
GO:0098869	cellular oxidant detoxification	14	0	0.1	707	0.45998	1
GO:0071482	cellular response to light stimulus	19	0	0.14	708	0.46008	1
GO:0030004	cellular monovalent inorganic cation hom...	28	0	0.21	709	0.46026	1
GO:2000779	regulation of double-strand break repair	9	0	0.07	710	0.46057	1
GO:0007154	cell communication	1122	7	8.41	711	0.46062	1
GO:0010556	regulation of macromolecule biosynthetic...	1434	9	10.75	712	0.46089	1
GO:0023052	signaling	1027	6	7.7	713	0.46127	1
GO:0050789	regulation of biological process	3375	20	25.31	714	0.46278	1
GO:0000381	regulation of alternative mRNA splicing,...	44	0	0.33	715	0.46353	1
GO:0055082	cellular chemical homeostasis	128	0	0.96	716	0.46424	1
GO:0034249	negative regulation of cellular amide me...	33	1	0.25	717	0.46449	1
GO:0000466	maturation of 5.8S rRNA from tricistroni...	31	0	0.23	718	0.46503	1
GO:0010215	cellulose microfibril organization	11	0	0.08	719	0.46619	1
GO:0006020	inositol metabolic process	23	0	0.17	720	0.46719	1
GO:0036297	interstrand cross-link repair	8	0	0.06	721	0.46733	1
GO:0000726	non-recombinational repair	9	0	0.07	722	0.46797	1
GO:0009555	pollen development	12	0	0.09	723	0.46897	1
GO:0046386	deoxyribose phosphate catabolic process	5	0	0.04	724	0.46902	1
GO:0006878	cellular copper ion homeostasis	6	0	0.04	725	0.46982	1
GO:0002100	tRNA wobble adenosine to inosine editing	5	0	0.04	726	0.47232	1
GO:0007091	metaphase/anaphase transition of mitotic...	28	0	0.21	727	0.47345	1
GO:0050832	defense response to fungus	27	0	0.2	728	0.47664	1
GO:0042327	positive regulation of phosphorylation	82	1	0.61	729	0.47792	1
GO:0043467	regulation of generation of precursor me...	15	0	0.11	730	0.47795	1
GO:0006635	fatty acid beta-oxidation	26	0	0.19	731	0.47795	1
GO:0006119	oxidative phosphorylation	43	0	0.32	732	0.47843	1
GO:0031098	stress-activated protein kinase signalin...	54	1	0.4	81	0.47859	0.3345
GO:0006525	arginine metabolic process	25	0	0.19	733	0.47923	1
GO:2000022	regulation of jasmonic acid mediated sig...	21	0	0.16	734	0.47967	1
GO:0042868	antisense RNA metabolic process	5	0	0.04	735	0.47995	1
GO:0050684	regulation of mRNA processing	64	0	0.48	736	0.48223	1
GO:0045454	cell redox homeostasis	189	5	1.42	7	0.48248	0.0138
GO:0010112	regulation of systemic acquired resistan...	7	0	0.05	737	0.48299	1
GO:0097064	ncRNA export from nucleus	7	0	0.05	738	0.48341	1
GO:0080090	regulation of primary metabolic process	1810	10	13.57	739	0.48428	1
GO:0006458	'de novo' protein folding	68	1	0.51	740	0.48438	1
GO:0042819	vitamin B6 biosynthetic process	7	0	0.05	741	0.48472	1
GO:0007188	adenylate cyclase-modulating G protein-c...	10	0	0.07	742	0.48481	1
GO:0009785	blue light signaling pathway	6	0	0.04	743	0.48487	1
GO:0006301	postreplication repair	19	0	0.14	744	0.48554	1
GO:0042776	mitochondrial ATP synthesis coupled prot...	8	0	0.06	745	0.48574	1
GO:0090158	endoplasmic reticulum membrane organizat...	15	0	0.11	746	0.48604	1
GO:0061817	endoplasmic reticulum-plasma membrane te...	15	0	0.11	747	0.48604	1
GO:0006040	amino sugar metabolic process	29	1	0.22	748	0.4865	1
GO:0072528	pyrimidine-containing compound biosynthe...	66	0	0.49	749	0.48752	1
GO:0048831	regulation of shoot system development	30	0	0.22	750	0.48767	1
GO:0006400	tRNA modification	90	0	0.67	751	0.48848	1
GO:0016560	protein import into peroxisome matrix, d...	7	0	0.05	752	0.48903	1
GO:0070898	RNA polymerase III preinitiation complex...	6	0	0.04	753	0.48992	1
GO:0006518	peptide metabolic process	821	2	6.16	754	0.49121	1
GO:0006310	DNA recombination	139	1	1.04	755	0.49129	1
GO:0045041	protein import into mitochondrial interm...	12	0	0.09	756	0.49164	1
GO:0009626	plant-type hypersensitive response	20	0	0.15	757	0.49572	1
GO:0006886	intracellular protein transport	669	2	5.02	119	0.4958	0.9643
GO:0019432	triglyceride biosynthetic process	12	0	0.09	758	0.49612	1
GO:0072659	protein localization to plasma membrane	8	0	0.06	759	0.49824	1
GO:0009264	deoxyribonucleotide catabolic process	8	0	0.06	760	0.49884	1
GO:0006560	proline metabolic process	15	0	0.11	761	0.49904	1
GO:1901135	carbohydrate derivative metabolic proces...	686	5	5.14	762	0.49991	1
GO:0045893	positive regulation of transcription, DN...	326	0	2.44	763	0.5	1
GO:0048478	replication fork protection	9	0	0.07	764	0.50112	1
GO:0051560	mitochondrial calcium ion homeostasis	7	0	0.05	765	0.50123	1
GO:0009219	pyrimidine deoxyribonucleotide metabolic...	7	0	0.05	766	0.5024	1
GO:0031668	cellular response to extracellular stimu...	30	1	0.22	767	0.50245	1
GO:0071826	ribonucleoprotein complex subunit organi...	214	0	1.6	768	0.50472	1
GO:0031331	positive regulation of cellular cataboli...	13	0	0.1	769	0.5053	1
GO:1903313	positive regulation of mRNA metabolic pr...	10	0	0.07	770	0.50533	1
GO:0000291	nuclear-transcribed mRNA catabolic proce...	24	1	0.18	771	0.50536	1
GO:0120009	intermembrane lipid transfer	10	0	0.07	772	0.5054	1
GO:0019752	carboxylic acid metabolic process	835	4	6.26	773	0.5056	1
GO:0046855	inositol phosphate dephosphorylation	7	0	0.05	774	0.50759	1
GO:0015936	coenzyme A metabolic process	18	0	0.13	775	0.50815	1
GO:0006116	NADH oxidation	7	0	0.05	776	0.50815	1
GO:0046168	glycerol-3-phosphate catabolic process	7	0	0.05	777	0.50815	1
GO:2000026	regulation of multicellular organismal d...	75	0	0.56	778	0.50826	1
GO:0003002	regionalization	15	0	0.11	779	0.50895	1
GO:1902749	regulation of cell cycle G2/M phase tran...	20	0	0.15	780	0.50913	1
GO:0031328	positive regulation of cellular biosynth...	357	0	2.68	781	0.51039	1
GO:0010374	stomatal complex development	13	0	0.1	782	0.51121	1
GO:1902626	assembly of large subunit precursor of p...	6	0	0.04	783	0.51178	1
GO:0009098	leucine biosynthetic process	5	0	0.04	784	0.51365	1
GO:0090068	positive regulation of cell cycle proces...	24	0	0.18	785	0.51367	1
GO:0120029	proton export across plasma membrane	12	1	0.09	26	0.51387	0.0864
GO:0009395	phospholipid catabolic process	7	0	0.05	786	0.51411	1
GO:0007127	meiosis I	33	0	0.25	787	0.51415	1
GO:0006075	(1->3)-beta-D-glucan biosynthetic proces...	14	1	0.1	33	0.51525	0.1001
GO:0097549	chromatin organization involved in negat...	49	0	0.37	788	0.51701	1
GO:0031497	chromatin assembly	67	0	0.5	789	0.51715	1
GO:0019941	modification-dependent protein catabolic...	474	1	3.55	790	0.51752	1
GO:0043484	regulation of RNA splicing	56	0	0.42	791	0.51894	1
GO:0009767	photosynthetic electron transport chain	24	0	0.18	792	0.51896	1
GO:0042255	ribosome assembly	94	0	0.7	793	0.52014	1
GO:0080143	regulation of amino acid export	5	0	0.04	794	0.52185	1
GO:0046939	nucleotide phosphorylation	70	0	0.52	795	0.52532	1
GO:0000387	spliceosomal snRNP assembly	31	0	0.23	796	0.52578	1
GO:0015711	organic anion transport	157	5	1.18	797	0.52607	1
GO:0009773	photosynthetic electron transport in pho...	10	0	0.07	798	0.52632	1
GO:0006729	tetrahydrobiopterin biosynthetic process	7	0	0.05	799	0.52654	1
GO:0000393	spliceosomal conformational changes to g...	9	0	0.07	800	0.52693	1
GO:0032365	intracellular lipid transport	9	0	0.07	801	0.52724	1
GO:1905156	negative regulation of photosynthesis	10	0	0.07	802	0.52816	1
GO:0009890	negative regulation of biosynthetic proc...	188	2	1.41	803	0.52847	1
GO:0051252	regulation of RNA metabolic process	1441	8	10.81	804	0.52899	1
GO:0010257	NADH dehydrogenase complex assembly	16	0	0.12	805	0.52999	1
GO:0034243	regulation of transcription elongation f...	43	0	0.32	806	0.53015	1
GO:0042133	neurotransmitter metabolic process	33	0	0.25	807	0.53152	1
GO:0043101	purine-containing compound salvage	16	0	0.12	808	0.53208	1
GO:0016584	nucleosome positioning	13	0	0.1	809	0.53464	1
GO:0034067	protein localization to Golgi apparatus	5	0	0.04	810	0.53532	1
GO:0044038	cell wall macromolecule biosynthetic pro...	66	1	0.49	811	0.53637	1
GO:0016126	sterol biosynthetic process	41	1	0.31	66	0.53668	0.2659
GO:0009446	putrescine biosynthetic process	6	0	0.04	812	0.53884	1
GO:0000154	rRNA modification	43	0	0.32	813	0.54008	1
GO:0009240	isopentenyl diphosphate biosynthetic pro...	13	0	0.1	814	0.54009	1
GO:0000245	spliceosomal complex assembly	24	0	0.18	815	0.54339	1
GO:0007094	mitotic spindle assembly checkpoint	13	0	0.1	816	0.54513	1
GO:0035437	maintenance of protein localization in e...	19	0	0.14	817	0.54786	1
GO:0010304	PSII associated light-harvesting complex...	6	0	0.04	818	0.54877	1
GO:0010205	photoinhibition	6	0	0.04	819	0.54877	1
GO:0071616	acyl-CoA biosynthetic process	24	0	0.18	820	0.54883	1
GO:0010029	regulation of seed germination	11	0	0.08	821	0.54892	1
GO:0010603	regulation of cytoplasmic mRNA processin...	5	0	0.04	822	0.55011	1
GO:0051302	regulation of cell division	14	0	0.1	823	0.55099	1
GO:0051209	release of sequestered calcium ion into ...	5	0	0.04	824	0.55146	1
GO:0043632	modification-dependent macromolecule cat...	487	1	3.65	825	0.55216	1
GO:0018205	peptidyl-lysine modification	94	0	0.7	826	0.55486	1
GO:0051053	negative regulation of DNA metabolic pro...	16	0	0.12	827	0.55535	1
GO:0019915	lipid storage	5	0	0.04	828	0.55645	1
GO:0006839	mitochondrial transport	110	1	0.82	102	0.55656	0.5645
GO:1902969	mitotic DNA replication	14	0	0.1	829	0.55765	1
GO:0006334	nucleosome assembly	59	0	0.44	830	0.55767	1
GO:0000105	histidine biosynthetic process	12	0	0.09	831	0.55885	1
GO:0016043	cellular component organization	2081	9	15.61	832	0.55908	1
GO:0043243	positive regulation of protein-containin...	10	0	0.07	833	0.55909	1
GO:0031146	SCF-dependent proteasomal ubiquitin-depe...	81	1	0.61	95	0.55958	0.4575
GO:0009902	chloroplast relocation	27	0	0.2	834	0.55976	1
GO:0061982	meiosis I cell cycle process	36	0	0.27	835	0.55979	1
GO:0007266	Rho protein signal transduction	20	0	0.15	836	0.562	1
GO:0018209	peptidyl-serine modification	113	0	0.85	837	0.56291	1
GO:0042407	cristae formation	6	0	0.04	838	0.56331	1
GO:0006474	N-terminal protein amino acid acetylatio...	11	0	0.08	839	0.56337	1
GO:0071941	nitrogen cycle metabolic process	10	0	0.07	840	0.56386	1
GO:0009966	regulation of signal transduction	86	0	0.64	841	0.56902	1
GO:0009696	salicylic acid metabolic process	26	0	0.19	842	0.56961	1
GO:0034394	protein localization to cell surface	7	0	0.05	843	0.56973	1
GO:0006555	methionine metabolic process	20	0	0.15	844	0.56986	1
GO:0017006	protein-tetrapyrrole linkage	11	0	0.08	845	0.57013	1
GO:0072583	clathrin-dependent endocytosis	38	1	0.28	64	0.5713	0.2491
GO:0044773	mitotic DNA damage checkpoint	12	0	0.09	846	0.57152	1
GO:0009394	2'-deoxyribonucleotide metabolic process	10	0	0.07	847	0.57217	1
GO:0009144	purine nucleoside triphosphate metabolic...	40	0	0.3	848	0.5723	1
GO:0006013	mannose metabolic process	9	0	0.07	849	0.57238	1
GO:0030968	endoplasmic reticulum unfolded protein r...	22	0	0.16	850	0.57417	1
GO:0006903	vesicle targeting	18	0	0.13	851	0.57436	1
GO:0006563	L-serine metabolic process	42	1	0.31	852	0.57447	1
GO:0009070	serine family amino acid biosynthetic pr...	51	1	0.38	853	0.57449	1
GO:0032968	positive regulation of transcription elo...	42	0	0.31	854	0.57592	1
GO:0033617	mitochondrial cytochrome c oxidase assem...	9	0	0.07	855	0.57611	1
GO:0019725	cellular homeostasis	322	5	2.41	856	0.57629	1
GO:0051601	exocyst localization	5	0	0.04	857	0.57658	1
GO:0044375	regulation of peroxisome size	6	0	0.04	858	0.57659	1
GO:0031145	anaphase-promoting complex-dependent cat...	17	0	0.13	859	0.57733	1
GO:0006098	pentose-phosphate shunt	34	2	0.25	860	0.57796	1
GO:0071051	polyadenylation-dependent snoRNA 3'-end ...	12	0	0.09	861	0.57871	1
GO:0034475	U4 snRNA 3'-end processing	12	0	0.09	862	0.57871	1
GO:0015969	guanosine tetraphosphate metabolic proce...	7	0	0.05	863	0.57985	1
GO:0097435	supramolecular fiber organization	128	0	0.96	864	0.58062	1
GO:0051261	protein depolymerization	39	0	0.29	865	0.58128	1
GO:0006306	DNA methylation	15	0	0.11	866	0.58233	1
GO:0006790	sulfur compound metabolic process	240	1	1.8	867	0.58349	1
GO:0009051	pentose-phosphate shunt, oxidative branc...	7	0	0.05	868	0.588	1
GO:0006812	cation transport	325	1	2.44	869	0.58884	1
GO:0006538	glutamate catabolic process	9	0	0.07	870	0.58921	1
GO:0030071	regulation of mitotic metaphase/anaphase...	27	0	0.2	871	0.59009	1
GO:0009690	cytokinin metabolic process	24	0	0.18	872	0.59039	1
GO:0032981	mitochondrial respiratory chain complex ...	15	0	0.11	873	0.59051	1
GO:0043412	macromolecule modification	2192	7	16.44	874	0.59066	1
GO:0009657	plastid organization	151	0	1.13	875	0.5927	1
GO:0000162	tryptophan biosynthetic process	15	0	0.11	876	0.59376	1
GO:0006749	glutathione metabolic process	49	0	0.37	877	0.59468	1
GO:0032511	late endosome to vacuole transport via m...	14	0	0.1	878	0.59543	1
GO:0048564	photosystem I assembly	6	0	0.04	879	0.59558	1
GO:0006734	NADH metabolic process	11	0	0.08	880	0.59738	1
GO:0006535	cysteine biosynthetic process from serin...	22	1	0.16	47	0.59739	0.1527
GO:0052746	inositol phosphorylation	9	0	0.07	881	0.59777	1
GO:0045492	xylan biosynthetic process	41	1	0.31	67	0.59796	0.2659
GO:0043001	Golgi to plasma membrane protein transpo...	5	0	0.04	882	0.59834	1
GO:0008154	actin polymerization or depolymerization	41	0	0.31	883	0.5988	1
GO:0032465	regulation of cytokinesis	8	0	0.06	884	0.59891	1
GO:0005985	sucrose metabolic process	31	1	0.23	56	0.60032	0.2083
GO:0045787	positive regulation of cell cycle	26	0	0.19	885	0.60125	1
GO:0006835	dicarboxylic acid transport	23	1	0.17	886	0.60349	1
GO:0010557	positive regulation of macromolecule bio...	356	0	2.67	887	0.60387	1
GO:0006914	autophagy	84	1	0.63	97	0.60492	0.4697
GO:0070887	cellular response to chemical stimulus	471	4	3.53	888	0.60538	1
GO:0000244	spliceosomal tri-snRNP complex assembly	8	0	0.06	889	0.60629	1
GO:0043628	ncRNA 3'-end processing	31	0	0.23	890	0.6064	1
GO:0010223	secondary shoot formation	12	0	0.09	891	0.60691	1
GO:0016106	sesquiterpenoid biosynthetic process	7	0	0.05	892	0.60695	1
GO:0031118	rRNA pseudouridine synthesis	9	0	0.07	893	0.60767	1
GO:0006189	'de novo' IMP biosynthetic process	17	0	0.13	894	0.60789	1
GO:0032456	endocytic recycling	5	0	0.04	895	0.60831	1
GO:0042254	ribosome biogenesis	376	0	2.82	896	0.60951	1
GO:0000209	protein polyubiquitination	51	0	0.38	897	0.61149	1
GO:0009166	nucleotide catabolic process	13	0	0.1	898	0.61162	1
GO:0042274	ribosomal small subunit biogenesis	97	0	0.73	899	0.61281	1
GO:0009644	response to high light intensity	9	0	0.07	900	0.61324	1
GO:0033169	histone H3-K9 demethylation	10	0	0.07	901	0.61366	1
GO:0000160	phosphorelay signal transduction system	65	1	0.49	89	0.61384	0.3876
GO:0006470	protein dephosphorylation	92	0	0.69	902	0.61411	1
GO:0009813	flavonoid biosynthetic process	9	0	0.07	903	0.6165	1
GO:0009150	purine ribonucleotide metabolic process	206	0	1.54	904	0.61678	1
GO:0030261	chromosome condensation	21	0	0.16	905	0.61691	1
GO:0044262	cellular carbohydrate metabolic process	338	6	2.53	906	0.61844	1
GO:0045936	negative regulation of phosphate metabol...	10	0	0.07	907	0.61893	1
GO:0009740	gibberellic acid mediated signaling path...	16	1	0.12	40	0.62037	0.1135
GO:0010252	auxin homeostasis	6	0	0.04	908	0.62092	1
GO:0045165	cell fate commitment	14	0	0.1	909	0.62167	1
GO:0031365	N-terminal protein amino acid modificati...	17	0	0.13	910	0.62197	1
GO:0018193	peptidyl-amino acid modification	304	0	2.28	911	0.62354	1
GO:0006820	anion transport	206	7	1.54	912	0.6265	1
GO:0032204	regulation of telomere maintenance	9	0	0.07	913	0.62945	1
GO:0046148	pigment biosynthetic process	90	1	0.67	100	0.6296	0.4932
GO:0006517	protein deglycosylation	14	0	0.1	914	0.62965	1
GO:0046474	glycerophospholipid biosynthetic process	67	0	0.5	915	0.63084	1
GO:0019243	methylglyoxal catabolic process to D-lac...	7	0	0.05	916	0.63086	1
GO:0006564	L-serine biosynthetic process	9	0	0.07	917	0.63094	1
GO:0032786	positive regulation of DNA-templated tra...	55	0	0.41	918	0.63114	1
GO:0032012	regulation of ARF protein signal transdu...	13	0	0.1	919	0.63143	1
GO:0006552	leucine catabolic process	9	0	0.07	920	0.63174	1
GO:0009311	oligosaccharide metabolic process	66	1	0.49	921	0.63174	1
GO:0009409	response to cold	27	0	0.2	922	0.63177	1
GO:0070588	calcium ion transmembrane transport	24	0	0.18	923	0.6338	1
GO:0071669	plant-type cell wall organization or bio...	133	2	1	924	0.63473	1
GO:0007023	post-chaperonin tubulin folding pathway	7	0	0.05	925	0.63531	1
GO:0048278	vesicle docking	65	0	0.49	926	0.63548	1
GO:0009152	purine ribonucleotide biosynthetic proce...	98	0	0.73	927	0.63594	1
GO:0046040	IMP metabolic process	23	0	0.17	928	0.63635	1
GO:0009168	purine ribonucleoside monophosphate bios...	27	0	0.2	929	0.63643	1
GO:0006996	organelle organization	1437	5	10.78	930	0.63708	1
GO:0006611	protein export from nucleus	70	0	0.52	931	0.63714	1
GO:0042981	regulation of apoptotic process	5	0	0.04	932	0.63836	1
GO:0009058	biosynthetic process	4075	22	30.56	933	0.63879	1
GO:0045739	positive regulation of DNA repair	6	0	0.04	934	0.63881	1
GO:0010256	endomembrane system organization	78	0	0.58	935	0.63931	1
GO:0007034	vacuolar transport	69	0	0.52	936	0.64022	1
GO:0051013	microtubule severing	5	0	0.04	937	0.64035	1
GO:0051028	mRNA transport	42	0	0.31	938	0.64075	1
GO:0042537	benzene-containing compound metabolic pr...	41	2	0.31	939	0.64094	1
GO:0031123	RNA 3'-end processing	73	0	0.55	940	0.64179	1
GO:0000469	cleavage involved in rRNA processing	29	0	0.22	941	0.6429	1
GO:0009143	nucleoside triphosphate catabolic proces...	8	0	0.06	942	0.64336	1
GO:1901607	alpha-amino acid biosynthetic process	179	1	1.34	943	0.6434	1
GO:0000395	mRNA 5'-splice site recognition	7	0	0.05	944	0.64381	1
GO:0009308	amine metabolic process	92	2	0.69	945	0.64405	1
GO:0006004	fucose metabolic process	62	0	0.46	946	0.64438	1
GO:0009095	aromatic amino acid family biosynthetic ...	10	0	0.07	947	0.64441	1
GO:0006487	protein N-linked glycosylation	48	1	0.36	73	0.6449	0.3037
GO:0009694	jasmonic acid metabolic process	24	0	0.18	948	0.64659	1
GO:0031120	snRNA pseudouridine synthesis	5	0	0.04	949	0.64695	1
GO:1990481	mRNA pseudouridine synthesis	5	0	0.04	950	0.64695	1
GO:0009741	response to brassinosteroid	27	0	0.2	951	0.64719	1
GO:0035556	intracellular signal transduction	455	2	3.41	952	0.64732	1
GO:0055085	transmembrane transport	557	9	4.18	84	0.64752	0.3416
GO:0009808	lignin metabolic process	33	0	0.25	953	0.64788	1
GO:0010499	proteasomal ubiquitin-independent protei...	30	0	0.22	954	0.64809	1
GO:0071902	positive regulation of protein serine/th...	6	0	0.04	955	0.64861	1
GO:0006672	ceramide metabolic process	20	0	0.15	956	0.6507	1
GO:0006094	gluconeogenesis	22	0	0.16	957	0.6509	1
GO:0005980	glycogen catabolic process	8	0	0.06	958	0.65094	1
GO:0000741	karyogamy	6	0	0.04	959	0.6523	1
GO:0007033	vacuole organization	54	0	0.4	960	0.65289	1
GO:0000398	mRNA splicing, via spliceosome	256	0	1.92	961	0.65302	1
GO:0006513	protein monoubiquitination	7	0	0.05	962	0.65354	1
GO:0071586	CAAX-box protein processing	12	0	0.09	963	0.65369	1
GO:0006995	cellular response to nitrogen starvation	13	0	0.1	964	0.65448	1
GO:0046500	S-adenosylmethionine metabolic process	11	0	0.08	965	0.65533	1
GO:0000018	regulation of DNA recombination	18	0	0.13	966	0.6558	1
GO:0048284	organelle fusion	70	0	0.52	967	0.65687	1
GO:0042593	glucose homeostasis	12	0	0.09	968	0.65705	1
GO:0006413	translational initiation	64	0	0.48	969	0.65706	1
GO:0031125	rRNA 3'-end processing	13	0	0.1	970	0.65727	1
GO:0009156	ribonucleoside monophosphate biosyntheti...	44	0	0.33	971	0.65938	1
GO:1902905	positive regulation of supramolecular fi...	18	0	0.13	972	0.65987	1
GO:0051495	positive regulation of cytoskeleton orga...	18	0	0.13	973	0.65987	1
GO:0007052	mitotic spindle organization	33	0	0.25	974	0.66057	1
GO:0015893	drug transport	24	2	0.18	975	0.66244	1
GO:0031408	oxylipin biosynthetic process	27	0	0.2	976	0.6626	1
GO:0006096	glycolytic process	68	0	0.51	977	0.66264	1
GO:0048316	seed development	43	1	0.32	978	0.66544	1
GO:0006002	fructose 6-phosphate metabolic process	26	0	0.19	979	0.66546	1
GO:0070076	histone lysine demethylation	12	0	0.09	980	0.66568	1
GO:0043248	proteasome assembly	18	0	0.13	981	0.66576	1
GO:0006739	NADP metabolic process	49	2	0.37	982	0.66583	1
GO:0006383	transcription by RNA polymerase III	45	0	0.34	983	0.66662	1
GO:0000712	resolution of meiotic recombination inte...	9	0	0.07	984	0.66741	1
GO:0030042	actin filament depolymerization	19	0	0.14	985	0.66767	1
GO:0010039	response to iron ion	10	0	0.07	986	0.66778	1
GO:0044804	autophagy of nucleus	24	0	0.18	987	0.6679	1
GO:1903008	organelle disassembly	37	0	0.28	988	0.66956	1
GO:0006694	steroid biosynthetic process	73	2	0.55	57	0.66994	0.213
GO:0034551	mitochondrial respiratory chain complex ...	5	0	0.04	989	0.6731	1
GO:0010565	regulation of cellular ketone metabolic ...	25	0	0.19	990	0.67312	1
GO:0048523	negative regulation of cellular process	319	2	2.39	991	0.6735	1
GO:1901566	organonitrogen compound biosynthetic pro...	1575	4	11.81	120	0.67765	0.976
GO:0015919	peroxisomal membrane transport	21	0	0.16	992	0.67781	1
GO:0006272	leading strand elongation	5	0	0.04	993	0.67872	1
GO:0006893	Golgi to plasma membrane transport	22	0	0.16	994	0.67899	1
GO:0034427	nuclear-transcribed mRNA catabolic proce...	15	0	0.11	995	0.67985	1
GO:0009312	oligosaccharide biosynthetic process	39	0	0.29	996	0.68001	1
GO:0022904	respiratory electron transport chain	46	0	0.34	997	0.68016	1
GO:0009090	homoserine biosynthetic process	5	0	0.04	998	0.68049	1
GO:0019464	glycine decarboxylation via glycine clea...	12	0	0.09	999	0.68061	1
GO:0019346	transsulfuration	9	0	0.07	1000	0.68062	1
GO:0032366	intracellular sterol transport	7	0	0.05	1001	0.68166	1
GO:0070534	protein K63-linked ubiquitination	9	0	0.07	1002	0.68228	1
GO:0097035	regulation of membrane lipid distributio...	30	1	0.22	1003	0.6833	1
GO:0046700	heterocycle catabolic process	183	4	1.37	1004	0.68381	1
GO:0006665	sphingolipid metabolic process	33	0	0.25	1005	0.68393	1
GO:0019646	aerobic electron transport chain	10	0	0.07	1006	0.68578	1
GO:0016192	vesicle-mediated transport	521	2	3.91	1007	0.68623	1
GO:0034622	cellular protein-containing complex asse...	515	0	3.86	1008	0.68765	1
GO:0006874	cellular calcium ion homeostasis	36	0	0.27	1009	0.68788	1
GO:0090627	plant epidermal cell differentiation	11	0	0.08	1010	0.68925	1
GO:0051788	response to misfolded protein	37	0	0.28	1011	0.68931	1
GO:0009751	response to salicylic acid	14	0	0.1	1012	0.69007	1
GO:0032436	positive regulation of proteasomal ubiqu...	8	0	0.06	1013	0.69026	1
GO:0006352	DNA-templated transcription, initiation	102	0	0.76	1014	0.69029	1
GO:0016554	cytidine to uridine editing	11	0	0.08	1015	0.69102	1
GO:0031204	posttranslational protein targeting to m...	11	0	0.08	1016	0.69139	1
GO:0008652	cellular amino acid biosynthetic process	205	1	1.54	1017	0.69154	1
GO:0031400	negative regulation of protein modificat...	11	0	0.08	1018	0.69166	1
GO:0032273	positive regulation of protein polymeriz...	15	0	0.11	1019	0.69355	1
GO:0006102	isocitrate metabolic process	10	0	0.07	1020	0.69377	1
GO:0042727	flavin-containing compound biosynthetic ...	19	0	0.14	1021	0.69433	1
GO:0050790	regulation of catalytic activity	269	1	2.02	1022	0.69454	1
GO:0051639	actin filament network formation	7	0	0.05	1023	0.69531	1
GO:0007018	microtubule-based movement	93	0	0.7	1024	0.6954	1
GO:0015807	L-amino acid transport	11	0	0.08	1025	0.6956	1
GO:0016049	cell growth	33	0	0.25	1026	0.69655	1
GO:0001682	tRNA 5'-leader removal	7	0	0.05	1027	0.69719	1
GO:0042372	phylloquinone biosynthetic process	10	0	0.07	1028	0.69735	1
GO:0006725	cellular aromatic compound metabolic pro...	3764	17	28.23	1029	0.69806	1
GO:0070897	transcription preinitiation complex asse...	31	0	0.23	1030	0.69985	1
GO:0009298	GDP-mannose biosynthetic process	5	0	0.04	1031	0.7	1
GO:0006771	riboflavin metabolic process	17	0	0.13	1032	0.7001	1
GO:0070125	mitochondrial translational elongation	5	0	0.04	1033	0.70066	1
GO:0009403	toxin biosynthetic process	5	0	0.04	1034	0.70085	1
GO:0009630	gravitropism	20	0	0.15	1035	0.70177	1
GO:0043043	peptide biosynthetic process	740	1	5.55	1036	0.70234	1
GO:0051640	organelle localization	158	0	1.18	1037	0.70534	1
GO:0043144	snoRNA processing	20	0	0.15	1038	0.70541	1
GO:2000278	regulation of DNA biosynthetic process	7	0	0.05	1039	0.7055	1
GO:0031935	regulation of chromatin silencing	16	0	0.12	1040	0.70554	1
GO:0051347	positive regulation of transferase activ...	91	1	0.68	1041	0.70585	1
GO:0036065	fucosylation	7	0	0.05	1042	0.70648	1
GO:1901659	glycosyl compound biosynthetic process	22	0	0.16	1043	0.70696	1
GO:0006888	endoplasmic reticulum to Golgi vesicle-m...	127	1	0.95	106	0.70951	0.6173
GO:0016120	carotene biosynthetic process	7	0	0.05	1044	0.70982	1
GO:0007004	telomere maintenance via telomerase	13	1	0.1	31	0.71055	0.0933
GO:0000724	double-strand break repair via homologou...	68	1	0.51	93	0.7107	0.4014
GO:0007346	regulation of mitotic cell cycle	142	1	1.06	109	0.7114	0.6585
GO:0006406	mRNA export from nucleus	38	0	0.28	1045	0.71164	1
GO:0043666	regulation of phosphoprotein phosphatase...	37	0	0.28	1046	0.71264	1
GO:0090151	establishment of protein localization to...	35	0	0.26	1047	0.71528	1
GO:0070816	phosphorylation of RNA polymerase II C-t...	35	0	0.26	1048	0.71535	1
GO:0031047	gene silencing by RNA	65	0	0.49	1049	0.71737	1
GO:0006259	DNA metabolic process	430	2	3.22	1050	0.71744	1
GO:0000266	mitochondrial fission	21	0	0.16	1051	0.71883	1
GO:0002833	positive regulation of response to bioti...	8	0	0.06	1052	0.71902	1
GO:0032103	positive regulation of response to exter...	8	0	0.06	1053	0.71902	1
GO:0031349	positive regulation of defense response	8	0	0.06	1054	0.71902	1
GO:2000058	regulation of ubiquitin-dependent protei...	14	0	0.1	1055	0.71955	1
GO:0000380	alternative mRNA splicing, via spliceoso...	46	0	0.34	1056	0.71989	1
GO:0006605	protein targeting	237	1	1.78	1057	0.72017	1
GO:0036265	RNA (guanine-N7)-methylation	10	0	0.07	1058	0.7203	1
GO:0009892	negative regulation of metabolic process	347	3	2.6	1059	0.72044	1
GO:0009306	protein secretion	17	0	0.13	1060	0.72077	1
GO:0044271	cellular nitrogen compound biosynthetic ...	2668	13	20.01	110	0.72114	0.6959
GO:0032147	activation of protein kinase activity	66	1	0.49	90	0.72159	0.3922
GO:0022607	cellular component assembly	748	1	5.61	1061	0.723	1
GO:0072523	purine-containing compound catabolic pro...	20	0	0.15	1062	0.72533	1
GO:0007031	peroxisome organization	36	0	0.27	1063	0.72581	1
GO:0002229	defense response to oomycetes	20	0	0.15	1064	0.72623	1
GO:0035196	production of miRNAs involved in gene si...	13	0	0.1	1065	0.72635	1
GO:0006370	7-methylguanosine mRNA capping	8	0	0.06	1066	0.72731	1
GO:0043547	positive regulation of GTPase activity	34	0	0.25	1067	0.72863	1
GO:0071824	protein-DNA complex subunit organization	145	0	1.09	1068	0.72866	1
GO:0010274	hydrotropism	8	0	0.06	1069	0.72888	1
GO:0043543	protein acylation	89	0	0.67	1070	0.72907	1
GO:0006188	IMP biosynthetic process	21	0	0.16	1071	0.72928	1
GO:0044772	mitotic cell cycle phase transition	82	0	0.61	1072	0.73012	1
GO:0046513	ceramide biosynthetic process	12	0	0.09	1073	0.73086	1
GO:0009742	brassinosteroid mediated signaling pathw...	26	0	0.19	1074	0.73187	1
GO:0009452	7-methylguanosine RNA capping	9	0	0.07	1075	0.73309	1
GO:0006402	mRNA catabolic process	88	2	0.66	1076	0.73322	1
GO:0048444	floral organ morphogenesis	6	0	0.04	1077	0.73381	1
GO:0051103	DNA ligation involved in DNA repair	5	0	0.04	1078	0.73437	1
GO:0043624	cellular protein complex disassembly	59	0	0.44	1079	0.73532	1
GO:0030148	sphingolipid biosynthetic process	24	0	0.18	1080	0.73766	1
GO:0032482	Rab protein signal transduction	57	0	0.43	1081	0.73923	1
GO:0009611	response to wounding	21	0	0.16	1082	0.74037	1
GO:0006898	receptor-mediated endocytosis	47	1	0.35	1083	0.74132	1
GO:2000001	regulation of DNA damage checkpoint	5	0	0.04	1084	0.74419	1
GO:0048578	positive regulation of long-day photoper...	6	0	0.04	1085	0.74498	1
GO:0051131	chaperone-mediated protein complex assem...	7	0	0.05	1086	0.74655	1
GO:0042128	nitrate assimilation	6	0	0.04	1087	0.74684	1
GO:0048868	pollen tube development	13	0	0.1	1088	0.74703	1
GO:0044085	cellular component biogenesis	1180	4	8.85	1089	0.74761	1
GO:0007059	chromosome segregation	98	1	0.73	1090	0.74765	1
GO:0051453	regulation of intracellular pH	26	0	0.19	1091	0.75015	1
GO:0055088	lipid homeostasis	30	0	0.22	1092	0.75017	1
GO:0008610	lipid biosynthetic process	423	3	3.17	1093	0.75091	1
GO:0006357	regulation of transcription by RNA polym...	364	0	2.73	1094	0.75133	1
GO:0080156	mitochondrial mRNA modification	7	0	0.05	1095	0.75244	1
GO:0010150	leaf senescence	5	0	0.04	1096	0.75251	1
GO:1901615	organic hydroxy compound metabolic proce...	212	1	1.59	1097	0.75254	1
GO:0006979	response to oxidative stress	159	2	1.19	82	0.75388	0.3353
GO:0006275	regulation of DNA replication	27	0	0.2	1098	0.755	1
GO:0032970	regulation of actin filament-based proce...	39	0	0.29	1099	0.75557	1
GO:0006879	cellular iron ion homeostasis	26	0	0.19	1100	0.75622	1
GO:0006308	DNA catabolic process	10	0	0.07	1101	0.75763	1
GO:0006465	signal peptide processing	24	1	0.18	49	0.75861	0.1654
GO:0009686	gibberellin biosynthetic process	9	0	0.07	1102	0.759	1
GO:0006222	UMP biosynthetic process	10	0	0.07	1103	0.75914	1
GO:0019516	lactate oxidation	5	0	0.04	1104	0.75954	1
GO:0090558	plant epidermis development	18	0	0.13	1105	0.75999	1
GO:0090174	organelle membrane fusion	60	0	0.45	1106	0.76059	1
GO:0019287	isopentenyl diphosphate biosynthetic pro...	7	0	0.05	1107	0.76142	1
GO:0006006	glucose metabolic process	52	0	0.39	1108	0.76155	1
GO:0030149	sphingolipid catabolic process	9	0	0.07	1109	0.76178	1
GO:0002218	activation of innate immune response	6	0	0.04	1110	0.76234	1
GO:0000045	autophagosome assembly	44	0	0.33	1111	0.76304	1
GO:0050000	chromosome localization	8	0	0.06	1112	0.76327	1
GO:0033045	regulation of sister chromatid segregati...	32	0	0.24	1113	0.76352	1
GO:0007076	mitotic chromosome condensation	8	0	0.06	1114	0.76453	1
GO:0006403	RNA localization	95	0	0.71	1115	0.76467	1
GO:0009875	pollen-pistil interaction	68	0	0.51	1116	0.76528	1
GO:0001522	pseudouridine synthesis	28	0	0.21	1117	0.76566	1
GO:0006974	cellular response to DNA damage stimulus	348	2	2.61	1118	0.76643	1
GO:0009221	pyrimidine deoxyribonucleotide biosynthe...	6	0	0.04	1119	0.76678	1
GO:0019637	organophosphate metabolic process	587	2	4.4	1120	0.76761	1
GO:0009082	branched-chain amino acid biosynthetic p...	23	0	0.17	1121	0.76938	1
GO:0044030	regulation of DNA methylation	5	0	0.04	1122	0.76941	1
GO:0006123	mitochondrial electron transport, cytoch...	9	0	0.07	1123	0.76963	1
GO:1901565	organonitrogen compound catabolic proces...	853	8	6.4	1124	0.77053	1
GO:0008299	isoprenoid biosynthetic process	98	0	0.73	1125	0.77457	1
GO:0045038	protein import into chloroplast thylakoi...	5	0	0.04	1126	0.77515	1
GO:0010052	guard cell differentiation	7	0	0.05	1127	0.77519	1
GO:0071426	ribonucleoprotein complex export from nu...	59	0	0.44	1128	0.77537	1
GO:0007095	mitotic G2 DNA damage checkpoint	6	0	0.04	1129	0.78233	1
GO:0043069	negative regulation of programmed cell d...	6	0	0.04	1130	0.78253	1
GO:0043648	dicarboxylic acid metabolic process	88	0	0.66	1131	0.78259	1
GO:0006880	intracellular sequestering of iron ion	11	0	0.08	1132	0.78295	1
GO:0006904	vesicle docking involved in exocytosis	25	0	0.19	1133	0.78643	1
GO:0035304	regulation of protein dephosphorylation	39	0	0.29	1134	0.7868	1
GO:0006891	intra-Golgi vesicle-mediated transport	48	0	0.36	1135	0.78727	1
GO:0008033	tRNA processing	118	0	0.88	1136	0.78863	1
GO:0016255	attachment of GPI anchor to protein	9	0	0.07	1137	0.78929	1
GO:0034660	ncRNA metabolic process	448	0	3.36	1138	0.79	1
GO:0007186	G protein-coupled receptor signaling pat...	26	0	0.19	1139	0.79143	1
GO:0044272	sulfur compound biosynthetic process	102	1	0.76	1140	0.79221	1
GO:0006559	L-phenylalanine catabolic process	9	0	0.07	1141	0.7924	1
GO:0045132	meiotic chromosome segregation	23	0	0.17	1142	0.79242	1
GO:1901992	positive regulation of mitotic cell cycl...	14	0	0.1	1143	0.79246	1
GO:0048193	Golgi vesicle transport	221	1	1.66	1144	0.79338	1
GO:0071033	nuclear retention of pre-mRNA at the sit...	11	0	0.08	1145	0.79367	1
GO:0009249	protein lipoylation	5	0	0.04	1146	0.79412	1
GO:0010099	regulation of photomorphogenesis	7	0	0.05	1147	0.79429	1
GO:0006120	mitochondrial electron transport, NADH t...	9	0	0.07	1148	0.79684	1
GO:0006405	RNA export from nucleus	76	0	0.57	1149	0.79788	1
GO:0007219	Notch signaling pathway	6	0	0.04	1150	0.79796	1
GO:0006368	transcription elongation from RNA polyme...	57	0	0.43	1151	0.79832	1
GO:0098662	inorganic cation transmembrane transport	116	1	0.87	1152	0.79852	1
GO:0006281	DNA repair	326	2	2.44	112	0.79867	0.7288
GO:0098754	detoxification	35	0	0.26	1153	0.79933	1
GO:0017004	cytochrome complex assembly	24	0	0.18	1154	0.79941	1
GO:0051301	cell division	96	1	0.72	1155	0.80126	1
GO:0009177	pyrimidine deoxyribonucleoside monophosp...	5	0	0.04	1156	0.80149	1
GO:0006598	polyamine catabolic process	9	0	0.07	1157	0.80195	1
GO:0006607	NLS-bearing protein import into nucleus	13	0	0.1	1158	0.8023	1
GO:0010216	maintenance of DNA methylation	8	0	0.06	1159	0.8028	1
GO:0006342	chromatin silencing	45	0	0.34	1160	0.80288	1
GO:0019217	regulation of fatty acid metabolic proce...	6	0	0.04	1161	0.80315	1
GO:0048285	organelle fission	182	1	1.36	1162	0.80332	1
GO:0015918	sterol transport	8	0	0.06	1163	0.80563	1
GO:0005983	starch catabolic process	6	0	0.04	1164	0.8064	1
GO:0006777	Mo-molybdopterin cofactor biosynthetic p...	9	0	0.07	1165	0.80687	1
GO:0019509	L-methionine salvage from methylthioaden...	5	0	0.04	1166	0.80749	1
GO:0008380	RNA splicing	284	0	2.13	1167	0.80759	1
GO:1901658	glycosyl compound catabolic process	19	0	0.14	1168	0.80782	1
GO:0001934	positive regulation of protein phosphory...	74	1	0.55	1169	0.80796	1
GO:0006850	mitochondrial pyruvate transmembrane tra...	5	0	0.04	1170	0.80812	1
GO:2000113	negative regulation of cellular macromol...	176	2	1.32	1171	0.80829	1
GO:0006751	glutathione catabolic process	7	0	0.05	1172	0.80904	1
GO:0043966	histone H3 acetylation	12	0	0.09	1173	0.80905	1
GO:0045292	mRNA cis splicing, via spliceosome	49	0	0.37	1174	0.80978	1
GO:0031054	pre-miRNA processing	7	0	0.05	1175	0.81062	1
GO:0006144	purine nucleobase metabolic process	27	0	0.2	1176	0.81068	1
GO:0016973	poly(A)+ mRNA export from nucleus	18	0	0.13	1177	0.81075	1
GO:0006213	pyrimidine nucleoside metabolic process	6	0	0.04	1178	0.81171	1
GO:0031126	snoRNA 3'-end processing	18	0	0.13	1179	0.81179	1
GO:0006351	transcription, DNA-templated	1494	9	11.2	113	0.81252	0.759
GO:0098781	ncRNA transcription	9	0	0.07	1180	0.81284	1
GO:0045088	regulation of innate immune response	17	0	0.13	1181	0.81438	1
GO:0006575	cellular modified amino acid metabolic p...	96	0	0.72	1182	0.8146	1
GO:0042770	signal transduction in response to DNA d...	5	0	0.04	1183	0.81502	1
GO:0030834	regulation of actin filament depolymeriz...	7	0	0.05	1184	0.81513	1
GO:0042273	ribosomal large subunit biogenesis	143	0	1.07	1185	0.81542	1
GO:0032543	mitochondrial translation	33	0	0.25	1186	0.81595	1
GO:0017196	N-terminal peptidyl-methionine acetylati...	9	0	0.07	1187	0.81682	1
GO:0051187	cofactor catabolic process	82	1	0.61	1188	0.81714	1
GO:0048870	cell motility	8	0	0.06	1189	0.81775	1
GO:0070192	chromosome organization involved in meio...	11	0	0.08	1190	0.81779	1
GO:0008064	regulation of actin polymerization or de...	27	0	0.2	1191	0.81821	1
GO:0009636	response to toxic substance	58	0	0.43	1192	0.81897	1
GO:0042493	response to drug	84	9	0.63	1193	0.81911	1
GO:0070262	peptidyl-serine dephosphorylation	5	0	0.04	1194	0.81939	1
GO:0031570	DNA integrity checkpoint	30	0	0.22	1195	0.8198	1
GO:0018364	peptidyl-glutamine methylation	6	0	0.04	1196	0.82015	1
GO:0006696	ergosterol biosynthetic process	7	0	0.05	1197	0.82041	1
GO:0010114	response to red light	7	0	0.05	1198	0.82095	1
GO:0009698	phenylpropanoid metabolic process	50	0	0.37	1199	0.82191	1
GO:0009439	cyanate metabolic process	7	0	0.05	1200	0.82202	1
GO:0071048	nuclear retention of unspliced pre-mRNA ...	6	0	0.04	1201	0.82238	1
GO:0009664	plant-type cell wall organization	40	0	0.3	1202	0.82278	1
GO:0006446	regulation of translational initiation	11	0	0.08	1203	0.82358	1
GO:0051123	RNA polymerase II preinitiation complex ...	23	0	0.17	1204	0.82394	1
GO:0045005	DNA-dependent DNA replication maintenanc...	21	0	0.16	1205	0.82399	1
GO:0035542	regulation of SNARE complex assembly	7	0	0.05	1206	0.82469	1
GO:0032509	endosome transport via multivesicular bo...	26	0	0.19	1207	0.82482	1
GO:0048869	cellular developmental process	148	2	1.11	1208	0.82497	1
GO:1901606	alpha-amino acid catabolic process	73	2	0.55	1209	0.82601	1
GO:0006566	threonine metabolic process	11	0	0.08	1210	0.82621	1
GO:0031119	tRNA pseudouridine synthesis	8	0	0.06	1211	0.82665	1
GO:0045047	protein targeting to ER	49	1	0.37	74	0.82795	0.3089
GO:1904668	positive regulation of ubiquitin protein...	7	0	0.05	1212	0.82872	1
GO:0043161	proteasome-mediated ubiquitin-dependent ...	250	1	1.87	1213	0.82945	1
GO:0065008	regulation of biological quality	718	8	5.38	1214	0.83119	1
GO:0010027	thylakoid membrane organization	25	0	0.19	1215	0.83176	1
GO:0033683	nucleotide-excision repair, DNA incision	8	0	0.06	1216	0.83261	1
GO:1900864	mitochondrial RNA modification	9	0	0.07	1217	0.83336	1
GO:0043328	protein transport to vacuole involved in...	7	0	0.05	1218	0.83531	1
GO:0033554	cellular response to stress	620	5	4.65	1219	0.83533	1
GO:0045489	pectin biosynthetic process	42	0	0.31	1220	0.83623	1
GO:0009260	ribonucleotide biosynthetic process	123	0	0.92	1221	0.83629	1
GO:0006354	DNA-templated transcription, elongation	71	0	0.53	1222	0.83656	1
GO:0046470	phosphatidylcholine metabolic process	16	0	0.12	1223	0.83815	1
GO:0060236	regulation of mitotic spindle organizati...	10	0	0.07	1224	0.83832	1
GO:0016226	iron-sulfur cluster assembly	33	0	0.25	1225	0.83843	1
GO:0051181	cofactor transport	13	0	0.1	1226	0.83849	1
GO:0010228	vegetative to reproductive phase transit...	18	0	0.13	1227	0.8385	1
GO:0006221	pyrimidine nucleotide biosynthetic proce...	44	0	0.33	1228	0.83864	1
GO:0009062	fatty acid catabolic process	32	0	0.24	1229	0.83983	1
GO:0003400	regulation of COPII vesicle coating	9	0	0.07	1230	0.84093	1
GO:0007264	small GTPase mediated signal transductio...	102	0	0.76	1231	0.84106	1
GO:0031347	regulation of defense response	36	0	0.27	1232	0.84331	1
GO:0016132	brassinosteroid biosynthetic process	19	0	0.14	1233	0.84334	1
GO:0098719	sodium ion import across plasma membrane	7	0	0.05	1234	0.8443	1
GO:0006401	RNA catabolic process	110	2	0.82	1235	0.84504	1
GO:0010833	telomere maintenance via telomere length...	14	1	0.1	1236	0.84552	1
GO:0003006	developmental process involved in reprod...	127	3	0.95	1237	0.84605	1
GO:0090351	seedling development	12	0	0.09	1238	0.84607	1
GO:0019348	dolichol metabolic process	6	0	0.04	1239	0.84625	1
GO:0050793	regulation of developmental process	104	0	0.78	1240	0.84663	1
GO:2000241	regulation of reproductive process	54	0	0.4	1241	0.84665	1
GO:0097428	protein maturation by iron-sulfur cluste...	16	0	0.12	1242	0.84765	1
GO:0060255	regulation of macromolecule metabolic pr...	2005	11	15.04	1243	0.84808	1
GO:0006654	phosphatidic acid biosynthetic process	5	0	0.04	1244	0.84813	1
GO:0032269	negative regulation of cellular protein ...	44	1	0.33	1245	0.84828	1
GO:0060628	regulation of ER to Golgi vesicle-mediat...	13	0	0.1	1246	0.84916	1
GO:0034605	cellular response to heat	28	0	0.21	1247	0.85122	1
GO:0006570	tyrosine metabolic process	8	0	0.06	1248	0.85135	1
GO:0006526	arginine biosynthetic process	17	0	0.13	1249	0.85148	1
GO:0006225	UDP biosynthetic process	5	0	0.04	1250	0.85202	1
GO:0016310	phosphorylation	962	3	7.21	1251	0.85247	1
GO:0006488	dolichol-linked oligosaccharide biosynth...	11	0	0.08	1252	0.8525	1
GO:0045835	negative regulation of meiotic nuclear d...	5	0	0.04	1253	0.8531	1
GO:0033313	meiotic cell cycle checkpoint	5	0	0.04	1254	0.8531	1
GO:0034471	ncRNA 5'-end processing	11	0	0.08	1255	0.85329	1
GO:0010731	protein glutathionylation	7	0	0.05	1256	0.85434	1
GO:0006388	tRNA splicing, via endonucleolytic cleav...	5	0	0.04	1257	0.85568	1
GO:0000447	endonucleolytic cleavage in ITS1 to sepa...	7	0	0.05	1258	0.85681	1
GO:0019320	hexose catabolic process	21	0	0.16	1259	0.85791	1
GO:0007030	Golgi organization	31	0	0.23	1260	0.85987	1
GO:1905268	negative regulation of chromatin organiz...	15	0	0.11	1261	0.8626	1
GO:0042773	ATP synthesis coupled electron transport	39	0	0.29	1262	0.86342	1
GO:0031327	negative regulation of cellular biosynth...	184	2	1.38	1263	0.86399	1
GO:0051321	meiotic cell cycle	86	1	0.64	99	0.86431	0.4776
GO:0015937	coenzyme A biosynthetic process	10	0	0.07	1264	0.86445	1
GO:0009826	unidimensional cell growth	29	0	0.22	1265	0.86511	1
GO:0032984	protein-containing complex disassembly	75	0	0.56	1266	0.86566	1
GO:0008104	protein localization	916	3	6.87	1267	0.86571	1
GO:0006261	DNA-dependent DNA replication	109	1	0.82	1268	0.86929	1
GO:0006844	acyl carnitine transport	5	0	0.04	1269	0.86983	1
GO:0035493	SNARE complex assembly	10	0	0.07	1270	0.87023	1
GO:0015031	protein transport	817	2	6.13	1271	0.87032	1
GO:0070925	organelle assembly	200	1	1.5	1272	0.87035	1
GO:0044403	symbiotic process	12	0	0.09	1273	0.87039	1
GO:0007049	cell cycle	478	4	3.58	1274	0.87153	1
GO:0009926	auxin polar transport	12	0	0.09	1275	0.87202	1
GO:0071577	zinc ion transmembrane transport	17	0	0.13	1276	0.87295	1
GO:0006282	regulation of DNA repair	18	0	0.13	1277	0.87366	1
GO:0048026	positive regulation of mRNA splicing, vi...	8	0	0.06	1278	0.87415	1
GO:0007143	female meiotic nuclear division	7	0	0.05	1279	0.87468	1
GO:0007140	male meiotic nuclear division	14	0	0.1	1280	0.87492	1
GO:0048585	negative regulation of response to stimu...	29	0	0.22	1281	0.87509	1
GO:0010497	plasmodesmata-mediated intercellular tra...	11	0	0.08	1282	0.8755	1
GO:0034765	regulation of ion transmembrane transpor...	19	0	0.14	1283	0.87551	1
GO:0048827	phyllome development	45	1	0.34	1284	0.87619	1
GO:0048438	floral whorl development	9	0	0.07	1285	0.87653	1
GO:0006490	oligosaccharide-lipid intermediate biosy...	15	0	0.11	1286	0.87681	1
GO:0009247	glycolipid biosynthetic process	58	0	0.43	1287	0.87687	1
GO:0090110	COPII-coated vesicle cargo loading	7	0	0.05	1288	0.87694	1
GO:0051055	negative regulation of lipid biosyntheti...	6	0	0.04	1289	0.8772	1
GO:0032502	developmental process	553	8	4.15	86	0.87756	0.359
GO:0006906	vesicle fusion	56	0	0.42	1290	0.87832	1
GO:0006048	UDP-N-acetylglucosamine biosynthetic pro...	5	0	0.04	1291	0.87912	1
GO:1990748	cellular detoxification	30	0	0.22	1292	0.88093	1
GO:0017038	protein import	140	0	1.05	1293	0.88094	1
GO:0044550	secondary metabolite biosynthetic proces...	25	0	0.19	1294	0.88105	1
GO:0071248	cellular response to metal ion	10	0	0.07	1295	0.88119	1
GO:0006366	transcription by RNA polymerase II	424	0	3.18	1296	0.882	1
GO:1902850	microtubule cytoskeleton organization in...	34	0	0.25	1297	0.88296	1
GO:0070476	rRNA (guanine-N7)-methylation	5	0	0.04	1298	0.883	1
GO:0006890	retrograde vesicle-mediated transport, G...	55	0	0.41	1299	0.88327	1
GO:0055114	oxidation-reduction process	343	2	2.57	1300	0.88385	1
GO:0071900	regulation of protein serine/threonine k...	52	0	0.39	1301	0.88465	1
GO:0009967	positive regulation of signal transducti...	10	0	0.07	1302	0.8848	1
GO:0090698	post-embryonic plant morphogenesis	14	0	0.1	1303	0.88695	1
GO:0033540	fatty acid beta-oxidation using acyl-CoA...	5	0	0.04	1304	0.88703	1
GO:0009812	flavonoid metabolic process	10	0	0.07	1305	0.88708	1
GO:0016094	polyprenol biosynthetic process	7	0	0.05	1306	0.88737	1
GO:0060261	positive regulation of transcription ini...	18	0	0.13	1307	0.8875	1
GO:0006071	glycerol metabolic process	8	0	0.06	1308	0.88757	1
GO:0010821	regulation of mitochondrion organization	5	0	0.04	1309	0.8876	1
GO:0042440	pigment metabolic process	99	1	0.74	1310	0.88761	1
GO:0070475	rRNA base methylation	21	0	0.16	1311	0.88785	1
GO:0000422	autophagy of mitochondrion	26	0	0.19	1312	0.8881	1
GO:0071218	cellular response to misfolded protein	36	0	0.27	1313	0.88826	1
GO:0051054	positive regulation of DNA metabolic pro...	12	0	0.09	1314	0.889	1
GO:0046033	AMP metabolic process	7	0	0.05	1315	0.88925	1
GO:0006431	methionyl-tRNA aminoacylation	5	0	0.04	1316	0.88945	1
GO:0051383	kinetochore organization	5	0	0.04	1317	0.89029	1
GO:0006753	nucleoside phosphate metabolic process	308	0	2.31	1318	0.89049	1
GO:0019693	ribose phosphate metabolic process	244	0	1.83	1319	0.89061	1
GO:0032958	inositol phosphate biosynthetic process	9	0	0.07	1320	0.89259	1
GO:0080142	regulation of salicylic acid biosyntheti...	16	0	0.12	1321	0.8931	1
GO:0007020	microtubule nucleation	12	0	0.09	1322	0.89424	1
GO:1901976	regulation of cell cycle checkpoint	7	0	0.05	1323	0.8944	1
GO:0019438	aromatic compound biosynthetic process	1951	11	14.63	1324	0.89446	1
GO:1903046	meiotic cell cycle process	71	0	0.53	1325	0.89447	1
GO:0006464	cellular protein modification process	1820	7	13.65	1326	0.89499	1
GO:0006298	mismatch repair	18	0	0.13	1327	0.89532	1
GO:0046174	polyol catabolic process	14	0	0.1	1328	0.89561	1
GO:0044275	cellular carbohydrate catabolic process	51	0	0.38	1329	0.89577	1
GO:0009791	post-embryonic development	147	2	1.1	1330	0.89718	1
GO:0062014	negative regulation of small molecule me...	6	0	0.04	1331	0.89719	1
GO:0043173	nucleotide salvage	14	0	0.1	1332	0.89827	1
GO:0009658	chloroplast organization	128	0	0.96	1333	0.8991	1
GO:0034629	cellular protein-containing complex loca...	11	0	0.08	1334	0.89937	1
GO:0006303	double-strand break repair via nonhomolo...	8	0	0.06	1335	0.89943	1
GO:0000070	mitotic sister chromatid segregation	65	1	0.49	1336	0.89956	1
GO:0031167	rRNA methylation	32	0	0.24	1337	0.9005	1
GO:0045815	positive regulation of gene expression, ...	15	0	0.11	1338	0.90148	1
GO:0034401	chromatin organization involved in regul...	51	0	0.38	1339	0.90158	1
GO:0006379	mRNA cleavage	8	0	0.06	1340	0.90175	1
GO:0034599	cellular response to oxidative stress	37	0	0.28	1341	0.90215	1
GO:0006283	transcription-coupled nucleotide-excisio...	8	0	0.06	1342	0.90217	1
GO:0000079	regulation of cyclin-dependent protein s...	46	0	0.34	1343	0.90335	1
GO:0006534	cysteine metabolic process	33	1	0.25	1344	0.90362	1
GO:0055071	manganese ion homeostasis	14	0	0.1	1345	0.90403	1
GO:0006086	acetyl-CoA biosynthetic process from pyr...	13	0	0.1	1346	0.90476	1
GO:0032508	DNA duplex unwinding	33	1	0.25	1347	0.90526	1
GO:0010424	DNA methylation on cytosine within a CG ...	5	0	0.04	1348	0.90536	1
GO:0071569	protein ufmylation	8	0	0.06	1349	0.90598	1
GO:0044255	cellular lipid metabolic process	526	1	3.94	1350	0.90648	1
GO:0016926	protein desumoylation	5	0	0.04	1351	0.90695	1
GO:0030433	ubiquitin-dependent ERAD pathway	47	0	0.35	1352	0.9075	1
GO:0006418	tRNA aminoacylation for protein translat...	65	0	0.49	1353	0.90802	1
GO:0035194	post-transcriptional gene silencing by R...	28	0	0.21	1354	0.90841	1
GO:0031124	mRNA 3'-end processing	35	0	0.26	1355	0.91017	1
GO:0005987	sucrose catabolic process	9	0	0.07	1356	0.91039	1
GO:0000723	telomere maintenance	27	1	0.2	1357	0.91092	1
GO:0006325	chromatin organization	291	0	2.18	1358	0.9112	1
GO:0009435	NAD biosynthetic process	10	0	0.07	1359	0.91123	1
GO:0010143	cutin biosynthetic process	12	0	0.09	1360	0.91176	1
GO:0016125	sterol metabolic process	75	1	0.56	1361	0.91183	1
GO:0044270	cellular nitrogen compound catabolic pro...	186	4	1.39	1362	0.91201	1
GO:0006515	protein quality control for misfolded or...	54	0	0.4	1363	0.91335	1
GO:0009065	glutamine family amino acid catabolic pr...	16	0	0.12	1364	0.91376	1
GO:0043953	protein transport by the Tat complex	7	0	0.05	1365	0.91411	1
GO:0050794	regulation of cellular process	3104	19	23.28	1366	0.91429	1
GO:0032259	methylation	261	2	1.96	103	0.91447	0.5858
GO:0001932	regulation of protein phosphorylation	142	1	1.06	1367	0.91508	1
GO:0009415	response to water	49	0	0.37	1368	0.91633	1
GO:0031297	replication fork processing	8	0	0.06	1369	0.9179	1
GO:0006072	glycerol-3-phosphate metabolic process	11	0	0.08	1370	0.91803	1
GO:0071265	L-methionine biosynthetic process	7	0	0.05	1371	0.91811	1
GO:0006625	protein targeting to peroxisome	19	0	0.14	1372	0.91845	1
GO:0006139	nucleobase-containing compound metabolic...	3459	15	25.94	1373	0.91869	1
GO:0010212	response to ionizing radiation	12	0	0.09	1374	0.91979	1
GO:0010051	xylem and phloem pattern formation	8	0	0.06	1375	0.91991	1
GO:0016075	rRNA catabolic process	19	0	0.14	1376	0.9206	1
GO:0051513	regulation of monopolar cell growth	9	0	0.07	1377	0.92074	1
GO:0071028	nuclear mRNA surveillance	20	0	0.15	1378	0.92089	1
GO:0000463	maturation of LSU-rRNA from tricistronic...	32	0	0.24	1379	0.92113	1
GO:0046514	ceramide catabolic process	6	0	0.04	1380	0.92116	1
GO:0001676	long-chain fatty acid metabolic process	6	0	0.04	1381	0.92116	1
GO:0071277	cellular response to calcium ion	7	0	0.05	1382	0.92175	1
GO:0035627	ceramide transport	6	0	0.04	1383	0.92236	1
GO:0000965	mitochondrial RNA 3'-end processing	6	0	0.04	1384	0.9229	1
GO:0008202	steroid metabolic process	95	2	0.71	1385	0.92291	1
GO:0032963	collagen metabolic process	16	0	0.12	1386	0.924	1
GO:0006730	one-carbon metabolic process	37	0	0.28	1387	0.92426	1
GO:0009649	entrainment of circadian clock	6	0	0.04	1388	0.92462	1
GO:0051276	chromosome organization	448	2	3.36	1389	0.92542	1
GO:0046467	membrane lipid biosynthetic process	86	0	0.64	1390	0.92544	1
GO:0009736	cytokinin-activated signaling pathway	11	0	0.08	1391	0.92559	1
GO:0030259	lipid glycosylation	6	0	0.04	1392	0.92593	1
GO:0032392	DNA geometric change	34	1	0.25	1393	0.92612	1
GO:0140053	mitochondrial gene expression	48	0	0.36	1394	0.92653	1
GO:0035066	positive regulation of histone acetylati...	5	0	0.04	1395	0.92662	1
GO:0070525	tRNA threonylcarbamoyladenosine metaboli...	7	0	0.05	1396	0.92717	1
GO:0009960	endosperm development	5	0	0.04	1397	0.9276	1
GO:0080113	regulation of seed growth	5	0	0.04	1398	0.9276	1
GO:0007275	multicellular organism development	312	4	2.34	1399	0.9277	1
GO:0048268	clathrin coat assembly	15	0	0.11	1400	0.92793	1
GO:0009553	embryo sac development	6	0	0.04	1401	0.92974	1
GO:2000280	regulation of root development	6	0	0.04	1402	0.93007	1
GO:0006000	fructose metabolic process	17	0	0.13	1403	0.93017	1
GO:0018342	protein prenylation	11	0	0.08	1404	0.9311	1
GO:0048588	developmental cell growth	10	0	0.07	1405	0.93115	1
GO:0060560	developmental growth involved in morphog...	30	0	0.22	1406	0.93122	1
GO:0000460	maturation of 5.8S rRNA	46	0	0.34	1407	0.93148	1
GO:0050821	protein stabilization	16	0	0.12	1408	0.93156	1
GO:0010305	leaf vascular tissue pattern formation	6	0	0.04	1409	0.93197	1
GO:0016117	carotenoid biosynthetic process	17	0	0.13	1410	0.93277	1
GO:0019288	isopentenyl diphosphate biosynthetic pro...	6	0	0.04	1411	0.93373	1
GO:0071763	nuclear membrane organization	6	0	0.04	1412	0.93373	1
GO:0019682	glyceraldehyde-3-phosphate metabolic pro...	10	0	0.07	1413	0.93429	1
GO:0051656	establishment of organelle localization	71	0	0.53	1414	0.93436	1
GO:0046184	aldehyde biosynthetic process	10	0	0.07	1415	0.93439	1
GO:1901137	carbohydrate derivative biosynthetic pro...	403	2	3.02	1416	0.93448	1
GO:0030388	fructose 1,6-bisphosphate metabolic proc...	14	0	0.1	1417	0.9345	1
GO:0019344	cysteine biosynthetic process	23	1	0.17	1418	0.93451	1
GO:0006897	endocytosis	55	1	0.41	1419	0.93498	1
GO:0000338	protein deneddylation	6	0	0.04	1420	0.93521	1
GO:0007035	vacuolar acidification	8	0	0.06	1421	0.93554	1
GO:0006621	protein retention in ER lumen	16	0	0.12	1422	0.9356	1
GO:0006796	phosphate-containing compound metabolic ...	1544	5	11.58	1423	0.93611	1
GO:0043981	histone H4-K5 acetylation	6	0	0.04	1424	0.93717	1
GO:0043982	histone H4-K8 acetylation	6	0	0.04	1425	0.93717	1
GO:0009832	plant-type cell wall biogenesis	106	2	0.79	1426	0.93732	1
GO:0033356	UDP-L-arabinose metabolic process	5	0	0.04	1427	0.93767	1
GO:0051253	negative regulation of RNA metabolic pro...	135	1	1.01	1428	0.93984	1
GO:0031329	regulation of cellular catabolic process	31	0	0.23	1429	0.93991	1
GO:0009113	purine nucleobase biosynthetic process	18	0	0.13	1430	0.93996	1
GO:0046654	tetrahydrofolate biosynthetic process	12	0	0.09	1431	0.93997	1
GO:0006448	regulation of translational elongation	21	0	0.16	1432	0.94003	1
GO:0006302	double-strand break repair	104	1	0.78	1433	0.94015	1
GO:0043087	regulation of GTPase activity	38	0	0.28	1434	0.94049	1
GO:0043436	oxoacid metabolic process	850	4	6.37	1435	0.94059	1
GO:0035265	organ growth	5	0	0.04	1436	0.94106	1
GO:0000003	reproduction	288	4	2.16	1437	0.94122	1
GO:0051030	snRNA transport	5	0	0.04	1438	0.94142	1
GO:0016311	dephosphorylation	151	0	1.13	1439	0.94173	1
GO:0009787	regulation of abscisic acid-activated si...	13	0	0.1	1440	0.94234	1
GO:0072318	clathrin coat disassembly	16	0	0.12	1441	0.94263	1
GO:0006650	glycerophospholipid metabolic process	133	0	1	1442	0.94283	1
GO:0006047	UDP-N-acetylglucosamine metabolic proces...	7	0	0.05	1443	0.94326	1
GO:0051091	positive regulation of DNA-binding trans...	7	0	0.05	1444	0.94368	1
GO:0045003	double-strand break repair via synthesis...	5	0	0.04	1445	0.94389	1
GO:0071897	DNA biosynthetic process	30	1	0.22	1446	0.94455	1
GO:0010315	auxin efflux	5	0	0.04	1447	0.94457	1
GO:0000972	transcription-dependent tethering of RNA...	10	0	0.07	1448	0.94472	1
GO:0006744	ubiquinone biosynthetic process	21	0	0.16	1449	0.94554	1
GO:0008152	metabolic process	9454	55	70.89	1450	0.94603	1
GO:0015693	magnesium ion transport	22	0	0.16	1451	0.94658	1
GO:0001510	RNA methylation	70	0	0.52	1452	0.94662	1
GO:0034312	diol biosynthetic process	11	0	0.08	1453	0.94668	1
GO:0048507	meristem development	5	0	0.04	1454	0.94788	1
GO:0006270	DNA replication initiation	26	0	0.19	1455	0.94803	1
GO:0006312	mitotic recombination	9	0	0.07	1456	0.94822	1
GO:0016573	histone acetylation	41	0	0.31	1457	0.94826	1
GO:0140014	mitotic nuclear division	73	1	0.55	1458	0.94828	1
GO:0090502	RNA phosphodiester bond hydrolysis, endo...	21	0	0.16	1459	0.94867	1
GO:0051604	protein maturation	109	1	0.82	1460	0.94919	1
GO:0006457	protein folding	242	2	1.81	108	0.94921	0.6524
GO:0035303	regulation of dephosphorylation	46	0	0.34	1461	0.9497	1
GO:0010087	phloem or xylem histogenesis	15	0	0.11	1462	0.95055	1
GO:0044282	small molecule catabolic process	201	2	1.51	1463	0.95086	1
GO:1990592	protein K69-linked ufmylation	6	0	0.04	1464	0.9511	1
GO:0016925	protein sumoylation	9	0	0.07	1465	0.95145	1
GO:0045786	negative regulation of cell cycle	71	0	0.53	1466	0.95204	1
GO:0034314	Arp2/3 complex-mediated actin nucleation	14	0	0.1	1467	0.95228	1
GO:0048638	regulation of developmental growth	18	0	0.13	1468	0.95256	1
GO:0051093	negative regulation of developmental pro...	16	0	0.12	1469	0.95257	1
GO:0051241	negative regulation of multicellular org...	16	0	0.12	1470	0.95257	1
GO:0010268	brassinosteroid homeostasis	18	0	0.13	1471	0.95264	1
GO:0048364	root development	24	0	0.18	1472	0.95291	1
GO:0006913	nucleocytoplasmic transport	126	0	0.94	1473	0.95293	1
GO:0045324	late endosome to vacuole transport	26	0	0.19	1474	0.95335	1
GO:0006787	porphyrin-containing compound catabolic ...	8	0	0.06	1475	0.95448	1
GO:0042168	heme metabolic process	30	0	0.22	1476	0.95449	1
GO:0006452	translational frameshifting	7	0	0.05	1477	0.95453	1
GO:0045901	positive regulation of translational elo...	7	0	0.05	1478	0.95453	1
GO:0045905	positive regulation of translational ter...	7	0	0.05	1479	0.95453	1
GO:0043649	dicarboxylic acid catabolic process	10	0	0.07	1480	0.95476	1
GO:0045039	protein insertion into mitochondrial inn...	17	0	0.13	1481	0.95504	1
GO:0042753	positive regulation of circadian rhythm	7	0	0.05	1482	0.95553	1
GO:0009101	glycoprotein biosynthetic process	170	1	1.27	1483	0.95595	1
GO:0000103	sulfate assimilation	15	0	0.11	1484	0.95689	1
GO:0009060	aerobic respiration	77	0	0.58	1485	0.95698	1
GO:0007062	sister chromatid cohesion	30	1	0.22	1486	0.95726	1
GO:0006415	translational termination	17	0	0.13	1487	0.95744	1
GO:0043687	post-translational protein modification	8	0	0.06	1488	0.95864	1
GO:0006473	protein acetylation	53	0	0.4	1489	0.95884	1
GO:0046164	alcohol catabolic process	15	0	0.11	1490	0.95891	1
GO:0030245	cellulose catabolic process	14	0	0.1	1491	0.95915	1
GO:0033260	nuclear DNA replication	26	0	0.19	1492	0.95919	1
GO:0034976	response to endoplasmic reticulum stress	86	0	0.64	1493	0.95924	1
GO:0045910	negative regulation of DNA recombination	14	0	0.1	1494	0.95926	1
GO:0018410	C-terminal protein amino acid modificati...	6	0	0.04	1495	0.95972	1
GO:0042157	lipoprotein metabolic process	87	0	0.65	1496	0.96024	1
GO:0035601	protein deacylation	25	0	0.19	1497	0.96035	1
GO:0006338	chromatin remodeling	67	0	0.5	1498	0.96047	1
GO:0042732	D-xylose metabolic process	13	0	0.1	1499	0.96126	1
GO:0000492	box C/D snoRNP assembly	10	0	0.07	1500	0.96267	1
GO:0031326	regulation of cellular biosynthetic proc...	1460	9	10.95	1501	0.96293	1
GO:0046890	regulation of lipid biosynthetic process	10	0	0.07	1502	0.96317	1
GO:0042744	hydrogen peroxide catabolic process	64	1	0.48	88	0.96326	0.383
GO:0051726	regulation of cell cycle	238	1	1.78	1503	0.9638	1
GO:0010417	glucuronoxylan biosynthetic process	15	0	0.11	1504	0.96466	1
GO:0043570	maintenance of DNA repeat elements	5	0	0.04	1505	0.96557	1
GO:0006986	response to unfolded protein	37	1	0.28	1506	0.96566	1
GO:0016131	brassinosteroid metabolic process	21	0	0.16	1507	0.96579	1
GO:0009850	auxin metabolic process	14	0	0.1	1508	0.9658	1
GO:0007029	endoplasmic reticulum organization	33	0	0.25	1509	0.9659	1
GO:0043486	histone exchange	10	0	0.07	1510	0.96608	1
GO:0015977	carbon fixation	15	0	0.11	1511	0.96609	1
GO:0000491	small nucleolar ribonucleoprotein comple...	11	0	0.08	1512	0.96628	1
GO:0010020	chloroplast fission	25	0	0.19	1513	0.96684	1
GO:0051649	establishment of localization in cell	857	2	6.43	1514	0.96684	1
GO:0006264	mitochondrial DNA replication	5	0	0.04	1515	0.96687	1
GO:0046907	intracellular transport	816	2	6.12	1516	0.96725	1
GO:0009814	defense response, incompatible interacti...	24	2	0.18	1517	0.96742	1
GO:0006207	'de novo' pyrimidine nucleobase biosynth...	15	0	0.11	1518	0.96752	1
GO:0042023	DNA endoreduplication	9	0	0.07	1519	0.96755	1
GO:0032501	multicellular organismal process	409	4	3.07	1520	0.96835	1
GO:1901698	response to nitrogen compound	124	7	0.93	1521	0.96849	1
GO:0034508	centromere complex assembly	7	0	0.05	1522	0.9688	1
GO:0070979	protein K11-linked ubiquitination	6	0	0.04	1523	0.96914	1
GO:0006099	tricarboxylic acid cycle	56	0	0.42	1524	0.96934	1
GO:0090407	organophosphate biosynthetic process	305	0	2.29	1525	0.96946	1
GO:0006364	rRNA processing	246	0	1.84	1526	0.96986	1
GO:0034968	histone lysine methylation	18	0	0.13	1527	0.9703	1
GO:0007155	cell adhesion	9	0	0.07	1528	0.97032	1
GO:0071249	cellular response to nitrate	21	0	0.16	1529	0.97051	1
GO:0009617	response to bacterium	54	0	0.4	1530	0.97067	1
GO:0015986	ATP synthesis coupled proton transport	30	0	0.22	1531	0.97093	1
GO:0019388	galactose catabolic process	19	0	0.14	1532	0.97203	1
GO:0042592	homeostatic process	443	6	3.32	1533	0.97253	1
GO:0006122	mitochondrial electron transport, ubiqui...	17	0	0.13	1534	0.97254	1
GO:0071025	RNA surveillance	22	0	0.16	1535	0.97345	1
GO:0006082	organic acid metabolic process	860	4	6.45	1536	0.97409	1
GO:0006333	chromatin assembly or disassembly	76	0	0.57	1537	0.9741	1
GO:0016122	xanthophyll metabolic process	6	0	0.04	1538	0.97425	1
GO:0030488	tRNA methylation	33	0	0.25	1539	0.97464	1
GO:0033314	mitotic DNA replication checkpoint	11	0	0.08	1540	0.97471	1
GO:0019538	protein metabolic process	3203	15	24.02	1541	0.97483	1
GO:0000725	recombinational repair	74	1	0.55	1542	0.97512	1
GO:0060548	negative regulation of cell death	12	0	0.09	1543	0.97527	1
GO:0045732	positive regulation of protein catabolic...	16	0	0.12	1544	0.97571	1
GO:0009067	aspartate family amino acid biosynthetic...	42	0	0.31	1545	0.97621	1
GO:0030031	cell projection assembly	5	0	0.04	1546	0.97641	1
GO:0051128	regulation of cellular component organiz...	202	0	1.51	1547	0.97701	1
GO:0006506	GPI anchor biosynthetic process	39	0	0.29	1548	0.97707	1
GO:0046246	terpene biosynthetic process	9	0	0.07	1549	0.97723	1
GO:0001731	formation of translation preinitiation c...	12	0	0.09	1550	0.97789	1
GO:0046901	tetrahydrofolylpolyglutamate biosyntheti...	5	0	0.04	1551	0.9795	1
GO:0000077	DNA damage checkpoint	19	0	0.14	1552	0.97987	1
GO:0009668	plastid membrane organization	27	0	0.2	1553	0.98052	1
GO:1902531	regulation of intracellular signal trans...	25	0	0.19	1554	0.98229	1
GO:0006783	heme biosynthetic process	27	0	0.2	1555	0.98263	1
GO:0033388	putrescine biosynthetic process from arg...	5	0	0.04	1556	0.98267	1
GO:0015996	chlorophyll catabolic process	5	0	0.04	1557	0.98277	1
GO:0015994	chlorophyll metabolic process	32	0	0.24	1558	0.9828	1
GO:0016570	histone modification	122	0	0.91	1559	0.9829	1
GO:0006998	nuclear envelope organization	12	0	0.09	1560	0.98312	1
GO:0051225	spindle assembly	41	0	0.31	1561	0.9832	1
GO:0000731	DNA synthesis involved in DNA repair	10	0	0.07	1562	0.98395	1
GO:0043650	dicarboxylic acid biosynthetic process	20	0	0.15	1563	0.98422	1
GO:0008295	spermidine biosynthetic process	5	0	0.04	1564	0.98424	1
GO:0032446	protein modification by small protein co...	314	3	2.35	1565	0.98438	1
GO:1901575	organic substance catabolic process	1361	14	10.21	1566	0.98495	1
GO:0009251	glucan catabolic process	36	0	0.27	1567	0.985	1
GO:0033619	membrane protein proteolysis	14	0	0.1	1568	0.98508	1
GO:0044248	cellular catabolic process	1187	9	8.9	1569	0.98517	1
GO:0043562	cellular response to nitrogen levels	15	0	0.11	1570	0.98526	1
GO:0009743	response to carbohydrate	7	0	0.05	1571	0.98527	1
GO:0006616	SRP-dependent cotranslational protein ta...	16	0	0.12	1572	0.98575	1
GO:0043967	histone H4 acetylation	13	0	0.1	1573	0.98576	1
GO:0022900	electron transport chain	75	0	0.56	1574	0.98616	1
GO:0000963	mitochondrial RNA processing	11	0	0.08	1575	0.98619	1
GO:0006479	protein methylation	58	0	0.43	1576	0.9866	1
GO:0071478	cellular response to radiation	21	0	0.16	1577	0.98709	1
GO:0007131	reciprocal meiotic recombination	31	0	0.23	1578	0.98735	1
GO:0045036	protein targeting to chloroplast	28	0	0.21	1579	0.98804	1
GO:0000959	mitochondrial RNA metabolic process	25	0	0.19	1580	0.98811	1
GO:0032434	regulation of proteasomal ubiquitin-depe...	11	0	0.08	1581	0.98818	1
GO:0045333	cellular respiration	102	0	0.76	1582	0.9882	1
GO:0009853	photorespiration	5	0	0.04	1583	0.98857	1
GO:0030150	protein import into mitochondrial matrix	28	0	0.21	1584	0.9886	1
GO:0061025	membrane fusion	64	0	0.48	1585	0.98867	1
GO:0006637	acyl-CoA metabolic process	48	0	0.36	1586	0.98976	1
GO:0010496	intercellular transport	12	0	0.09	1587	0.99009	1
GO:0009451	RNA modification	368	0	2.76	1588	0.99036	1
GO:0006606	protein import into nucleus	52	0	0.39	1589	0.99061	1
GO:0016197	endosomal transport	69	0	0.52	1590	0.99076	1
GO:0006486	protein glycosylation	169	1	1.27	1591	0.99154	1
GO:0006591	ornithine metabolic process	5	0	0.04	1592	0.99238	1
GO:0019323	pentose catabolic process	6	0	0.04	1593	0.99261	1
GO:0002098	tRNA wobble uridine modification	23	0	0.17	1594	0.99266	1
GO:0031122	cytoplasmic microtubule organization	25	0	0.19	1595	0.99269	1
GO:0051096	positive regulation of helicase activity	6	0	0.04	1596	0.9927	1
GO:0016571	histone methylation	25	0	0.19	1597	0.99281	1
GO:0046519	sphingoid metabolic process	7	0	0.05	1598	0.99429	1
GO:0044087	regulation of cellular component biogene...	69	0	0.52	1599	0.99451	1
GO:0051052	regulation of DNA metabolic process	53	0	0.4	1600	0.99462	1
GO:0090329	regulation of DNA-dependent DNA replicat...	20	0	0.15	1601	0.99464	1
GO:0051205	protein insertion into membrane	44	0	0.33	1602	0.9952	1
GO:0045899	positive regulation of RNA polymerase II...	12	0	0.09	1603	0.99552	1
GO:0030837	negative regulation of actin filament po...	8	0	0.06	1604	0.99559	1
GO:0006614	SRP-dependent cotranslational protein ta...	33	0	0.25	1605	0.99593	1
GO:0051415	microtubule nucleation by interphase mic...	10	0	0.07	1606	0.99594	1
GO:0090305	nucleic acid phosphodiester bond hydroly...	74	0	0.55	1607	0.99596	1
GO:0017183	peptidyl-diphthamide biosynthetic proces...	10	0	0.07	1608	0.99634	1
GO:0007142	male meiosis II	7	0	0.05	1609	0.99638	1
GO:0006627	protein processing involved in protein t...	11	0	0.08	1610	0.99644	1
GO:0006469	negative regulation of protein kinase ac...	6	0	0.04	1611	0.99645	1
GO:0051170	import into nucleus	54	0	0.4	1612	0.99726	1
GO:0030029	actin filament-based process	106	0	0.79	1613	0.99742	1
GO:0006862	nucleotide transport	7	0	0.05	1614	0.99752	1
GO:0009968	negative regulation of signal transducti...	20	0	0.15	1615	0.99765	1
GO:0016114	terpenoid biosynthetic process	60	0	0.45	1616	0.99767	1
GO:0032507	maintenance of protein location in cell	27	0	0.2	1617	0.99779	1
GO:0035999	tetrahydrofolate interconversion	18	0	0.13	1618	0.99797	1
GO:1901800	positive regulation of proteasomal prote...	10	0	0.07	1619	0.99805	1
GO:0036503	ERAD pathway	67	0	0.5	1620	0.99806	1
GO:0009411	response to UV	17	0	0.13	1621	0.99811	1
GO:0042180	cellular ketone metabolic process	74	2	0.55	1622	0.99838	1
GO:0010224	response to UV-B	6	0	0.04	1623	0.99844	1
GO:0009142	nucleoside triphosphate biosynthetic pro...	52	0	0.39	1624	0.99854	1
GO:0015995	chlorophyll biosynthetic process	23	0	0.17	1625	0.99858	1
GO:0010928	regulation of auxin mediated signaling p...	8	0	0.06	1626	0.99873	1
GO:0009063	cellular amino acid catabolic process	81	2	0.61	1627	0.99874	1
GO:0046655	folic acid metabolic process	11	0	0.08	1628	0.99876	1
GO:0048209	regulation of vesicle targeting, to, fro...	10	0	0.07	1629	0.99876	1
GO:0019264	glycine biosynthetic process from serine	10	0	0.07	1630	0.99888	1
GO:1904482	cellular response to tetrahydrofolate	9	0	0.07	1631	0.99899	1
GO:0006565	L-serine catabolic process	9	0	0.07	1632	0.99899	1
GO:0045930	negative regulation of mitotic cell cycl...	47	0	0.35	1633	0.99904	1
GO:0000911	cytokinesis by cell plate formation	8	0	0.06	1634	0.99914	1
GO:0009314	response to radiation	155	0	1.16	1635	0.99914	1
GO:0042135	neurotransmitter catabolic process	14	0	0.1	1636	0.99914	1
GO:0010038	response to metal ion	36	1	0.27	1637	0.99915	1
GO:0072598	protein localization to chloroplast	33	0	0.25	1638	0.99917	1
GO:0001174	transcriptional start site selection at ...	5	0	0.04	1639	0.99931	1
GO:0006520	cellular amino acid metabolic process	410	3	3.07	1640	0.99934	1
GO:1902275	regulation of chromatin organization	29	0	0.22	1641	0.99936	1
GO:0009231	riboflavin biosynthetic process	16	0	0.12	1642	0.99946	1
GO:0043455	regulation of secondary metabolic proces...	9	0	0.07	1643	0.99949	1
GO:0048440	carpel development	7	0	0.05	1644	0.99958	1
GO:0000956	nuclear-transcribed mRNA catabolic proce...	83	2	0.62	1645	0.99962	1
GO:0061912	selective autophagy	6	0	0.04	1646	0.99965	1
GO:0034727	piecemeal microautophagy of the nucleus	6	0	0.04	1647	0.99965	1
GO:0005986	sucrose biosynthetic process	9	0	0.07	1648	0.99966	1
GO:0033499	galactose catabolic process via UDP-gala...	15	0	0.11	1649	0.9998	1
GO:0006449	regulation of translational termination	8	0	0.06	1650	0.9998	1
GO:0018279	protein N-linked glycosylation via aspar...	7	0	0.05	1651	0.99983	1
GO:0033692	cellular polysaccharide biosynthetic pro...	144	3	1.08	1652	0.99987	1
GO:0016578	histone deubiquitination	6	0	0.04	1653	0.99987	1
GO:0042823	pyridoxal phosphate biosynthetic process	6	0	0.04	1654	0.99991	1
GO:0043094	cellular metabolic compound salvage	40	0	0.3	1655	0.99997	1
GO:1901259	chloroplast rRNA processing	8	0	0.06	1656	0.99999	1
GO:0065004	protein-DNA complex assembly	117	0	0.88	1657	1	1
GO:1904666	regulation of ubiquitin protein ligase a...	7	0	0.05	1658	1	1
GO:0045491	xylan metabolic process	53	1	0.4	1659	1	1
GO:0098660	inorganic ion transmembrane transport	128	2	0.96	1660	1	1
GO:0043207	response to external biotic stimulus	116	2	0.87	1661	1	1
GO:1900140	regulation of seedling development	11	0	0.08	1662	1	1
GO:1904659	glucose transmembrane transport	45	1	0.34	1663	1	1
GO:0098657	import into cell	9	0	0.07	1664	1	1
GO:0044000	movement in host	5	0	0.04	1665	1	1
GO:0002790	peptide secretion	17	0	0.13	1666	1	1
GO:1904029	regulation of cyclin-dependent protein k...	46	0	0.34	1667	1	1
GO:0007135	meiosis II	7	0	0.05	1668	1	1
GO:0000097	sulfur amino acid biosynthetic process	40	1	0.3	1669	1	1
GO:0071692	protein localization to extracellular re...	17	0	0.13	1670	1	1
GO:0097237	cellular response to toxic substance	30	0	0.22	1671	1	1
GO:0035383	thioester metabolic process	48	0	0.36	1672	1	1
GO:0035966	response to topologically incorrect prot...	74	1	0.55	1673	1	1
GO:0035384	thioester biosynthetic process	24	0	0.18	1674	1	1
GO:0035967	cellular response to topologically incor...	72	1	0.54	1675	1	1
GO:0010965	regulation of mitotic sister chromatid s...	28	0	0.21	1676	1	1
GO:0010383	cell wall polysaccharide metabolic proce...	122	3	0.91	1677	1	1
GO:0070201	regulation of establishment of protein l...	17	0	0.13	1678	1	1
GO:0042374	phylloquinone metabolic process	10	0	0.07	1679	1	1
GO:0045488	pectin metabolic process	82	1	0.61	1680	1	1
GO:1901564	organonitrogen compound metabolic proces...	4189	19	31.41	1681	1	1
GO:0042325	regulation of phosphorylation	150	1	1.12	1682	1	1
GO:0042326	negative regulation of phosphorylation	6	0	0.04	1683	1	1
GO:0008535	respiratory chain complex IV assembly	9	0	0.07	1684	1	1
GO:0071668	plant-type cell wall assembly	11	0	0.08	1685	1	1
GO:0018393	internal peptidyl-lysine acetylation	41	0	0.31	1686	1	1
GO:0018394	peptidyl-lysine acetylation	41	0	0.31	1687	1	1
GO:0010972	negative regulation of G2/M transition o...	17	0	0.13	1688	1	1
GO:0009991	response to extracellular stimulus	43	1	0.32	1689	1	1
GO:0034050	host programmed cell death induced by sy...	20	0	0.15	1690	1	1
GO:0000086	G2/M transition of mitotic cell cycle	19	0	0.14	1691	1	1
GO:0021700	developmental maturation	15	2	0.11	1692	1	1
GO:0007292	female gamete generation	7	0	0.05	1693	1	1
GO:0034661	ncRNA catabolic process	19	0	0.14	1694	1	1
GO:0061572	actin filament bundle organization	24	0	0.18	1695	1	1
GO:0010346	shoot axis formation	12	0	0.09	1696	1	1
GO:1901570	fatty acid derivative biosynthetic proce...	5	0	0.04	1697	1	1
GO:0016128	phytosteroid metabolic process	28	0	0.21	1698	1	1
GO:1901571	fatty acid derivative transport	5	0	0.04	1699	1	1
GO:0071027	nuclear RNA surveillance	20	0	0.15	1700	1	1
GO:0016129	phytosteroid biosynthetic process	26	0	0.19	1701	1	1
GO:0000075	cell cycle checkpoint	46	0	0.34	1702	1	1
GO:0071029	nuclear ncRNA surveillance	11	0	0.08	1703	1	1
GO:0019220	regulation of phosphate metabolic proces...	196	1	1.47	1704	1	1
GO:0019222	regulation of metabolic process	2083	11	15.62	1705	1	1
GO:0016116	carotenoid metabolic process	19	0	0.14	1706	1	1
GO:0010337	regulation of salicylic acid metabolic p...	16	0	0.12	1707	1	1
GO:0034654	nucleobase-containing compound biosynthe...	1755	11	13.16	1708	1	1
GO:0034655	nucleobase-containing compound catabolic...	147	2	1.1	1709	1	1
GO:0034656	nucleobase-containing small molecule cat...	11	0	0.08	1710	1	1
GO:0001933	negative regulation of protein phosphory...	6	0	0.04	1711	1	1
GO:0060260	regulation of transcription initiation f...	18	0	0.13	1712	1	1
GO:0010941	regulation of cell death	22	1	0.16	1713	1	1
GO:0016143	S-glycoside metabolic process	5	0	0.04	1714	1	1
GO:0071043	CUT metabolic process	7	0	0.05	1715	1	1
GO:0016145	S-glycoside catabolic process	5	0	0.04	1716	1	1
GO:0010948	negative regulation of cell cycle proces...	40	0	0.3	1717	1	1
GO:0071046	nuclear polyadenylation-dependent ncRNA ...	11	0	0.08	1718	1	1
GO:0019219	regulation of nucleobase-containing comp...	1480	8	11.1	1719	1	1
GO:0071030	nuclear mRNA surveillance of spliceosoma...	6	0	0.04	1720	1	1
GO:0007265	Ras protein signal transduction	90	0	0.67	1721	1	1
GO:0104004	cellular response to environmental stimu...	21	0	0.16	1722	1	1
GO:1902315	nuclear cell cycle DNA replication initi...	7	0	0.05	1723	1	1
GO:0000038	very long-chain fatty acid metabolic pro...	9	0	0.07	1724	1	1
GO:1905428	regulation of plant organ formation	11	0	0.08	1725	1	1
GO:0009310	amine catabolic process	17	2	0.13	1726	1	1
GO:0034030	ribonucleoside bisphosphate biosynthetic...	34	0	0.25	1727	1	1
GO:0034613	cellular protein localization	775	3	5.81	1728	1	1
GO:0046834	lipid phosphorylation	30	0	0.22	1729	1	1
GO:0034614	cellular response to reactive oxygen spe...	11	0	0.08	1730	1	1
GO:0034032	purine nucleoside bisphosphate metabolic...	73	0	0.55	1731	1	1
GO:0046835	carbohydrate phosphorylation	9	0	0.07	1732	1	1
GO:0009313	oligosaccharide catabolic process	10	0	0.07	1733	1	1
GO:0034033	purine nucleoside bisphosphate biosynthe...	34	0	0.25	1734	1	1
GO:1903789	regulation of amino acid transmembrane t...	5	0	0.04	1735	1	1
GO:0034035	purine ribonucleoside bisphosphate metab...	7	0	0.05	1736	1	1
GO:0046839	phospholipid dephosphorylation	22	0	0.16	1737	1	1
GO:0016101	diterpenoid metabolic process	11	0	0.08	1738	1	1
GO:0016102	diterpenoid biosynthetic process	9	0	0.07	1739	1	1
GO:1990778	protein localization to cell periphery	8	0	0.06	1740	1	1
GO:0007276	gamete generation	14	0	0.1	1741	1	1
GO:0016108	tetraterpenoid metabolic process	19	0	0.14	1742	1	1
GO:0034645	cellular macromolecule biosynthetic proc...	2758	15	20.68	1743	1	1
GO:0016109	tetraterpenoid biosynthetic process	17	0	0.13	1744	1	1
GO:0070726	cell wall assembly	11	0	0.08	1745	1	1
GO:0070727	cellular macromolecule localization	784	3	5.88	1746	1	1
GO:0010498	proteasomal protein catabolic process	272	1	2.04	1747	1	1
GO:0009914	hormone transport	14	0	0.1	1748	1	1
GO:0034637	cellular carbohydrate biosynthetic proce...	181	3	1.36	1749	1	1
GO:0018345	protein palmitoylation	32	0	0.24	1750	1	1
GO:0060249	anatomical structure homeostasis	27	1	0.2	1751	1	1
GO:0048229	gametophyte development	17	0	0.13	1752	1	1
GO:1900247	regulation of cytoplasmic translational ...	10	0	0.07	1753	1	1
GO:0051592	response to calcium ion	7	0	0.05	1754	1	1
GO:0009937	regulation of gibberellic acid mediated ...	12	0	0.09	1755	1	1
GO:0032350	regulation of hormone metabolic process	17	0	0.13	1756	1	1
GO:0051596	methylglyoxal catabolic process	7	0	0.05	1757	1	1
GO:0031572	G2 DNA damage checkpoint	6	0	0.04	1758	1	1
GO:0031577	spindle checkpoint	13	0	0.1	1759	1	1
GO:0010467	gene expression	3229	12	24.21	1760	1	1
GO:0042451	purine nucleoside biosynthetic process	21	0	0.16	1761	1	1
GO:0042455	ribonucleoside biosynthetic process	21	0	0.16	1762	1	1
GO:0009309	amine biosynthetic process	41	0	0.31	1763	1	1
GO:0048232	male gamete generation	14	0	0.1	1764	1	1
GO:1901699	cellular response to nitrogen compound	32	0	0.24	1765	1	1
GO:0032386	regulation of intracellular transport	25	0	0.19	1766	1	1
GO:0035459	vesicle cargo loading	7	0	0.05	1767	1	1
GO:1902903	regulation of supramolecular fiber organ...	28	0	0.21	1768	1	1
GO:1902904	negative regulation of supramolecular fi...	8	0	0.06	1769	1	1
GO:1901068	guanosine-containing compound metabolic ...	19	0	0.14	1770	1	1
GO:0008037	cell recognition	67	0	0.5	1771	1	1
GO:0045184	establishment of protein localization	825	2	6.19	1772	1	1
GO:0045185	maintenance of protein location	27	0	0.2	1773	1	1
GO:0030258	lipid modification	90	0	0.67	1774	1	1
GO:0019760	glucosinolate metabolic process	5	0	0.04	1775	1	1
GO:0008645	hexose transmembrane transport	45	1	0.34	1776	1	1
GO:0007204	positive regulation of cytosolic calcium...	5	0	0.04	1777	1	1
GO:0010476	gibberellin mediated signaling pathway	16	1	0.12	1778	1	1
GO:0033750	ribosome localization	18	0	0.13	1779	1	1
GO:1901661	quinone metabolic process	32	0	0.24	1780	1	1
GO:0018904	ether metabolic process	28	0	0.21	1781	1	1
GO:0032973	amino acid export across plasma membrane	5	0	0.04	1782	1	1
GO:0019750	chloroplast localization	27	0	0.2	1783	1	1
GO:0017062	respiratory chain complex III assembly	5	0	0.04	1784	1	1
GO:0019751	polyol metabolic process	50	0	0.37	1785	1	1
GO:0048207	vesicle targeting, rough ER to cis-Golgi	13	0	0.1	1786	1	1
GO:0019757	glycosinolate metabolic process	5	0	0.04	1787	1	1
GO:0019759	glycosinolate catabolic process	5	0	0.04	1788	1	1
GO:1901070	guanosine-containing compound biosynthet...	12	0	0.09	1789	1	1
GO:1901071	glucosamine-containing compound metaboli...	20	1	0.15	1790	1	1
GO:1901072	glucosamine-containing compound cataboli...	13	0	0.1	1791	1	1
GO:1901657	glycosyl compound metabolic process	83	0	0.62	1792	1	1
GO:0010410	hemicellulose metabolic process	111	3	0.83	1793	1	1
GO:0010413	glucuronoxylan metabolic process	15	0	0.11	1794	1	1
GO:0110095	cellular detoxification of aldehyde	13	0	0.1	1795	1	1
GO:0061024	membrane organization	243	2	1.82	1796	1	1
GO:0110096	cellular response to aldehyde	13	0	0.1	1797	1	1
GO:0042445	hormone metabolic process	112	1	0.84	1798	1	1
GO:0042430	indole-containing compound metabolic pro...	26	2	0.19	1799	1	1
GO:0032940	secretion by cell	86	0	0.64	1800	1	1
GO:0006356	regulation of transcription by RNA polym...	6	0	0.04	1801	1	1
GO:0042436	indole-containing compound catabolic pro...	8	2	0.06	1802	1	1
GO:0019720	Mo-molybdopterin cofactor metabolic proc...	9	0	0.07	1803	1	1
GO:0031503	protein-containing complex localization	70	0	0.52	1804	1	1
GO:0008608	attachment of spindle microtubules to ki...	6	0	0.04	1805	1	1
GO:0051510	regulation of unidimensional cell growth	9	0	0.07	1806	1	1
GO:0030243	cellulose metabolic process	59	1	0.44	1807	1	1
GO:0046578	regulation of Ras protein signal transdu...	13	0	0.1	1808	1	1
GO:0016246	RNA interference	21	0	0.16	1809	1	1
GO:0006955	immune response	54	2	0.4	1810	1	1
GO:0070861	regulation of protein exit from endoplas...	10	0	0.07	1811	1	1
GO:0061640	cytoskeleton-dependent cytokinesis	35	1	0.26	1812	1	1
GO:0032309	icosanoid secretion	5	0	0.04	1813	1	1
GO:0016237	lysosomal microautophagy	6	0	0.04	1814	1	1
GO:0110053	regulation of actin filament organizatio...	27	0	0.2	1815	1	1
GO:0002831	regulation of response to biotic stimulu...	18	0	0.13	1816	1	1
GO:0006323	DNA packaging	79	0	0.59	1817	1	1
GO:0042402	cellular biogenic amine catabolic proces...	17	2	0.13	1818	1	1
GO:0006972	hyperosmotic response	7	0	0.05	1819	1	1
GO:0140352	export from cell	103	1	0.77	1820	1	1
GO:0030203	glycosaminoglycan metabolic process	7	0	0.05	1821	1	1
GO:0006928	movement of cell or subcellular componen...	101	0	0.76	1822	1	1
GO:0031050	dsRNA processing	27	0	0.2	1823	1	1
GO:0031058	positive regulation of histone modificat...	5	0	0.04	1824	1	1
GO:0099116	tRNA 5'-end processing	7	0	0.05	1825	1	1
GO:0006915	apoptotic process	5	0	0.04	1826	1	1
GO:2000112	regulation of cellular macromolecule bio...	1432	9	10.74	1827	1	1
GO:0009445	putrescine metabolic process	6	0	0.04	1828	1	1
GO:0035195	gene silencing by miRNA	13	0	0.1	1829	1	1
GO:0031667	response to nutrient levels	42	1	0.31	1830	1	1
GO:0031086	nuclear-transcribed mRNA catabolic proce...	6	0	0.04	1831	1	1
GO:0031669	cellular response to nutrient levels	29	1	0.22	1832	1	1
GO:1903825	organic acid transmembrane transport	79	4	0.59	1833	1	1
GO:2000142	regulation of DNA-templated transcriptio...	18	0	0.13	1834	1	1
GO:0051090	regulation of DNA-binding transcription ...	7	0	0.05	1835	1	1
GO:2000144	positive regulation of DNA-templated tra...	18	0	0.13	1836	1	1
GO:1901605	alpha-amino acid metabolic process	278	3	2.08	1837	1	1
GO:0009438	methylglyoxal metabolic process	7	0	0.05	1838	1	1
GO:0017000	antibiotic biosynthetic process	16	0	0.12	1839	1	1
GO:0051094	positive regulation of developmental pro...	12	0	0.09	1840	1	1
GO:0046501	protoporphyrinogen IX metabolic process	15	0	0.11	1841	1	1
GO:0006304	DNA modification	20	0	0.15	1842	1	1
GO:0006305	DNA alkylation	15	0	0.11	1843	1	1
GO:0070838	divalent metal ion transport	73	0	0.55	1844	1	1
GO:0042158	lipoprotein biosynthetic process	86	0	0.64	1845	1	1
GO:0042181	ketone biosynthetic process	32	0	0.24	1846	1	1
GO:0051050	positive regulation of transport	11	0	0.08	1847	1	1
GO:0042182	ketone catabolic process	7	0	0.05	1848	1	1
GO:2000104	negative regulation of DNA-dependent DNA...	10	0	0.07	1849	1	1
GO:0001173	DNA-templated transcriptional start site...	5	0	0.04	1850	1	1
GO:0051056	regulation of small GTPase mediated sign...	13	0	0.1	1851	1	1
GO:0015980	energy derivation by oxidation of organi...	130	0	0.97	1852	1	1
GO:0015985	energy coupled proton transport, down el...	30	0	0.22	1853	1	1
GO:0062197	cellular response to chemical stress	37	0	0.28	1854	1	1
GO:0033865	nucleoside bisphosphate metabolic proces...	73	0	0.55	1855	1	1
GO:0033866	nucleoside bisphosphate biosynthetic pro...	34	0	0.25	1856	1	1
GO:0051084	'de novo' posttranslational protein fold...	53	1	0.4	1857	1	1
GO:0051667	establishment of plastid localization	27	0	0.2	1858	1	1
GO:0046051	UTP metabolic process	7	0	0.05	1859	1	1
GO:0051650	establishment of vesicle localization	18	0	0.13	1860	1	1
GO:0051651	maintenance of location in cell	43	0	0.32	1861	1	1
GO:0009193	pyrimidine ribonucleoside diphosphate me...	5	0	0.04	1862	1	1
GO:0009194	pyrimidine ribonucleoside diphosphate bi...	5	0	0.04	1863	1	1
GO:0042126	nitrate metabolic process	6	0	0.04	1864	1	1
GO:0009199	ribonucleoside triphosphate metabolic pr...	50	0	0.37	1865	1	1
GO:0019859	thymine metabolic process	6	0	0.04	1866	1	1
GO:0046083	adenine metabolic process	12	0	0.09	1867	1	1
GO:0018196	peptidyl-asparagine modification	7	0	0.05	1868	1	1
GO:0045229	external encapsulating structure organiz...	241	3	1.81	1869	1	1
GO:0046653	tetrahydrofolate metabolic process	30	0	0.22	1870	1	1
GO:0010118	stomatal movement	23	1	0.17	1871	1	1
GO:0051674	localization of cell	8	0	0.06	1872	1	1
GO:0070592	cell wall polysaccharide biosynthetic pr...	63	1	0.47	1873	1	1
GO:0033875	ribonucleoside bisphosphate metabolic pr...	73	0	0.55	1874	1	1
GO:0014070	response to organic cyclic compound	50	0	0.37	1875	1	1
GO:0043572	plastid fission	25	0	0.19	1876	1	1
GO:0009161	ribonucleoside monophosphate metabolic p...	44	0	0.33	1877	1	1
GO:0043574	peroxisomal transport	21	0	0.16	1878	1	1
GO:0009162	deoxyribonucleoside monophosphate metabo...	5	0	0.04	1879	1	1
GO:0009163	nucleoside biosynthetic process	21	0	0.16	1880	1	1
GO:0009164	nucleoside catabolic process	11	0	0.08	1881	1	1
GO:0009167	purine ribonucleoside monophosphate meta...	27	0	0.2	1882	1	1
GO:1905269	positive regulation of chromatin organiz...	5	0	0.04	1883	1	1
GO:0051046	regulation of secretion	12	0	0.09	1884	1	1
GO:0051049	regulation of transport	65	0	0.49	1885	1	1
GO:0010138	pyrimidine ribonucleotide salvage	6	0	0.04	1886	1	1
GO:0046677	response to antibiotic	36	0	0.27	1887	1	1
GO:0009157	deoxyribonucleoside monophosphate biosyn...	5	0	0.04	1888	1	1
GO:1902170	cellular response to reactive nitrogen s...	21	0	0.16	1889	1	1
GO:0047484	regulation of response to osmotic stress	5	0	0.04	1890	1	1
GO:0080050	regulation of seed development	12	0	0.09	1891	1	1
GO:0051641	cellular localization	1001	3	7.51	1892	1	1
GO:0006475	internal protein amino acid acetylation	41	0	0.31	1893	1	1
GO:0051643	endoplasmic reticulum localization	15	0	0.11	1894	1	1
GO:0009185	ribonucleoside diphosphate metabolic pro...	73	0	0.55	1895	1	1
GO:0006476	protein deacetylation	24	0	0.18	1896	1	1
GO:0051644	plastid localization	27	0	0.2	1897	1	1
GO:0001101	response to acid chemical	211	2	1.58	1898	1	1
GO:0046048	UDP metabolic process	5	0	0.04	1899	1	1
GO:0009188	ribonucleoside diphosphate biosynthetic ...	5	0	0.04	1900	1	1
GO:0046049	UMP metabolic process	10	0	0.07	1901	1	1
GO:0051648	vesicle localization	18	0	0.13	1902	1	1
GO:1990564	protein polyufmylation	6	0	0.04	1903	1	1
GO:0062125	regulation of mitochondrial gene express...	7	0	0.05	1904	1	1
GO:0046031	ADP metabolic process	68	0	0.51	1905	1	1
GO:0090316	positive regulation of intracellular pro...	10	0	0.07	1906	1	1
GO:0043545	molybdopterin cofactor metabolic process	9	0	0.07	1907	1	1
GO:0009173	pyrimidine ribonucleoside monophosphate ...	10	0	0.07	1908	1	1
GO:0009174	pyrimidine ribonucleoside monophosphate ...	10	0	0.07	1909	1	1
GO:0046036	CTP metabolic process	20	0	0.15	1910	1	1
GO:0009176	pyrimidine deoxyribonucleoside monophosp...	5	0	0.04	1911	1	1
GO:0046037	GMP metabolic process	5	0	0.04	1912	1	1
GO:0043549	regulation of kinase activity	124	1	0.93	1913	1	1
GO:0046039	GTP metabolic process	7	0	0.05	1914	1	1
GO:0009179	purine ribonucleoside diphosphate metabo...	68	0	0.51	1915	1	1
GO:0010103	stomatal complex morphogenesis	7	0	0.05	1916	1	1
GO:0050776	regulation of immune response	17	0	0.13	1917	1	1
GO:0010109	regulation of photosynthesis	17	0	0.13	1918	1	1
GO:0009123	nucleoside monophosphate metabolic proce...	49	0	0.37	1919	1	1
GO:0050778	positive regulation of immune response	7	0	0.05	1920	1	1
GO:0015908	fatty acid transport	5	0	0.04	1921	1	1
GO:0009124	nucleoside monophosphate biosynthetic pr...	49	0	0.37	1922	1	1
GO:0015909	long-chain fatty acid transport	5	0	0.04	1923	1	1
GO:1902115	regulation of organelle assembly	5	0	0.04	1924	1	1
GO:0009126	purine nucleoside monophosphate metaboli...	27	0	0.2	1925	1	1
GO:0009127	purine nucleoside monophosphate biosynth...	27	0	0.2	1926	1	1
GO:0070585	protein localization to mitochondrion	84	0	0.63	1927	1	1
GO:0009129	pyrimidine nucleoside monophosphate meta...	15	0	0.11	1928	1	1
GO:0097553	calcium ion transmembrane import into cy...	5	0	0.04	1929	1	1
GO:0070589	cellular component macromolecule biosynt...	66	1	0.49	1930	1	1
GO:0090332	stomatal closure	11	0	0.08	1931	1	1
GO:0009110	vitamin biosynthetic process	56	0	0.42	1932	1	1
GO:0009112	nucleobase metabolic process	61	0	0.46	1933	1	1
GO:0044347	cell wall polysaccharide catabolic proce...	12	0	0.09	1934	1	1
GO:0009119	ribonucleoside metabolic process	31	0	0.23	1935	1	1
GO:0018126	protein hydroxylation	12	0	0.09	1936	1	1
GO:1904356	regulation of telomere maintenance via t...	6	0	0.04	1937	1	1
GO:0009141	nucleoside triphosphate metabolic proces...	60	0	0.45	1938	1	1
GO:0009145	purine nucleoside triphosphate biosynthe...	37	0	0.28	1939	1	1
GO:0009148	pyrimidine nucleoside triphosphate biosy...	20	0	0.15	1940	1	1
GO:0097577	sequestering of iron ion	11	0	0.08	1941	1	1
GO:0048878	chemical homeostasis	223	0	1.67	1942	1	1
GO:0009130	pyrimidine nucleoside monophosphate bios...	15	0	0.11	1943	1	1
GO:0009132	nucleoside diphosphate metabolic process	74	0	0.55	1944	1	1
GO:0009133	nucleoside diphosphate biosynthetic proc...	6	0	0.04	1945	1	1
GO:0009135	purine nucleoside diphosphate metabolic ...	68	0	0.51	1946	1	1
GO:0009138	pyrimidine nucleoside diphosphate metabo...	6	0	0.04	1947	1	1
GO:1904951	positive regulation of establishment of ...	10	0	0.07	1948	1	1
GO:0002097	tRNA wobble base modification	28	0	0.21	1949	1	1
GO:1903513	endoplasmic reticulum to cytosol transpo...	9	0	0.07	1950	1	1
GO:0090304	nucleic acid metabolic process	3054	13	22.9	1951	1	1
GO:0043096	purine nucleobase salvage	10	0	0.07	1952	1	1
GO:1902100	negative regulation of metaphase/anaphas...	13	0	0.1	1953	1	1
GO:0071395	cellular response to jasmonic acid stimu...	32	0	0.24	1954	1	1
GO:1902101	positive regulation of metaphase/anaphas...	12	0	0.09	1955	1	1
GO:0071396	cellular response to lipid	87	1	0.65	1956	1	1
GO:1903530	regulation of secretion by cell	12	0	0.09	1957	1	1
GO:0009100	glycoprotein metabolic process	190	1	1.42	1958	1	1
GO:0000394	RNA splicing, via endonucleolytic cleava...	5	0	0.04	1959	1	1
GO:0043062	extracellular structure organization	26	0	0.19	1960	1	1
GO:0071365	cellular response to auxin stimulus	115	2	0.86	1961	1	1
GO:2001057	reactive nitrogen species metabolic proc...	6	0	0.04	1962	1	1
GO:1902292	cell cycle DNA replication initiation	7	0	0.05	1963	1	1
GO:0071367	cellular response to brassinosteroid sti...	26	0	0.19	1964	1	1
GO:0071368	cellular response to cytokinin stimulus	11	0	0.08	1965	1	1
GO:1902299	pre-replicative complex assembly involve...	11	0	0.08	1966	1	1
GO:0042278	purine nucleoside metabolic process	33	0	0.25	1967	1	1
GO:0022411	cellular component disassembly	105	0	0.79	1968	1	1
GO:0022412	cellular process involved in reproductio...	14	0	0.1	1969	1	1
GO:0022414	reproductive process	285	4	2.14	1970	1	1
GO:0019566	arabinose metabolic process	6	0	0.04	1971	1	1
GO:1903506	regulation of nucleic acid-templated tra...	1310	8	9.82	1972	1	1
GO:1903507	negative regulation of nucleic acid-temp...	134	1	1	1973	1	1
GO:1903508	positive regulation of nucleic acid-temp...	326	0	2.44	1974	1	1
GO:1903509	liposaccharide metabolic process	60	0	0.45	1975	1	1
GO:0071383	cellular response to steroid hormone sti...	26	0	0.19	1976	1	1
GO:0050896	response to stimulus	2344	35	17.58	1977	1	1
GO:0002682	regulation of immune system process	17	0	0.13	1978	1	1
GO:0002684	positive regulation of immune system pro...	7	0	0.05	1979	1	1
GO:2001020	regulation of response to DNA damage sti...	25	0	0.19	1980	1	1
GO:0042219	cellular modified amino acid catabolic p...	7	0	0.05	1981	1	1
GO:0071370	cellular response to gibberellin stimulu...	16	1	0.12	1982	1	1
GO:0006163	purine nucleotide metabolic process	217	0	1.63	1983	1	1
GO:0000966	RNA 5'-end processing	11	0	0.08	1984	1	1
GO:0006165	nucleoside diphosphate phosphorylation	68	0	0.51	1985	1	1
GO:0010243	response to organonitrogen compound	96	7	0.72	1986	1	1
GO:0071985	multivesicular body sorting pathway	26	0	0.19	1987	1	1
GO:0009262	deoxyribonucleotide metabolic process	19	0	0.14	1988	1	1
GO:0000375	RNA splicing, via transesterification re...	264	0	1.98	1989	1	1
GO:0009265	2'-deoxyribonucleotide biosynthetic proc...	6	0	0.04	1990	1	1
GO:0009266	response to temperature stimulus	99	0	0.74	1991	1	1
GO:0000377	RNA splicing, via transesterification re...	264	0	1.98	1992	1	1
GO:0019520	aldonic acid metabolic process	6	0	0.04	1993	1	1
GO:0019521	D-gluconate metabolic process	6	0	0.04	1994	1	1
GO:0071310	cellular response to organic substance	383	4	2.87	1995	1	1
GO:0043620	regulation of DNA-templated transcriptio...	20	0	0.15	1996	1	1
GO:0009250	glucan biosynthetic process	96	2	0.72	1997	1	1
GO:2000765	regulation of cytoplasmic translation	10	0	0.07	1998	1	1
GO:0019511	peptidyl-proline hydroxylation	12	0	0.09	1999	1	1
[truncated: 599 more rows]
