# Supplementary material for: Dominant foliar endophytes influence soybean yield and transcriptome
Source: FEMS Microbiol Ecol. 2025 May 13;101(6):fiaf053. doi: 10.1093/femsec/fiaf053 (PMC12089775; doi:10.1093/femsec/fiaf053)
Supplement: fiaf053_Supplemental_Files [file fiaf053_supplemental_files.zip › Supplementary table 3.xlsx]

## Sheet: MethXColl2_no_Coll1_topGO
GO.ID	Term	Annotated	Significant	Expected	Rank in Fisher	KS	Fisher
GO:0010200	response to chitin	18	0	0.02	20	1.3e-07	1
GO:0009416	response to light stimulus	142	0	0.14	21	0.00026	1
GO:0040029	regulation of gene expression, epigeneti...	81	0	0.08	22	0.00028	1
GO:0006813	potassium ion transport	41	0	0.04	23	0.00029	1
GO:0042546	cell wall biogenesis	162	1	0.15	24	0.00067	1
GO:0009226	nucleotide-sugar biosynthetic process	22	0	0.02	25	0.00072	1
GO:0010411	xyloglucan metabolic process	60	0	0.06	26	0.00092	1
GO:0000272	polysaccharide catabolic process	105	0	0.1	27	0.00099	1
GO:0042447	hormone catabolic process	6	0	0.01	28	0.001	1
GO:0009833	plant-type primary cell wall biogenesis	35	0	0.03	29	0.00159	1
GO:0019441	tryptophan catabolic process to kynureni...	8	1	0.01	2	0.00225	0.00762
GO:0006952	defense response	268	2	0.26	6	0.0024	0.02614
GO:0046323	glucose import	45	0	0.04	30	0.0035	1
GO:0048015	phosphatidylinositol-mediated signaling	12	0	0.01	31	0.00356	1
GO:0006662	glycerol ether metabolic process	28	0	0.03	32	0.00358	1
GO:0009768	photosynthesis, light harvesting in phot...	20	0	0.02	33	0.00362	1
GO:0030244	cellulose biosynthetic process	45	0	0.04	34	0.00394	1
GO:0005975	carbohydrate metabolic process	964	2	0.92	35	0.00435	1
GO:0006556	S-adenosylmethionine biosynthetic proces...	7	0	0.01	36	0.00519	1
GO:0009733	response to auxin	166	1	0.16	37	0.00603	1
GO:0046825	regulation of protein export from nucleu...	7	0	0.01	38	0.00906	1
GO:0009737	response to abscisic acid	77	0	0.07	39	0.00913	1
GO:0055072	iron ion homeostasis	76	0	0.07	40	0.00978	1
GO:0006208	pyrimidine nucleobase catabolic process	9	0	0.01	41	0.00988	1
GO:0006661	phosphatidylinositol biosynthetic proces...	46	0	0.04	42	0.01075	1
GO:0007165	signal transduction	1026	1	0.98	43	0.01217	1
GO:0018298	protein-chromophore linkage	36	0	0.03	44	0.01231	1
GO:0045493	xylan catabolic process	12	0	0.01	45	0.01255	1
GO:0031222	arabinan catabolic process	12	0	0.01	46	0.01255	1
GO:0030036	actin cytoskeleton organization	102	0	0.1	47	0.0131	1
GO:0017157	regulation of exocytosis	12	0	0.01	48	0.01351	1
GO:0019252	starch biosynthetic process	18	0	0.02	49	0.01356	1
GO:0019722	calcium-mediated signaling	24	0	0.02	50	0.01514	1
GO:0009056	catabolic process	1549	2	1.48	51	0.01595	1
GO:0000056	ribosomal small subunit export from nucl...	7	0	0.01	52	0.01712	1
GO:0010608	posttranscriptional regulation of gene e...	139	0	0.13	53	0.01825	1
GO:0006970	response to osmotic stress	54	0	0.05	54	0.01863	1
GO:0040020	regulation of meiotic nuclear division	8	0	0.01	55	0.01935	1
GO:0051785	positive regulation of nuclear division	16	0	0.02	56	0.01937	1
GO:0015718	monocarboxylic acid transport	14	0	0.01	57	0.02127	1
GO:0052324	plant-type cell wall cellulose biosynthe...	6	0	0.01	58	0.02168	1
GO:0046373	L-arabinose metabolic process	6	0	0.01	59	0.02285	1
GO:0006417	regulation of translation	96	0	0.09	60	0.0233	1
GO:0046394	carboxylic acid biosynthetic process	410	0	0.39	61	0.02509	1
GO:0006826	iron ion transport	50	0	0.05	62	0.02513	1
GO:0048194	Golgi vesicle budding	26	0	0.02	63	0.02601	1
GO:0046854	phosphatidylinositol phosphorylation	30	0	0.03	64	0.02643	1
GO:0007064	mitotic sister chromatid cohesion	19	0	0.02	65	0.02697	1
GO:0042752	regulation of circadian rhythm	18	0	0.02	66	0.02791	1
GO:0005992	trehalose biosynthetic process	20	0	0.02	67	0.02797	1
GO:0090333	regulation of stomatal closure	11	0	0.01	68	0.02801	1
GO:0006749	glutathione metabolic process	49	0	0.05	69	0.02953	1
GO:0006355	regulation of transcription, DNA-templat...	1310	1	1.25	19	0.02971	0.73209
GO:0080142	regulation of salicylic acid biosyntheti...	16	0	0.02	70	0.03138	1
GO:0019439	aromatic compound catabolic process	204	1	0.19	71	0.03152	1
GO:0009404	toxin metabolic process	8	0	0.01	72	0.03169	1
GO:0019748	secondary metabolic process	74	0	0.07	73	0.0327	1
GO:0016043	cellular component organization	2081	1	1.99	74	0.03319	1
GO:0051493	regulation of cytoskeleton organization	52	0	0.05	75	0.03373	1
GO:0031109	microtubule polymerization or depolymeri...	21	0	0.02	76	0.03409	1
GO:0009095	aromatic amino acid family biosynthetic ...	10	0	0.01	77	0.03513	1
GO:1901607	alpha-amino acid biosynthetic process	179	0	0.17	78	0.0355	1
GO:0031324	negative regulation of cellular metaboli...	213	0	0.2	79	0.03619	1
GO:0051013	microtubule severing	5	0	0	80	0.03632	1
GO:2000242	negative regulation of reproductive proc...	7	0	0.01	81	0.038	1
GO:0005982	starch metabolic process	27	1	0.03	5	0.03829	0.02551
GO:0016574	histone ubiquitination	9	0	0.01	82	0.03884	1
GO:0009888	tissue development	45	0	0.04	83	0.03978	1
GO:0009606	tropism	34	0	0.03	84	0.03996	1
GO:0042549	photosystem II stabilization	7	0	0.01	85	0.04014	1
GO:0009073	aromatic amino acid family biosynthetic ...	51	0	0.05	86	0.0405	1
GO:0046496	nicotinamide nucleotide metabolic proces...	22	0	0.02	87	0.04067	1
GO:0006024	glycosaminoglycan biosynthetic process	7	0	0.01	88	0.04071	1
GO:0032012	regulation of ARF protein signal transdu...	13	0	0.01	89	0.04085	1
GO:0008356	asymmetric cell division	14	0	0.01	90	0.04157	1
GO:0010628	positive regulation of gene expression	364	0	0.35	91	0.04165	1
GO:0006903	vesicle targeting	18	0	0.02	92	0.04182	1
GO:1901576	organic substance biosynthetic process	3928	2	3.75	93	0.04294	1
GO:0042537	benzene-containing compound metabolic pr...	41	1	0.04	94	0.04326	1
GO:0009690	cytokinin metabolic process	24	0	0.02	95	0.04398	1
GO:0045332	phospholipid translocation	26	0	0.02	96	0.04466	1
GO:0035435	phosphate ion transmembrane transport	10	0	0.01	97	0.04521	1
GO:0030198	extracellular matrix organization	26	0	0.02	98	0.04529	1
GO:0030574	collagen catabolic process	15	0	0.01	99	0.04538	1
GO:0018107	peptidyl-threonine phosphorylation	13	0	0.01	100	0.04685	1
GO:0042401	cellular biogenic amine biosynthetic pro...	41	0	0.04	101	0.0469	1
GO:0006879	cellular iron ion homeostasis	26	0	0.02	102	0.04691	1
GO:0006168	adenine salvage	10	0	0.01	103	0.04693	1
GO:0090114	COPII-coated vesicle budding	23	0	0.02	104	0.04708	1
GO:0009686	gibberellin biosynthetic process	9	0	0.01	105	0.04805	1
GO:0006090	pyruvate metabolic process	101	0	0.1	106	0.04836	1
GO:0060918	auxin transport	14	0	0.01	107	0.04887	1
GO:0010119	regulation of stomatal movement	23	0	0.02	108	0.04897	1
GO:1901031	regulation of response to reactive oxyge...	9	0	0.01	109	0.04958	1
GO:0034502	protein localization to chromosome	6	0	0.01	110	0.04981	1
GO:0098869	cellular oxidant detoxification	14	0	0.01	111	0.05045	1
GO:0030154	cell differentiation	146	0	0.14	112	0.051	1
GO:0019673	GDP-mannose metabolic process	7	0	0.01	113	0.0515	1
GO:0098754	detoxification	35	0	0.03	114	0.05255	1
GO:0042542	response to hydrogen peroxide	22	0	0.02	115	0.05309	1
GO:0001678	cellular glucose homeostasis	10	0	0.01	116	0.05403	1
GO:0040008	regulation of growth	22	0	0.02	117	0.05406	1
GO:0006032	chitin catabolic process	13	0	0.01	118	0.05435	1
GO:0006914	autophagy	84	0	0.08	119	0.05454	1
GO:0009640	photomorphogenesis	18	0	0.02	120	0.05539	1
GO:0034394	protein localization to cell surface	7	0	0.01	121	0.05692	1
GO:0009813	flavonoid biosynthetic process	9	0	0.01	122	0.05693	1
GO:0034551	mitochondrial respiratory chain complex ...	5	0	0	123	0.05706	1
GO:0071555	cell wall organization	241	0	0.23	124	0.05779	1
GO:0033108	mitochondrial respiratory chain complex ...	35	0	0.03	125	0.06019	1
GO:0006869	lipid transport	99	0	0.09	126	0.06138	1
GO:0120029	proton export across plasma membrane	12	0	0.01	127	0.06214	1
GO:0009903	chloroplast avoidance movement	21	0	0.02	128	0.065	1
GO:0000160	phosphorelay signal transduction system	65	0	0.06	129	0.06609	1
GO:0006101	citrate metabolic process	8	0	0.01	130	0.06649	1
GO:0000902	cell morphogenesis	57	0	0.05	131	0.06758	1
GO:0033962	cytoplasmic mRNA processing body assembl...	15	0	0.01	132	0.06789	1
GO:0006085	acetyl-CoA biosynthetic process	22	0	0.02	133	0.06932	1
GO:0006654	phosphatidic acid biosynthetic process	5	0	0	134	0.07032	1
GO:0043067	regulation of programmed cell death	16	0	0.02	135	0.07053	1
GO:0034728	nucleosome organization	83	0	0.08	136	0.07095	1
GO:0009116	nucleoside metabolic process	74	0	0.07	137	0.07423	1
GO:0009904	chloroplast accumulation movement	24	0	0.02	138	0.07527	1
GO:0031047	gene silencing by RNA	65	0	0.06	139	0.07604	1
GO:0101030	tRNA-guanine transglycosylation	5	0	0	140	0.07661	1
GO:2000028	regulation of photoperiodism, flowering	13	0	0.01	141	0.07715	1
GO:0019243	methylglyoxal catabolic process to D-lac...	7	0	0.01	142	0.07737	1
GO:0006384	transcription initiation from RNA polyme...	11	0	0.01	143	0.07799	1
GO:0015743	malate transport	18	0	0.02	144	0.07864	1
GO:0018230	peptidyl-L-cysteine S-palmitoylation	32	0	0.03	145	0.08182	1
GO:0051156	glucose 6-phosphate metabolic process	37	0	0.04	146	0.08233	1
GO:0009611	response to wounding	21	0	0.02	147	0.08292	1
GO:0010468	regulation of gene expression	1647	1	1.57	148	0.08428	1
GO:0016458	gene silencing	112	0	0.11	149	0.08432	1
GO:0030001	metal ion transport	251	0	0.24	150	0.08433	1
GO:0006999	nuclear pore organization	7	0	0.01	151	0.08494	1
GO:0019395	fatty acid oxidation	30	0	0.03	152	0.08516	1
GO:0045962	positive regulation of development, hete...	5	0	0	153	0.08613	1
GO:0019985	translesion synthesis	7	0	0.01	154	0.08635	1
GO:0071369	cellular response to ethylene stimulus	5	0	0	155	0.08637	1
GO:0000289	nuclear-transcribed mRNA poly(A) tail sh...	5	0	0	156	0.08679	1
GO:0006901	vesicle coating	15	0	0.01	157	0.0873	1
GO:0048199	vesicle targeting, to, from or within Go...	16	0	0.02	158	0.08731	1
GO:0009687	abscisic acid metabolic process	9	0	0.01	159	0.08781	1
GO:0051603	proteolysis involved in cellular protein...	561	0	0.54	160	0.08848	1
GO:0035556	intracellular signal transduction	455	0	0.43	161	0.08899	1
GO:0000055	ribosomal large subunit export from nucl...	9	0	0.01	162	0.08968	1
GO:0010207	photosystem II assembly	14	0	0.01	163	0.09043	1
GO:0009755	hormone-mediated signaling pathway	299	1	0.29	164	0.09069	1
GO:0046900	tetrahydrofolylpolyglutamate metabolic p...	7	0	0.01	165	0.09152	1
GO:0046177	D-gluconate catabolic process	6	0	0.01	166	0.09272	1
GO:0009269	response to desiccation	6	0	0.01	167	0.09403	1
GO:1901361	organic cyclic compound catabolic proces...	218	1	0.21	168	0.09414	1
GO:1903827	regulation of cellular protein localizat...	23	0	0.02	169	0.0944	1
GO:0016477	cell migration	6	0	0.01	170	0.09596	1
GO:1905039	carboxylic acid transmembrane transport	79	0	0.08	171	0.09647	1
GO:0001682	tRNA 5'-leader removal	7	0	0.01	172	0.09688	1
GO:0006570	tyrosine metabolic process	8	0	0.01	173	0.09761	1
GO:0043173	nucleotide salvage	14	0	0.01	174	0.09763	1
GO:0046395	carboxylic acid catabolic process	124	1	0.12	175	0.09838	1
GO:0009685	gibberellin metabolic process	11	0	0.01	176	0.09851	1
GO:0006694	steroid biosynthetic process	73	0	0.07	177	0.09962	1
GO:0016241	regulation of macroautophagy	5	0	0	178	0.10044	1
GO:0009651	response to salt stress	52	0	0.05	179	0.10241	1
GO:0006044	N-acetylglucosamine metabolic process	7	0	0.01	180	0.10282	1
GO:0009299	mRNA transcription	9	0	0.01	181	0.10332	1
GO:0031325	positive regulation of cellular metaboli...	494	0	0.47	182	0.1038	1
GO:0097435	supramolecular fiber organization	128	0	0.12	183	0.10498	1
GO:0051261	protein depolymerization	39	0	0.04	184	0.1052	1
GO:0046856	phosphatidylinositol dephosphorylation	22	0	0.02	185	0.1056	1
GO:0033674	positive regulation of kinase activity	76	0	0.07	186	0.10601	1
GO:0051209	release of sequestered calcium ion into ...	5	0	0	187	0.10637	1
GO:0046417	chorismate metabolic process	14	0	0.01	188	0.10711	1
GO:0030422	production of siRNA involved in RNA inte...	21	0	0.02	189	0.10946	1
GO:0006446	regulation of translational initiation	11	0	0.01	190	0.11144	1
GO:0030497	fatty acid elongation	9	0	0.01	191	0.11274	1
GO:0009225	nucleotide-sugar metabolic process	38	0	0.04	192	0.1137	1
GO:0006906	vesicle fusion	56	0	0.05	193	0.11469	1
GO:0009809	lignin biosynthetic process	7	0	0.01	194	0.11472	1
GO:0018209	peptidyl-serine modification	113	0	0.11	195	0.11518	1
GO:0007015	actin filament organization	94	0	0.09	196	0.1155	1
GO:0006474	N-terminal protein amino acid acetylatio...	11	0	0.01	197	0.11553	1
GO:0033692	cellular polysaccharide biosynthetic pro...	144	1	0.14	198	0.11564	1
GO:0006995	cellular response to nitrogen starvation	13	0	0.01	199	0.11656	1
GO:0006471	protein ADP-ribosylation	6	0	0.01	200	0.11685	1
GO:1901566	organonitrogen compound biosynthetic pro...	1575	0	1.51	201	0.11708	1
GO:0000041	transition metal ion transport	77	0	0.07	202	0.11747	1
GO:0051254	positive regulation of RNA metabolic pro...	338	0	0.32	203	0.1203	1
GO:0070940	dephosphorylation of RNA polymerase II C...	13	0	0.01	204	0.12127	1
GO:0034599	cellular response to oxidative stress	37	0	0.04	205	0.12167	1
GO:0009699	phenylpropanoid biosynthetic process	17	0	0.02	206	0.12207	1
GO:0006360	transcription by RNA polymerase I	31	0	0.03	207	0.12373	1
GO:0070898	RNA polymerase III preinitiation complex...	6	0	0.01	208	0.12381	1
GO:0042727	flavin-containing compound biosynthetic ...	19	0	0.02	209	0.12398	1
GO:0070887	cellular response to chemical stimulus	471	1	0.45	210	0.12597	1
GO:0006997	nucleus organization	34	0	0.03	211	0.12605	1
GO:0006612	protein targeting to membrane	81	0	0.08	212	0.1264	1
GO:0009630	gravitropism	20	0	0.02	213	0.12774	1
GO:0045454	cell redox homeostasis	189	3	0.18	1	0.12879	0.00068
GO:0031347	regulation of defense response	36	0	0.03	214	0.12918	1
GO:2000243	positive regulation of reproductive proc...	11	0	0.01	215	0.12924	1
GO:0031408	oxylipin biosynthetic process	27	0	0.03	216	0.12934	1
GO:0006885	regulation of pH	32	0	0.03	217	0.12968	1
GO:0009867	jasmonic acid mediated signaling pathway	32	0	0.03	218	0.13177	1
GO:0017001	antibiotic catabolic process	79	0	0.08	219	0.13191	1
GO:0009788	negative regulation of abscisic acid-act...	9	0	0.01	220	0.13255	1
GO:0006412	translation	736	0	0.7	221	0.13273	1
GO:0044375	regulation of peroxisome size	6	0	0.01	222	0.13308	1
GO:0046467	membrane lipid biosynthetic process	86	0	0.08	223	0.13574	1
GO:0010431	seed maturation	13	1	0.01	3	0.13583	0.01236
GO:0015740	C4-dicarboxylate transport	19	0	0.02	224	0.13696	1
GO:0000244	spliceosomal tri-snRNP complex assembly	8	0	0.01	225	0.13776	1
GO:0018193	peptidyl-amino acid modification	304	0	0.29	226	0.13845	1
GO:0009637	response to blue light	15	0	0.01	227	0.13885	1
GO:0007568	aging	6	0	0.01	228	0.13995	1
GO:0006333	chromatin assembly or disassembly	76	0	0.07	229	0.14043	1
GO:0009860	pollen tube growth	9	0	0.01	230	0.14118	1
GO:0009734	auxin-activated signaling pathway	115	1	0.11	11	0.14157	0.10455
GO:0009165	nucleotide biosynthetic process	175	0	0.17	231	0.14274	1
GO:0045786	negative regulation of cell cycle	71	0	0.07	232	0.14299	1
GO:0048208	COPII vesicle coating	13	0	0.01	233	0.1431	1
GO:0015833	peptide transport	818	0	0.78	234	0.14403	1
GO:0033365	protein localization to organelle	316	0	0.3	235	0.14412	1
GO:0005978	glycogen biosynthetic process	17	0	0.02	236	0.14535	1
GO:0070973	protein localization to endoplasmic reti...	13	0	0.01	237	0.14613	1
GO:0016192	vesicle-mediated transport	521	0	0.5	238	0.14632	1
GO:0051701	interaction with host	6	0	0.01	239	0.14643	1
GO:0061982	meiosis I cell cycle process	36	0	0.03	240	0.14748	1
GO:0006887	exocytosis	75	0	0.07	241	0.14926	1
GO:0009739	response to gibberellin	38	0	0.04	242	0.15012	1
GO:0046034	ATP metabolic process	137	0	0.13	243	0.15014	1
GO:0019953	sexual reproduction	20	0	0.02	244	0.1509	1
GO:0032269	negative regulation of cellular protein ...	44	0	0.04	245	0.15103	1
GO:0018130	heterocycle biosynthetic process	1936	1	1.85	246	0.15199	1
GO:0046785	microtubule polymerization	15	0	0.01	247	0.15367	1
GO:0070507	regulation of microtubule cytoskeleton o...	13	0	0.01	248	0.15368	1
GO:0098656	anion transmembrane transport	98	0	0.09	249	0.15525	1
GO:0042761	very long-chain fatty acid biosynthetic ...	9	0	0.01	250	0.1558	1
GO:0006210	thymine catabolic process	6	0	0.01	251	0.15599	1
GO:0010325	raffinose family oligosaccharide biosynt...	5	0	0	252	0.15727	1
GO:0009939	positive regulation of gibberellic acid ...	5	0	0	253	0.15727	1
GO:0048278	vesicle docking	65	0	0.06	254	0.15853	1
GO:0042545	cell wall modification	28	0	0.03	255	0.16007	1
GO:0008643	carbohydrate transport	58	0	0.06	256	0.16007	1
GO:0097352	autophagosome maturation	10	0	0.01	257	0.16035	1
GO:0044242	cellular lipid catabolic process	54	0	0.05	258	0.16128	1
GO:0097549	chromatin organization involved in negat...	49	0	0.05	259	0.16187	1
GO:0060968	regulation of gene silencing	20	0	0.02	260	0.16209	1
GO:1905393	plant organ formation	16	0	0.02	261	0.16226	1
GO:0006508	proteolysis	823	1	0.79	18	0.16231	0.55592
GO:0031497	chromatin assembly	67	0	0.06	262	0.16255	1
GO:0045727	positive regulation of translation	27	0	0.03	263	0.16261	1
GO:0008360	regulation of cell shape	14	0	0.01	264	0.16267	1
GO:1901136	carbohydrate derivative catabolic proces...	53	0	0.05	265	0.16415	1
GO:0022618	ribonucleoprotein complex assembly	211	0	0.2	266	0.16432	1
GO:0071763	nuclear membrane organization	6	0	0.01	267	0.16528	1
GO:0006367	transcription initiation from RNA polyme...	59	0	0.06	268	0.1656	1
GO:0045944	positive regulation of transcription by ...	209	0	0.2	269	0.16577	1
GO:0048586	regulation of long-day photoperiodism, f...	7	0	0.01	270	0.167	1
GO:0015931	nucleobase-containing compound transport	91	0	0.09	271	0.16915	1
GO:0046777	protein autophosphorylation	154	0	0.15	272	0.16985	1
GO:0007094	mitotic spindle assembly checkpoint	13	0	0.01	273	0.17029	1
GO:0051017	actin filament bundle assembly	24	0	0.02	274	0.17037	1
GO:0000184	nuclear-transcribed mRNA catabolic proce...	17	0	0.02	275	0.17043	1
GO:0051307	meiotic chromosome separation	12	0	0.01	276	0.1705	1
GO:0002100	tRNA wobble adenosine to inosine editing	5	0	0	277	0.17068	1
GO:0006696	ergosterol biosynthetic process	7	0	0.01	278	0.17175	1
GO:0045089	positive regulation of innate immune res...	7	0	0.01	279	0.17198	1
GO:0043086	negative regulation of catalytic activit...	28	0	0.03	280	0.17231	1
GO:0016998	cell wall macromolecule catabolic proces...	22	0	0.02	281	0.17234	1
GO:0046352	disaccharide catabolic process	10	0	0.01	282	0.17582	1
GO:2000377	regulation of reactive oxygen species me...	10	0	0.01	283	0.17685	1
GO:0006793	phosphorus metabolic process	1563	0	1.49	284	0.17861	1
GO:0009751	response to salicylic acid	14	0	0.01	285	0.17867	1
GO:0045943	positive regulation of transcription by ...	6	0	0.01	286	0.17984	1
GO:0002183	cytoplasmic translational initiation	53	0	0.05	287	0.17995	1
GO:0008104	protein localization	916	0	0.88	288	0.18009	1
GO:0006865	amino acid transport	89	0	0.09	289	0.1813	1
GO:0043618	regulation of transcription from RNA pol...	20	0	0.02	290	0.18272	1
GO:0042147	retrograde transport, endosome to Golgi	35	0	0.03	291	0.18284	1
GO:0006482	protein demethylation	13	0	0.01	292	0.18303	1
GO:0006012	galactose metabolic process	28	0	0.03	293	0.18315	1
GO:1901568	fatty acid derivative metabolic process	10	0	0.01	294	0.18386	1
GO:0034641	cellular nitrogen compound metabolic pro...	4379	2	4.19	295	0.18663	1
GO:0007032	endosome organization	5	0	0	296	0.1867	1
GO:0010088	phloem development	8	0	0.01	297	0.18691	1
GO:0051091	positive regulation of DNA-binding trans...	7	0	0.01	298	0.18715	1
GO:0009612	response to mechanical stimulus	6	0	0.01	299	0.18727	1
GO:0046274	lignin catabolic process	23	0	0.02	300	0.18794	1
GO:0042214	terpene metabolic process	11	0	0.01	301	0.18909	1
GO:2000032	regulation of secondary shoot formation	11	0	0.01	302	0.19066	1
GO:0045936	negative regulation of phosphate metabol...	10	0	0.01	303	0.19069	1
GO:0051606	detection of stimulus	12	0	0.01	304	0.19175	1
GO:0071705	nitrogen compound transport	947	0	0.91	305	0.19188	1
GO:0016559	peroxisome fission	10	0	0.01	306	0.1928	1
GO:0009263	deoxyribonucleotide biosynthetic process	12	0	0.01	307	0.19362	1
GO:0016132	brassinosteroid biosynthetic process	19	0	0.02	308	0.19396	1
GO:0006893	Golgi to plasma membrane transport	22	0	0.02	309	0.19502	1
GO:0034220	ion transmembrane transport	225	0	0.22	310	0.19513	1
GO:0030322	stabilization of membrane potential	5	0	0	311	0.19558	1
GO:0046654	tetrahydrofolate biosynthetic process	12	0	0.01	312	0.1957	1
GO:0009086	methionine biosynthetic process	18	0	0.02	313	0.19661	1
GO:0044772	mitotic cell cycle phase transition	82	0	0.08	314	0.19676	1
GO:0015914	phospholipid transport	30	0	0.03	315	0.19751	1
GO:0043069	negative regulation of programmed cell d...	6	0	0.01	316	0.19849	1
GO:0045903	positive regulation of translational fid...	5	0	0	317	0.19913	1
GO:0009259	ribonucleotide metabolic process	232	0	0.22	318	0.20103	1
GO:0042737	drug catabolic process	149	0	0.14	319	0.20109	1
GO:0019318	hexose metabolic process	156	0	0.15	320	0.20126	1
GO:1901659	glycosyl compound biosynthetic process	22	0	0.02	321	0.20204	1
GO:0006836	neurotransmitter transport	8	0	0.01	322	0.20206	1
GO:0009850	auxin metabolic process	14	0	0.01	323	0.20226	1
GO:0032956	regulation of actin cytoskeleton organiz...	37	0	0.04	324	0.20252	1
GO:0035194	post-transcriptional gene silencing by R...	28	0	0.03	325	0.20282	1
GO:0048017	inositol lipid-mediated signaling	15	0	0.01	326	0.20301	1
GO:0045338	farnesyl diphosphate metabolic process	7	0	0.01	327	0.20345	1
GO:0010112	regulation of systemic acquired resistan...	7	0	0.01	328	0.20411	1
GO:0006108	malate metabolic process	20	0	0.02	329	0.20507	1
GO:0051171	regulation of nitrogen compound metaboli...	1793	1	1.71	330	0.20539	1
GO:0044106	cellular amine metabolic process	60	1	0.06	331	0.20597	1
GO:0046885	regulation of hormone biosynthetic proce...	17	0	0.02	332	0.20619	1
GO:0000096	sulfur amino acid metabolic process	52	0	0.05	333	0.20635	1
GO:0009688	abscisic acid biosynthetic process	6	0	0.01	334	0.20697	1
GO:2000779	regulation of double-strand break repair	9	0	0.01	335	0.20861	1
GO:0016125	sterol metabolic process	75	0	0.07	336	0.21112	1
GO:0006739	NADP metabolic process	49	0	0.05	337	0.21222	1
GO:0006772	thiamine metabolic process	11	0	0.01	338	0.21319	1
GO:0051453	regulation of intracellular pH	26	0	0.02	339	0.21396	1
GO:0006778	porphyrin-containing compound metabolic ...	63	0	0.06	340	0.2141	1
GO:0009735	response to cytokinin	12	0	0.01	341	0.2158	1
GO:1901991	negative regulation of mitotic cell cycl...	33	0	0.03	342	0.21632	1
GO:0030162	regulation of proteolysis	25	0	0.02	343	0.21683	1
GO:0009072	aromatic amino acid family metabolic pro...	70	1	0.07	344	0.21705	1
GO:0006351	transcription, DNA-templated	1494	1	1.43	345	0.21716	1
GO:0000726	non-recombinational repair	9	0	0.01	346	0.21717	1
GO:0048544	recognition of pollen	67	0	0.06	347	0.21836	1
GO:0000387	spliceosomal snRNP assembly	31	0	0.03	348	0.21904	1
GO:0048523	negative regulation of cellular process	319	0	0.3	349	0.21935	1
GO:0030026	cellular manganese ion homeostasis	13	0	0.01	350	0.21935	1
GO:0009058	biosynthetic process	4075	2	3.89	351	0.21976	1
GO:0015979	photosynthesis	164	0	0.16	352	0.22042	1
GO:0072348	sulfur compound transport	10	0	0.01	353	0.22096	1
GO:0051346	negative regulation of hydrolase activit...	6	0	0.01	354	0.22215	1
GO:0000460	maturation of 5.8S rRNA	46	0	0.04	355	0.22239	1
GO:0031952	regulation of protein autophosphorylatio...	18	0	0.02	356	0.22337	1
GO:0044093	positive regulation of molecular functio...	162	0	0.15	357	0.2234	1
GO:0030004	cellular monovalent inorganic cation hom...	28	0	0.03	358	0.22361	1
GO:0009627	systemic acquired resistance	16	0	0.02	359	0.22391	1
GO:0009067	aspartate family amino acid biosynthetic...	42	0	0.04	360	0.22443	1
GO:0007154	cell communication	1122	1	1.07	361	0.22527	1
GO:0019516	lactate oxidation	5	0	0	362	0.22556	1
GO:0023052	signaling	1027	1	0.98	363	0.22558	1
GO:1903829	positive regulation of cellular protein ...	11	0	0.01	364	0.22568	1
GO:0062033	positive regulation of mitotic sister ch...	13	0	0.01	365	0.22575	1
GO:0051640	organelle localization	158	0	0.15	366	0.2263	1
GO:0006873	cellular ion homeostasis	116	0	0.11	367	0.22639	1
GO:0072594	establishment of protein localization to...	260	0	0.25	368	0.22662	1
GO:0009423	chorismate biosynthetic process	8	0	0.01	369	0.2286	1
GO:2000762	regulation of phenylpropanoid metabolic ...	6	0	0.01	370	0.22874	1
GO:0009083	branched-chain amino acid catabolic proc...	19	0	0.02	371	0.22976	1
GO:0034724	DNA replication-independent nucleosome o...	8	0	0.01	372	0.23016	1
GO:0097064	ncRNA export from nucleus	7	0	0.01	373	0.23254	1
GO:0006188	IMP biosynthetic process	21	0	0.02	374	0.23563	1
GO:0030150	protein import into mitochondrial matrix	28	0	0.03	375	0.23628	1
GO:0000393	spliceosomal conformational changes to g...	9	0	0.01	376	0.23692	1
GO:2000280	regulation of root development	6	0	0.01	377	0.23719	1
GO:0031053	primary miRNA processing	9	0	0.01	378	0.23769	1
GO:0000079	regulation of cyclin-dependent protein s...	46	0	0.04	379	0.23816	1
GO:0022603	regulation of anatomical structure morph...	35	0	0.03	380	0.24184	1
GO:0051228	mitotic spindle disassembly	7	0	0.01	381	0.2454	1
GO:0018026	peptidyl-lysine monomethylation	14	0	0.01	382	0.24577	1
GO:2000022	regulation of jasmonic acid mediated sig...	21	0	0.02	383	0.24617	1
GO:0009723	response to ethylene	33	0	0.03	384	0.24659	1
GO:0046822	regulation of nucleocytoplasmic transpor...	8	0	0.01	385	0.24732	1
GO:0032388	positive regulation of intracellular tra...	11	0	0.01	386	0.24742	1
GO:0009932	cell tip growth	14	0	0.01	387	0.24792	1
GO:0046113	nucleobase catabolic process	12	0	0.01	388	0.24832	1
GO:0042273	ribosomal large subunit biogenesis	143	0	0.14	389	0.24906	1
GO:0070574	cadmium ion transmembrane transport	6	0	0.01	390	0.24957	1
GO:0006876	cellular cadmium ion homeostasis	6	0	0.01	391	0.24957	1
GO:0001174	transcriptional start site selection at ...	5	0	0	392	0.25086	1
GO:0030968	endoplasmic reticulum unfolded protein r...	22	0	0.02	393	0.25117	1
GO:0006596	polyamine biosynthetic process	23	0	0.02	394	0.25214	1
GO:0000122	negative regulation of transcription by ...	27	0	0.03	395	0.2522	1
GO:0045893	positive regulation of transcription, DN...	326	0	0.31	396	0.25344	1
GO:0009691	cytokinin biosynthetic process	17	0	0.02	397	0.25458	1
GO:0006621	protein retention in ER lumen	16	0	0.02	398	0.25538	1
GO:0018958	phenol-containing compound metabolic pro...	28	0	0.03	399	0.25559	1
GO:0009166	nucleotide catabolic process	13	0	0.01	400	0.2558	1
GO:1901616	organic hydroxy compound catabolic proce...	16	0	0.02	401	0.2559	1
GO:0010167	response to nitrate	26	0	0.02	402	0.25707	1
GO:0016180	snRNA processing	17	0	0.02	403	0.25948	1
GO:0005991	trehalose metabolic process	22	0	0.02	404	0.26011	1
GO:0070863	positive regulation of protein exit from...	10	0	0.01	405	0.26063	1
GO:0000054	ribosomal subunit export from nucleus	18	0	0.02	406	0.26246	1
GO:1901000	regulation of response to salt stress	5	0	0	407	0.26346	1
GO:0032968	positive regulation of transcription elo...	42	0	0.04	408	0.26408	1
GO:0006664	glycolipid metabolic process	60	0	0.06	409	0.26414	1
GO:0009440	cyanate catabolic process	6	0	0.01	410	0.26437	1
GO:0015976	carbon utilization	6	0	0.01	411	0.26437	1
GO:0032787	monocarboxylic acid metabolic process	356	0	0.34	412	0.26477	1
GO:1902975	mitotic DNA replication initiation	7	0	0.01	413	0.26506	1
GO:0044238	primary metabolic process	8128	6	7.77	414	0.26563	1
GO:0015672	monovalent inorganic cation transport	99	0	0.09	415	0.26586	1
GO:0000304	response to singlet oxygen	5	0	0	416	0.2661	1
GO:0006574	valine catabolic process	5	0	0	417	0.26633	1
GO:0010228	vegetative to reproductive phase transit...	18	0	0.02	418	0.26642	1
GO:0033169	histone H3-K9 demethylation	10	0	0.01	419	0.26833	1
GO:0006559	L-phenylalanine catabolic process	9	0	0.01	420	0.26884	1
GO:0032446	protein modification by small protein co...	314	1	0.3	421	0.26923	1
GO:0006891	intra-Golgi vesicle-mediated transport	48	0	0.05	422	0.26943	1
GO:0030970	retrograde protein transport, ER to cyto...	9	0	0.01	423	0.27141	1
GO:0071426	ribonucleoprotein complex export from nu...	59	0	0.06	424	0.27249	1
GO:0055129	L-proline biosynthetic process	11	0	0.01	425	0.27371	1
GO:0046189	phenol-containing compound biosynthetic ...	17	0	0.02	426	0.27409	1
GO:0006568	tryptophan metabolic process	24	1	0.02	427	0.27417	1
GO:0003333	amino acid transmembrane transport	71	0	0.07	428	0.27631	1
GO:0030163	protein catabolic process	676	1	0.65	17	0.27753	0.48469
GO:0009902	chloroplast relocation	27	0	0.03	429	0.27801	1
GO:0006282	regulation of DNA repair	18	0	0.02	430	0.27869	1
GO:0019216	regulation of lipid metabolic process	15	0	0.01	431	0.27909	1
GO:0000462	maturation of SSU-rRNA from tricistronic...	48	0	0.05	432	0.27933	1
GO:0006020	inositol metabolic process	23	0	0.02	433	0.27952	1
GO:2000026	regulation of multicellular organismal d...	75	0	0.07	434	0.28048	1
GO:1901135	carbohydrate derivative metabolic proces...	686	0	0.66	435	0.28069	1
GO:0003002	regionalization	15	0	0.01	436	0.28099	1
GO:1902749	regulation of cell cycle G2/M phase tran...	20	0	0.02	437	0.28113	1
GO:0009051	pentose-phosphate shunt, oxidative branc...	7	0	0.01	438	0.28255	1
GO:0000963	mitochondrial RNA processing	11	0	0.01	439	0.28431	1
GO:0045017	glycerolipid biosynthetic process	81	0	0.08	440	0.28556	1
GO:0009628	response to abiotic stimulus	328	1	0.31	15	0.28575	0.27201
GO:0051259	protein complex oligomerization	26	0	0.02	441	0.28584	1
GO:0070125	mitochondrial translational elongation	5	0	0	442	0.28629	1
GO:0045490	pectin catabolic process	40	0	0.04	443	0.28699	1
GO:0006144	purine nucleobase metabolic process	27	0	0.03	444	0.28748	1
GO:0007018	microtubule-based movement	93	0	0.09	445	0.28764	1
GO:0044211	CTP salvage	6	0	0.01	446	0.28782	1
GO:0044206	UMP salvage	6	0	0.01	447	0.28782	1
GO:0048582	positive regulation of post-embryonic de...	12	0	0.01	448	0.28914	1
GO:0007205	protein kinase C-activating G protein-co...	8	0	0.01	449	0.28915	1
GO:0006641	triglyceride metabolic process	14	0	0.01	450	0.28939	1
GO:0016999	antibiotic metabolic process	116	0	0.11	451	0.28968	1
GO:0010215	cellulose microfibril organization	11	0	0.01	452	0.29083	1
GO:0072344	rescue of stalled ribosome	5	0	0	453	0.29108	1
GO:0045087	innate immune response	54	0	0.05	454	0.29176	1
GO:0044273	sulfur compound catabolic process	14	0	0.01	455	0.29176	1
GO:0009098	leucine biosynthetic process	5	0	0	456	0.29219	1
GO:0048481	plant ovule development	6	0	0.01	457	0.29325	1
GO:0030091	protein repair	17	0	0.02	458	0.29363	1
GO:0072659	protein localization to plasma membrane	8	0	0.01	459	0.29369	1
GO:0016310	phosphorylation	962	0	0.92	460	0.29369	1
GO:0000302	response to reactive oxygen species	54	0	0.05	461	0.29393	1
GO:0031929	TOR signaling	11	0	0.01	462	0.29396	1
GO:0010268	brassinosteroid homeostasis	18	0	0.02	463	0.29427	1
GO:0006629	lipid metabolic process	765	0	0.73	464	0.29625	1
GO:0016485	protein processing	74	0	0.07	465	0.29667	1
GO:0070071	proton-transporting two-sector ATPase co...	7	0	0.01	466	0.29726	1
GO:0009725	response to hormone	403	1	0.39	467	0.29863	1
GO:0006637	acyl-CoA metabolic process	48	0	0.05	468	0.29876	1
GO:0055088	lipid homeostasis	30	0	0.03	469	0.30099	1
GO:0043101	purine-containing compound salvage	16	0	0.02	470	0.30117	1
GO:0006121	mitochondrial electron transport, succin...	6	0	0.01	471	0.30159	1
GO:0009965	leaf morphogenesis	11	0	0.01	472	0.30283	1
GO:0001708	cell fate specification	8	0	0.01	473	0.30381	1
GO:0009408	response to heat	86	0	0.08	474	0.30386	1
GO:0010142	farnesyl diphosphate biosynthetic proces...	5	0	0	475	0.30579	1
GO:0009607	response to biotic stimulus	145	0	0.14	476	0.30587	1
GO:0009832	plant-type cell wall biogenesis	106	1	0.1	477	0.30623	1
GO:0043085	positive regulation of catalytic activit...	152	0	0.15	478	0.30695	1
GO:0033356	UDP-L-arabinose metabolic process	5	0	0	479	0.30734	1
GO:1901698	response to nitrogen compound	124	0	0.12	480	0.30757	1
GO:0009736	cytokinin-activated signaling pathway	11	0	0.01	481	0.30878	1
GO:0018105	peptidyl-serine phosphorylation	111	0	0.11	482	0.30958	1
GO:0002181	cytoplasmic translation	123	0	0.12	483	0.31103	1
GO:1902600	proton transmembrane transport	51	0	0.05	484	0.31107	1
GO:0072350	tricarboxylic acid metabolic process	23	0	0.02	485	0.31115	1
GO:0006470	protein dephosphorylation	92	0	0.09	486	0.3124	1
GO:0006730	one-carbon metabolic process	37	0	0.04	487	0.31322	1
GO:0006541	glutamine metabolic process	41	0	0.04	488	0.31411	1
GO:0045892	negative regulation of transcription, DN...	134	0	0.13	489	0.31427	1
GO:0016042	lipid catabolic process	109	0	0.1	490	0.3143	1
GO:0043087	regulation of GTPase activity	38	0	0.04	491	0.31472	1
GO:0016236	macroautophagy	58	0	0.06	492	0.3151	1
GO:0042493	response to drug	84	0	0.08	493	0.31635	1
GO:0009636	response to toxic substance	58	0	0.06	494	0.31718	1
GO:0031570	DNA integrity checkpoint	30	0	0.03	495	0.31776	1
GO:0006378	mRNA polyadenylation	21	0	0.02	496	0.31835	1
GO:0007623	circadian rhythm	39	0	0.04	497	0.31846	1
GO:0006388	tRNA splicing, via endonucleolytic cleav...	5	0	0	498	0.32025	1
GO:0006308	DNA catabolic process	10	0	0.01	499	0.32082	1
GO:0007010	cytoskeleton organization	257	1	0.25	13	0.32169	0.21971
GO:0045116	protein neddylation	16	0	0.02	500	0.32251	1
GO:0015969	guanosine tetraphosphate metabolic proce...	7	0	0.01	501	0.32372	1
GO:0015695	organic cation transport	9	0	0.01	502	0.32517	1
GO:0015748	organophosphate ester transport	41	0	0.04	503	0.32532	1
GO:0045041	protein import into mitochondrial interm...	12	0	0.01	504	0.32555	1
GO:0009581	detection of external stimulus	11	0	0.01	505	0.32715	1
GO:0009582	detection of abiotic stimulus	11	0	0.01	506	0.32715	1
GO:0048578	positive regulation of long-day photoper...	6	0	0.01	507	0.32832	1
GO:0034440	lipid oxidation	32	0	0.03	508	0.33068	1
GO:0048581	negative regulation of post-embryonic de...	12	0	0.01	509	0.33224	1
GO:1903003	positive regulation of protein deubiquit...	5	0	0	510	0.33262	1
GO:0048268	clathrin coat assembly	15	0	0.01	511	0.33398	1
GO:0009765	photosynthesis, light harvesting	37	0	0.04	512	0.33558	1
GO:0010506	regulation of autophagy	12	0	0.01	513	0.33707	1
GO:0042136	neurotransmitter biosynthetic process	18	0	0.02	514	0.33825	1
GO:0000266	mitochondrial fission	21	0	0.02	515	0.33851	1
GO:0016119	carotene metabolic process	8	0	0.01	516	0.33885	1
GO:0043648	dicarboxylic acid metabolic process	88	0	0.08	517	0.33887	1
GO:0016104	triterpenoid biosynthetic process	5	0	0	518	0.33911	1
GO:0016571	histone methylation	25	0	0.02	519	0.33942	1
GO:0006458	'de novo' protein folding	68	0	0.06	520	0.34085	1
GO:0034063	stress granule assembly	9	0	0.01	521	0.34085	1
GO:0042776	mitochondrial ATP synthesis coupled prot...	8	0	0.01	522	0.3429	1
GO:0042133	neurotransmitter metabolic process	33	0	0.03	523	0.34473	1
GO:0072528	pyrimidine-containing compound biosynthe...	66	0	0.06	524	0.34578	1
GO:0009653	anatomical structure morphogenesis	106	0	0.1	525	0.34937	1
GO:0070932	histone H3 deacetylation	10	0	0.01	526	0.34953	1
GO:0003400	regulation of COPII vesicle coating	9	0	0.01	527	0.35108	1
GO:0046838	phosphorylated carbohydrate dephosphoryl...	10	0	0.01	528	0.35334	1
GO:0000819	sister chromatid segregation	76	0	0.07	529	0.35376	1
GO:0044774	mitotic DNA integrity checkpoint	19	0	0.02	530	0.35385	1
GO:0009240	isopentenyl diphosphate biosynthetic pro...	13	0	0.01	531	0.3544	1
GO:0007052	mitotic spindle organization	33	0	0.03	532	0.35471	1
GO:0030834	regulation of actin filament depolymeriz...	7	0	0.01	533	0.35673	1
GO:0016567	protein ubiquitination	283	1	0.27	14	0.3569	0.23925
GO:0050482	arachidonic acid secretion	5	0	0	534	0.35741	1
GO:0046040	IMP metabolic process	23	0	0.02	535	0.35819	1
GO:0009168	purine ribonucleoside monophosphate bios...	27	0	0.03	536	0.3583	1
GO:0005980	glycogen catabolic process	8	0	0.01	537	0.35858	1
GO:0009152	purine ribonucleotide biosynthetic proce...	98	0	0.09	538	0.35862	1
GO:0008655	pyrimidine-containing compound salvage	8	0	0.01	539	0.36018	1
GO:0006021	inositol biosynthetic process	8	0	0.01	540	0.36088	1
GO:0008202	steroid metabolic process	95	0	0.09	541	0.36224	1
GO:0051170	import into nucleus	54	0	0.05	542	0.36263	1
GO:0006084	acetyl-CoA metabolic process	32	0	0.03	543	0.36336	1
GO:1901615	organic hydroxy compound metabolic proce...	212	0	0.2	544	0.36344	1
GO:1901701	cellular response to oxygen-containing c...	168	0	0.16	545	0.36367	1
GO:0006620	posttranslational protein targeting to e...	17	0	0.02	546	0.36371	1
GO:0071229	cellular response to acid chemical	118	0	0.11	547	0.36391	1
GO:0001558	regulation of cell growth	11	0	0.01	548	0.36399	1
GO:0048367	shoot system development	103	0	0.1	549	0.36408	1
GO:0071417	cellular response to organonitrogen comp...	11	0	0.01	550	0.3641	1
GO:0009267	cellular response to starvation	27	0	0.03	551	0.36431	1
GO:0006782	protoporphyrinogen IX biosynthetic proce...	15	0	0.01	552	0.36551	1
GO:0006817	phosphate ion transport	26	0	0.02	553	0.36645	1
GO:0006513	protein monoubiquitination	7	0	0.01	554	0.36694	1
GO:0072657	protein localization to membrane	161	0	0.15	555	0.36754	1
GO:0042594	response to starvation	33	0	0.03	556	0.37163	1
GO:0051513	regulation of monopolar cell growth	9	0	0.01	557	0.37379	1
GO:0031647	regulation of protein stability	18	0	0.02	558	0.37424	1
GO:0006401	RNA catabolic process	110	0	0.11	559	0.37454	1
GO:0010497	plasmodesmata-mediated intercellular tra...	11	0	0.01	560	0.37755	1
GO:0072329	monocarboxylic acid catabolic process	43	0	0.04	561	0.37792	1
GO:0072598	protein localization to chloroplast	33	0	0.03	562	0.37888	1
GO:0071695	anatomical structure maturation	15	1	0.01	563	0.38027	1
GO:0010154	fruit development	45	1	0.04	564	0.3803	1
GO:0009694	jasmonic acid metabolic process	24	0	0.02	565	0.38068	1
GO:0042327	positive regulation of phosphorylation	82	0	0.08	566	0.38144	1
GO:0043467	regulation of generation of precursor me...	15	0	0.01	567	0.38148	1
GO:0006119	oxidative phosphorylation	43	0	0.04	568	0.38151	1
GO:0009139	pyrimidine nucleoside diphosphate biosyn...	6	0	0.01	569	0.38164	1
GO:0044249	cellular biosynthetic process	3839	2	3.67	570	0.3821	1
GO:0009698	phenylpropanoid metabolic process	50	0	0.05	571	0.38316	1
GO:0009311	oligosaccharide metabolic process	66	1	0.06	572	0.38331	1
GO:0031054	pre-miRNA processing	7	0	0.01	573	0.38423	1
GO:0030837	negative regulation of actin filament po...	8	0	0.01	574	0.38445	1
GO:0015936	coenzyme A metabolic process	18	0	0.02	575	0.38519	1
GO:0017148	negative regulation of translation	31	0	0.03	576	0.38579	1
GO:0071826	ribonucleoprotein complex subunit organi...	214	0	0.2	577	0.3863	1
GO:0048856	anatomical structure development	399	1	0.38	578	0.38728	1
GO:0006102	isocitrate metabolic process	10	0	0.01	579	0.39142	1
GO:0000226	microtubule cytoskeleton organization	135	0	0.13	580	0.39227	1
GO:0000413	protein peptidyl-prolyl isomerization	14	0	0.01	581	0.39272	1
GO:0080163	regulation of protein serine/threonine p...	26	0	0.02	582	0.39623	1
GO:0016036	cellular response to phosphate starvatio...	12	0	0.01	583	0.39685	1
GO:0043632	modification-dependent macromolecule cat...	487	0	0.47	584	0.39697	1
GO:0000290	deadenylation-dependent decapping of nuc...	13	0	0.01	585	0.40038	1
GO:0009626	plant-type hypersensitive response	20	0	0.02	586	0.40192	1
GO:0019438	aromatic compound biosynthetic process	1951	1	1.86	587	0.40261	1
GO:0006414	translational elongation	49	0	0.05	588	0.40519	1
GO:0045739	positive regulation of DNA repair	6	0	0.01	589	0.40544	1
GO:0016311	dephosphorylation	151	0	0.14	590	0.40645	1
GO:2000058	regulation of ubiquitin-dependent protei...	14	0	0.01	591	0.40689	1
GO:0006734	NADH metabolic process	11	0	0.01	592	0.40978	1
GO:0009738	abscisic acid-activated signaling pathwa...	45	0	0.04	593	0.4104	1
GO:0006281	DNA repair	326	0	0.31	594	0.41116	1
GO:0006529	asparagine biosynthetic process	5	0	0	595	0.41165	1
GO:0009938	negative regulation of gibberellic acid ...	7	0	0.01	596	0.41274	1
GO:0010187	negative regulation of seed germination	7	0	0.01	597	0.41274	1
GO:0009863	salicylic acid mediated signaling pathwa...	7	0	0.01	598	0.41274	1
GO:0042538	hyperosmotic salinity response	7	0	0.01	599	0.41274	1
GO:2000033	regulation of seed dormancy process	7	0	0.01	600	0.41274	1
GO:0070131	positive regulation of mitochondrial tra...	7	0	0.01	601	0.41565	1
GO:0046713	borate transport	9	0	0.01	602	0.41677	1
GO:0033619	membrane protein proteolysis	14	0	0.01	603	0.41821	1
GO:0010039	response to iron ion	10	0	0.01	604	0.41841	1
GO:0050684	regulation of mRNA processing	64	0	0.06	605	0.42076	1
GO:0031056	regulation of histone modification	11	0	0.01	606	0.42184	1
GO:0048869	cellular developmental process	148	0	0.14	607	0.42314	1
GO:0006779	porphyrin-containing compound biosynthet...	50	0	0.05	608	0.42377	1
GO:0007093	mitotic cell cycle checkpoint	35	0	0.03	609	0.42405	1
GO:0099402	plant organ development	81	0	0.08	610	0.4255	1
GO:0009908	flower development	52	0	0.05	611	0.42554	1
GO:0030071	regulation of mitotic metaphase/anaphase...	27	0	0.03	612	0.42582	1
GO:0035542	regulation of SNARE complex assembly	7	0	0.01	613	0.42673	1
GO:0006528	asparagine metabolic process	6	0	0.01	614	0.42732	1
GO:0034754	cellular hormone metabolic process	25	0	0.02	615	0.43173	1
GO:0043328	protein transport to vacuole involved in...	7	0	0.01	616	0.43191	1
GO:0051252	regulation of RNA metabolic process	1441	1	1.38	617	0.43311	1
GO:0006536	glutamate metabolic process	20	0	0.02	618	0.43344	1
GO:0000028	ribosomal small subunit assembly	30	0	0.03	619	0.43489	1
GO:0048444	floral organ morphogenesis	6	0	0.01	620	0.43493	1
GO:0010374	stomatal complex development	13	0	0.01	621	0.43496	1
GO:0009414	response to water deprivation	48	0	0.05	622	0.43557	1
GO:0072523	purine-containing compound catabolic pro...	20	0	0.02	623	0.43662	1
GO:0035304	regulation of protein dephosphorylation	39	0	0.04	624	0.43695	1
GO:0006855	drug transmembrane transport	7	0	0.01	625	0.43709	1
GO:1901617	organic hydroxy compound biosynthetic pr...	131	0	0.13	626	0.43779	1
GO:0042819	vitamin B6 biosynthetic process	7	0	0.01	627	0.43798	1
GO:0044070	regulation of anion transport	6	0	0.01	628	0.43844	1
GO:0031098	stress-activated protein kinase signalin...	54	0	0.05	629	0.44504	1
GO:0000291	nuclear-transcribed mRNA catabolic proce...	24	0	0.02	630	0.44551	1
GO:1903313	positive regulation of mRNA metabolic pr...	10	0	0.01	631	0.44567	1
GO:0009696	salicylic acid metabolic process	26	0	0.02	632	0.44568	1
GO:0031331	positive regulation of cellular cataboli...	13	0	0.01	633	0.44574	1
GO:0031936	negative regulation of chromatin silenci...	13	0	0.01	634	0.44621	1
GO:0009097	isoleucine biosynthetic process	11	0	0.01	635	0.44669	1
GO:0048870	cell motility	8	0	0.01	636	0.44671	1
GO:0008064	regulation of actin polymerization or de...	27	0	0.03	637	0.44724	1
GO:0033683	nucleotide-excision repair, DNA incision	8	0	0.01	638	0.44823	1
GO:0009415	response to water	49	0	0.05	639	0.44832	1
GO:0006835	dicarboxylic acid transport	23	0	0.02	640	0.44928	1
GO:0006783	heme biosynthetic process	27	0	0.03	641	0.45043	1
GO:0016114	terpenoid biosynthetic process	60	0	0.06	642	0.45128	1
GO:0055114	oxidation-reduction process	343	0	0.33	643	0.45172	1
GO:0010499	proteasomal ubiquitin-independent protei...	30	0	0.03	644	0.45286	1
GO:0043161	proteasome-mediated ubiquitin-dependent ...	250	0	0.24	645	0.453	1
GO:0070076	histone lysine demethylation	12	0	0.01	646	0.45646	1
GO:0065002	intracellular protein transmembrane tran...	92	0	0.09	647	0.45648	1
GO:0007049	cell cycle	478	0	0.46	648	0.4566	1
GO:0042274	ribosomal small subunit biogenesis	97	0	0.09	649	0.4568	1
GO:0051304	chromosome separation	42	0	0.04	650	0.45733	1
GO:0007584	response to nutrient	7	0	0.01	651	0.45809	1
GO:0034472	snRNA 3'-end processing	15	0	0.01	652	0.45832	1
GO:0009060	aerobic respiration	77	0	0.07	653	0.45894	1
GO:0043603	cellular amide metabolic process	948	0	0.91	654	0.4591	1
GO:0006886	intracellular protein transport	669	0	0.64	655	0.46006	1
GO:0071482	cellular response to light stimulus	19	0	0.02	656	0.46021	1
GO:0046500	S-adenosylmethionine metabolic process	11	0	0.01	657	0.46253	1
GO:0009584	detection of visible light	7	0	0.01	658	0.46442	1
GO:0009585	red, far-red light phototransduction	7	0	0.01	659	0.46442	1
GO:0045047	protein targeting to ER	49	0	0.05	660	0.46523	1
GO:0045835	negative regulation of meiotic nuclear d...	5	0	0	661	0.46621	1
GO:0033313	meiotic cell cycle checkpoint	5	0	0	662	0.46621	1
GO:0051341	regulation of oxidoreductase activity	5	0	0	663	0.46663	1
GO:1902905	positive regulation of supramolecular fi...	18	0	0.02	664	0.46673	1
GO:0051495	positive regulation of cytoskeleton orga...	18	0	0.02	665	0.46673	1
GO:0016255	attachment of GPI anchor to protein	9	0	0.01	666	0.46674	1
GO:0006998	nuclear envelope organization	12	0	0.01	667	0.46722	1
GO:0006900	vesicle budding from membrane	44	0	0.04	668	0.46755	1
GO:0006552	leucine catabolic process	9	0	0.01	669	0.46996	1
GO:0009742	brassinosteroid mediated signaling pathw...	26	0	0.02	670	0.47129	1
GO:0042446	hormone biosynthetic process	77	0	0.07	671	0.47271	1
GO:0006644	phospholipid metabolic process	183	0	0.17	672	0.47445	1
GO:0009101	glycoprotein biosynthetic process	170	0	0.16	673	0.47458	1
GO:1902626	assembly of large subunit precursor of p...	6	0	0.01	674	0.47461	1
GO:0009956	radial pattern formation	6	0	0.01	675	0.47482	1
GO:0006298	mismatch repair	18	0	0.02	676	0.47513	1
GO:0042981	regulation of apoptotic process	5	0	0	677	0.47564	1
GO:0018065	protein-cofactor linkage	10	0	0.01	678	0.47603	1
GO:0048584	positive regulation of response to stimu...	40	0	0.04	679	0.47638	1
GO:0006369	termination of RNA polymerase II transcr...	7	0	0.01	680	0.47685	1
GO:0006631	fatty acid metabolic process	161	0	0.15	681	0.47715	1
GO:0070534	protein K63-linked ubiquitination	9	0	0.01	682	0.4772	1
GO:0009875	pollen-pistil interaction	68	0	0.06	683	0.47941	1
GO:0055071	manganese ion homeostasis	14	0	0.01	684	0.4799	1
GO:0090068	positive regulation of cell cycle proces...	24	0	0.02	685	0.48053	1
GO:0042221	response to chemical	753	2	0.72	686	0.48087	1
GO:0006878	cellular copper ion homeostasis	6	0	0.01	687	0.4813	1
GO:0072330	monocarboxylic acid biosynthetic process	173	0	0.17	688	0.48168	1
GO:0051030	snRNA transport	5	0	0	689	0.48206	1
GO:0048193	Golgi vesicle transport	221	0	0.21	690	0.48513	1
GO:0048437	floral organ development	14	0	0.01	691	0.48625	1
GO:0015986	ATP synthesis coupled proton transport	30	0	0.03	692	0.48682	1
GO:0043244	regulation of protein-containing complex...	18	0	0.02	693	0.48782	1
GO:0033043	regulation of organelle organization	163	0	0.16	694	0.4891	1
GO:0048646	anatomical structure formation involved ...	20	0	0.02	695	0.48937	1
GO:0090407	organophosphate biosynthetic process	305	0	0.29	696	0.49034	1
GO:0009052	pentose-phosphate shunt, non-oxidative b...	10	0	0.01	697	0.49123	1
GO:1901606	alpha-amino acid catabolic process	73	1	0.07	698	0.494	1
GO:0006566	threonine metabolic process	11	0	0.01	699	0.49406	1
GO:0032784	regulation of DNA-templated transcriptio...	60	0	0.06	700	0.49421	1
GO:0042023	DNA endoreduplication	9	0	0.01	701	0.49455	1
GO:0006370	7-methylguanosine mRNA capping	8	0	0.01	702	0.4953	1
GO:0009969	xyloglucan biosynthetic process	11	0	0.01	703	0.49591	1
GO:0007127	meiosis I	33	0	0.03	704	0.49594	1
GO:0048316	seed development	43	1	0.04	705	0.49767	1
GO:0032984	protein-containing complex disassembly	75	0	0.07	706	0.49782	1
GO:0008652	cellular amino acid biosynthetic process	205	0	0.2	707	0.49834	1
GO:0006771	riboflavin metabolic process	17	0	0.02	708	0.49869	1
GO:0007275	multicellular organism development	312	1	0.3	709	0.50153	1
GO:0046033	AMP metabolic process	7	0	0.01	710	0.50415	1
GO:0009740	gibberellic acid mediated signaling path...	16	0	0.02	711	0.50428	1
GO:0032210	regulation of telomere maintenance via t...	6	0	0.01	712	0.50453	1
GO:0009793	embryo development ending in seed dorman...	18	0	0.02	713	0.50484	1
GO:0016482	cytosolic transport	37	0	0.04	714	0.50679	1
GO:0048024	regulation of mRNA splicing, via spliceo...	54	0	0.05	715	0.50741	1
GO:0090502	RNA phosphodiester bond hydrolysis, endo...	21	0	0.02	716	0.50763	1
GO:0006518	peptide metabolic process	821	0	0.78	717	0.50983	1
GO:0006272	leading strand elongation	5	0	0	718	0.51041	1
GO:0006413	translational initiation	64	0	0.06	719	0.51073	1
GO:0032434	regulation of proteasomal ubiquitin-depe...	11	0	0.01	720	0.51158	1
GO:0032365	intracellular lipid transport	9	0	0.01	721	0.51172	1
GO:0046474	glycerophospholipid biosynthetic process	67	0	0.06	722	0.51222	1
GO:0002218	activation of innate immune response	6	0	0.01	723	0.51434	1
GO:0006545	glycine biosynthetic process	13	0	0.01	724	0.51611	1
GO:0009753	response to jasmonic acid	35	0	0.03	725	0.51622	1
GO:0032509	endosome transport via multivesicular bo...	26	0	0.02	726	0.51624	1
GO:0043255	regulation of carbohydrate biosynthetic ...	6	0	0.01	727	0.51626	1
GO:0045912	negative regulation of carbohydrate meta...	6	0	0.01	728	0.51626	1
GO:0006406	mRNA export from nucleus	38	0	0.04	729	0.51686	1
GO:0052325	cell wall pectin biosynthetic process	5	0	0	730	0.51716	1
GO:0006048	UDP-N-acetylglucosamine biosynthetic pro...	5	0	0	731	0.51759	1
GO:0007029	endoplasmic reticulum organization	33	0	0.03	732	0.51819	1
GO:0006672	ceramide metabolic process	20	0	0.02	733	0.51876	1
GO:0070897	transcription preinitiation complex asse...	31	0	0.03	734	0.51889	1
GO:0006002	fructose 6-phosphate metabolic process	26	0	0.02	735	0.51898	1
GO:0015994	chlorophyll metabolic process	32	0	0.03	736	0.52075	1
GO:0042732	D-xylose metabolic process	13	0	0.01	737	0.52118	1
GO:0000466	maturation of 5.8S rRNA from tricistroni...	31	0	0.03	738	0.52216	1
GO:0009664	plant-type cell wall organization	40	0	0.04	739	0.52287	1
GO:0010556	regulation of macromolecule biosynthetic...	1434	1	1.37	740	0.52363	1
GO:0022904	respiratory electron transport chain	46	0	0.04	741	0.52442	1
GO:0071669	plant-type cell wall organization or bio...	133	1	0.13	742	0.52496	1
GO:0016126	sterol biosynthetic process	41	0	0.04	743	0.52577	1
GO:0034249	negative regulation of cellular amide me...	33	0	0.03	744	0.5281	1
GO:0045324	late endosome to vacuole transport	26	0	0.02	745	0.52859	1
GO:0031327	negative regulation of cellular biosynth...	184	0	0.18	746	0.52871	1
GO:0055082	cellular chemical homeostasis	128	0	0.12	747	0.5288	1
GO:0046148	pigment biosynthetic process	90	1	0.09	10	0.53197	0.08272
GO:0006560	proline metabolic process	15	0	0.01	748	0.53222	1
GO:0018342	protein prenylation	11	0	0.01	749	0.53297	1
GO:0090158	endoplasmic reticulum membrane organizat...	15	0	0.01	750	0.53396	1
GO:0061817	endoplasmic reticulum-plasma membrane te...	15	0	0.01	751	0.53396	1
GO:1904482	cellular response to tetrahydrofolate	9	0	0.01	752	0.53519	1
GO:0006565	L-serine catabolic process	9	0	0.01	753	0.53519	1
GO:0032273	positive regulation of protein polymeriz...	15	0	0.01	754	0.53576	1
GO:0033540	fatty acid beta-oxidation using acyl-CoA...	5	0	0	755	0.53638	1
GO:0043243	positive regulation of protein-containin...	10	0	0.01	756	0.53693	1
GO:0000154	rRNA modification	43	0	0.04	757	0.53708	1
GO:0042176	regulation of protein catabolic process	29	0	0.03	758	0.5376	1
GO:0019217	regulation of fatty acid metabolic proce...	6	0	0.01	759	0.53926	1
GO:0062014	negative regulation of small molecule me...	6	0	0.01	760	0.53926	1
GO:0006222	UMP biosynthetic process	10	0	0.01	761	0.53943	1
GO:0009298	GDP-mannose biosynthetic process	5	0	0	762	0.53977	1
GO:0070933	histone H4 deacetylation	9	0	0.01	763	0.54083	1
GO:0006267	pre-replicative complex assembly involve...	11	0	0.01	764	0.5412	1
GO:0033014	tetrapyrrole biosynthetic process	53	0	0.05	765	0.54278	1
GO:0043412	macromolecule modification	2192	1	2.09	766	0.54352	1
GO:0071108	protein K48-linked deubiquitination	6	0	0.01	767	0.54358	1
GO:0007076	mitotic chromosome condensation	8	0	0.01	768	0.54369	1
GO:0048209	regulation of vesicle targeting, to, fro...	10	0	0.01	769	0.5443	1
GO:0009099	valine biosynthetic process	7	0	0.01	770	0.54467	1
GO:0080090	regulation of primary metabolic process	1810	1	1.73	771	0.54498	1
GO:0031167	rRNA methylation	32	0	0.03	772	0.54585	1
GO:0046686	response to cadmium ion	13	1	0.01	4	0.54616	0.01236
GO:0000018	regulation of DNA recombination	18	0	0.02	773	0.54645	1
GO:0048831	regulation of shoot system development	30	0	0.03	774	0.54678	1
GO:0006301	postreplication repair	19	0	0.02	775	0.54685	1
GO:0023014	signal transduction by protein phosphory...	59	0	0.06	776	0.54705	1
GO:0061025	membrane fusion	64	0	0.06	777	0.549	1
GO:0006468	protein phosphorylation	778	0	0.74	778	0.54919	1
GO:0010603	regulation of cytoplasmic mRNA processin...	5	0	0	779	0.55003	1
GO:0015031	protein transport	817	0	0.78	780	0.55085	1
GO:1901362	organic cyclic compound biosynthetic pro...	2064	1	1.97	781	0.55199	1
GO:0000027	ribosomal large subunit assembly	56	0	0.05	782	0.55247	1
GO:0042435	indole-containing compound biosynthetic ...	18	0	0.02	783	0.55297	1
GO:0009834	plant-type secondary cell wall biogenesi...	50	1	0.05	9	0.55372	0.04677
GO:0016122	xanthophyll metabolic process	6	0	0.01	784	0.55376	1
GO:0010015	root morphogenesis	5	0	0	785	0.55562	1
GO:0009396	folic acid-containing compound biosynthe...	21	0	0.02	786	0.55614	1
GO:0071051	polyadenylation-dependent snoRNA 3'-end ...	12	0	0.01	787	0.55823	1
GO:0017006	protein-tetrapyrrole linkage	11	0	0.01	788	0.5595	1
GO:0016575	histone deacetylation	24	0	0.02	789	0.55983	1
GO:0035196	production of miRNAs involved in gene si...	13	0	0.01	790	0.56016	1
GO:0006487	protein N-linked glycosylation	48	0	0.05	791	0.56326	1
GO:0009409	response to cold	27	0	0.03	792	0.56397	1
GO:0046513	ceramide biosynthetic process	12	0	0.01	793	0.56531	1
GO:0009394	2'-deoxyribonucleotide metabolic process	10	0	0.01	794	0.56539	1
GO:0009144	purine nucleoside triphosphate metabolic...	40	0	0.04	795	0.56551	1
GO:0007143	female meiotic nuclear division	7	0	0.01	796	0.56607	1
GO:0007140	male meiotic nuclear division	14	0	0.01	797	0.56621	1
GO:2000045	regulation of G1/S transition of mitotic...	5	0	0	798	0.56633	1
GO:0001732	formation of cytoplasmic translation ini...	37	0	0.04	799	0.56793	1
GO:0051085	chaperone cofactor-dependent protein ref...	53	0	0.05	800	0.56811	1
GO:0048280	vesicle fusion with Golgi apparatus	11	0	0.01	801	0.56855	1
GO:1901575	organic substance catabolic process	1361	2	1.3	802	0.5691	1
GO:0019637	organophosphate metabolic process	587	0	0.56	803	0.56981	1
GO:0044248	cellular catabolic process	1187	1	1.13	804	0.56991	1
GO:0016558	protein import into peroxisome matrix	17	0	0.02	805	0.57052	1
GO:0046655	folic acid metabolic process	11	0	0.01	806	0.57246	1
GO:0002098	tRNA wobble uridine modification	23	0	0.02	807	0.5744	1
GO:0009113	purine nucleobase biosynthetic process	18	0	0.02	808	0.57494	1
GO:0000712	resolution of meiotic recombination inte...	9	0	0.01	809	0.5786	1
GO:0006415	translational termination	17	0	0.02	810	0.57954	1
GO:0019430	removal of superoxide radicals	11	0	0.01	811	0.58016	1
GO:0006525	arginine metabolic process	25	0	0.02	812	0.58031	1
GO:0006448	regulation of translational elongation	21	0	0.02	813	0.58087	1
GO:0006310	DNA recombination	139	0	0.13	814	0.58196	1
GO:0009142	nucleoside triphosphate biosynthetic pro...	52	0	0.05	815	0.58198	1
GO:0006740	NADPH regeneration	35	0	0.03	816	0.58202	1
GO:0046129	purine ribonucleoside biosynthetic proce...	21	0	0.02	817	0.5825	1
GO:0006555	methionine metabolic process	20	0	0.02	818	0.5846	1
GO:0048731	system development	193	1	0.18	819	0.58481	1
GO:0006006	glucose metabolic process	52	0	0.05	820	0.58481	1
GO:0044038	cell wall macromolecule biosynthetic pro...	66	1	0.06	821	0.5862	1
GO:0006352	DNA-templated transcription, initiation	102	0	0.1	822	0.5871	1
GO:0090305	nucleic acid phosphodiester bond hydroly...	74	0	0.07	823	0.58727	1
GO:0034204	lipid translocation	28	0	0.03	824	0.59093	1
GO:0006469	negative regulation of protein kinase ac...	6	0	0.01	825	0.59274	1
GO:0034243	regulation of transcription elongation f...	43	0	0.04	826	0.59345	1
GO:0031146	SCF-dependent proteasomal ubiquitin-depe...	81	0	0.08	827	0.59655	1
GO:0032482	Rab protein signal transduction	57	0	0.05	828	0.59835	1
GO:0006563	L-serine metabolic process	42	0	0.04	829	0.6011	1
GO:0009070	serine family amino acid biosynthetic pr...	51	0	0.05	830	0.60114	1
GO:0006986	response to unfolded protein	37	0	0.04	831	0.60338	1
GO:0045048	protein insertion into ER membrane	5	0	0	832	0.60381	1
GO:0043111	replication fork arrest	5	0	0	833	0.60413	1
GO:0036265	RNA (guanine-N7)-methylation	10	0	0.01	834	0.60486	1
GO:0051639	actin filament network formation	7	0	0.01	835	0.60492	1
GO:0006898	receptor-mediated endocytosis	47	0	0.04	836	0.60499	1
GO:0006844	acyl carnitine transport	5	0	0	837	0.60596	1
GO:0034620	cellular response to unfolded protein	36	0	0.03	838	0.60645	1
GO:0006950	response to stress	1098	4	1.05	16	0.60837	0.40721
GO:0006979	response to oxidative stress	159	1	0.15	12	0.60899	0.14181
GO:0044237	cellular metabolic process	8181	5	7.82	839	0.6139	1
GO:0031668	cellular response to extracellular stimu...	30	0	0.03	840	0.61397	1
GO:0009219	pyrimidine deoxyribonucleotide metabolic...	7	0	0.01	841	0.61409	1
GO:0000288	nuclear-transcribed mRNA catabolic proce...	42	0	0.04	842	0.6144	1
GO:0015919	peroxisomal membrane transport	21	0	0.02	843	0.61497	1
GO:0009439	cyanate metabolic process	7	0	0.01	844	0.61659	1
GO:0009605	response to external stimulus	212	0	0.2	845	0.61671	1
GO:0080143	regulation of amino acid export	5	0	0	846	0.61733	1
GO:0040011	locomotion	10	0	0.01	847	0.61736	1
GO:0019762	glucosinolate catabolic process	5	0	0	848	0.61884	1
GO:0009749	response to glucose	5	0	0	849	0.61904	1
GO:0030242	autophagy of peroxisome	9	0	0.01	850	0.61909	1
GO:0051383	kinetochore organization	5	0	0	851	0.61976	1
GO:0032970	regulation of actin filament-based proce...	39	0	0.04	852	0.62102	1
GO:0098661	inorganic anion transmembrane transport	14	0	0.01	853	0.62126	1
GO:0008334	histone mRNA metabolic process	6	0	0.01	854	0.62333	1
GO:0009987	cellular process	11661	9	11.14	855	0.62384	1
GO:0010027	thylakoid membrane organization	25	0	0.02	856	0.62402	1
GO:0009435	NAD biosynthetic process	10	0	0.01	857	0.62455	1
GO:0051315	attachment of mitotic spindle microtubul...	6	0	0.01	858	0.62529	1
GO:0045132	meiotic chromosome segregation	23	0	0.02	859	0.62557	1
GO:0006376	mRNA splice site selection	12	0	0.01	860	0.62715	1
GO:0007050	cell cycle arrest	12	0	0.01	861	0.62736	1
GO:0009741	response to brassinosteroid	27	0	0.03	862	0.62741	1
GO:0042256	mature ribosome assembly	5	0	0	863	0.62753	1
GO:0071702	organic substance transport	1116	0	1.07	864	0.62762	1
GO:0051601	exocyst localization	5	0	0	865	0.62905	1
GO:0000467	exonucleolytic trimming to generate matu...	12	0	0.01	866	0.62952	1
GO:0006796	phosphate-containing compound metabolic ...	1544	0	1.48	867	0.63104	1
GO:0045839	negative regulation of mitotic nuclear d...	18	0	0.02	868	0.63244	1
GO:1902275	regulation of chromatin organization	29	0	0.03	869	0.63313	1
GO:0019348	dolichol metabolic process	6	0	0.01	870	0.63358	1
GO:0006357	regulation of transcription by RNA polym...	364	0	0.35	871	0.6343	1
GO:0010256	endomembrane system organization	78	0	0.07	872	0.63503	1
GO:0006091	generation of precursor metabolites and ...	324	0	0.31	873	0.63531	1
GO:0006116	NADH oxidation	7	0	0.01	874	0.63625	1
GO:0046168	glycerol-3-phosphate catabolic process	7	0	0.01	875	0.63625	1
GO:0015711	organic anion transport	157	0	0.15	876	0.63814	1
GO:0006338	chromatin remodeling	67	0	0.06	877	0.63878	1
GO:0044210	'de novo' CTP biosynthetic process	7	0	0.01	878	0.63884	1
GO:0009773	photosynthetic electron transport in pho...	10	0	0.01	879	0.63885	1
GO:0006591	ornithine metabolic process	5	0	0	880	0.63975	1
GO:0006534	cysteine metabolic process	33	0	0.03	881	0.64009	1
GO:0046739	transport of virus in multicellular host	5	0	0	882	0.64127	1
GO:0018198	peptidyl-cysteine modification	36	0	0.03	883	0.64127	1
GO:0045337	farnesyl diphosphate biosynthetic proces...	6	0	0.01	884	0.64238	1
GO:0031119	tRNA pseudouridine synthesis	8	0	0.01	885	0.64252	1
GO:0030865	cortical cytoskeleton organization	19	0	0.02	886	0.64331	1
GO:0006139	nucleobase-containing compound metabolic...	3459	1	3.31	887	0.64402	1
GO:2000582	positive regulation of ATP-dependent mic...	14	0	0.01	888	0.64454	1
GO:0006538	glutamate catabolic process	9	0	0.01	889	0.64482	1
GO:0006744	ubiquinone biosynthetic process	21	0	0.02	890	0.64578	1
GO:0010921	regulation of phosphatase activity	40	0	0.04	891	0.64805	1
GO:0006405	RNA export from nucleus	76	0	0.07	892	0.64853	1
GO:0006284	base-excision repair	34	0	0.03	893	0.64917	1
GO:0009808	lignin metabolic process	33	0	0.03	894	0.64957	1
GO:0051560	mitochondrial calcium ion homeostasis	7	0	0.01	895	0.65032	1
GO:0006614	SRP-dependent cotranslational protein ta...	33	0	0.03	896	0.65087	1
GO:0017183	peptidyl-diphthamide biosynthetic proces...	10	0	0.01	897	0.65323	1
GO:0016120	carotene biosynthetic process	7	0	0.01	898	0.65354	1
GO:0006491	N-glycan processing	8	0	0.01	899	0.65438	1
GO:0009909	regulation of flower development	17	0	0.02	900	0.65477	1
GO:0007131	reciprocal meiotic recombination	31	0	0.03	901	0.65524	1
GO:0006285	base-excision repair, AP site formation	6	0	0.01	902	0.65599	1
GO:0006725	cellular aromatic compound metabolic pro...	3764	2	3.6	903	0.65605	1
GO:0009066	aspartate family amino acid metabolic pr...	51	0	0.05	904	0.65608	1
GO:0046514	ceramide catabolic process	6	0	0.01	905	0.65664	1
GO:1904668	positive regulation of ubiquitin protein...	7	0	0.01	906	0.65666	1
GO:0006400	tRNA modification	90	0	0.09	907	0.65674	1
GO:0031126	snoRNA 3'-end processing	18	0	0.02	908	0.65789	1
GO:0009063	cellular amino acid catabolic process	81	1	0.08	909	0.65839	1
GO:1901663	quinone biosynthetic process	32	0	0.03	910	0.65879	1
GO:0006449	regulation of translational termination	8	0	0.01	911	0.65889	1
GO:0051668	localization within membrane	9	0	0.01	912	0.6598	1
GO:0030259	lipid glycosylation	6	0	0.01	913	0.66228	1
GO:0032147	activation of protein kinase activity	66	0	0.06	914	0.6627	1
GO:0035999	tetrahydrofolate interconversion	18	0	0.02	915	0.66426	1
GO:0016197	endosomal transport	69	0	0.07	916	0.66465	1
GO:0009260	ribonucleotide biosynthetic process	123	0	0.12	917	0.66471	1
GO:0070192	chromosome organization involved in meio...	11	0	0.01	918	0.66652	1
GO:2000060	positive regulation of ubiquitin-depende...	9	0	0.01	919	0.66663	1
GO:0042593	glucose homeostasis	12	0	0.01	920	0.66706	1
GO:0019941	modification-dependent protein catabolic...	474	0	0.45	921	0.66868	1
GO:0009089	lysine biosynthetic process via diaminop...	16	0	0.02	922	0.66992	1
GO:0042742	defense response to bacterium	53	0	0.05	923	0.67204	1
GO:0016131	brassinosteroid metabolic process	21	0	0.02	924	0.67344	1
GO:0035437	maintenance of protein localization in e...	19	0	0.02	925	0.67376	1
GO:0009117	nucleotide metabolic process	302	0	0.29	926	0.67406	1
GO:0007142	male meiosis II	7	0	0.01	927	0.67425	1
GO:0033045	regulation of sister chromatid segregati...	32	0	0.03	928	0.67432	1
GO:0010257	NADH dehydrogenase complex assembly	16	0	0.02	929	0.67456	1
GO:0098781	ncRNA transcription	9	0	0.01	930	0.67604	1
GO:0034605	cellular response to heat	28	0	0.03	931	0.67619	1
GO:2000030	regulation of response to red or far red...	8	0	0.01	932	0.67619	1
GO:0072595	maintenance of protein localization in o...	23	0	0.02	933	0.6776	1
GO:0043622	cortical microtubule organization	7	0	0.01	934	0.67774	1
GO:0006096	glycolytic process	68	0	0.06	935	0.67818	1
GO:0034504	protein localization to nucleus	56	0	0.05	936	0.67852	1
GO:0051726	regulation of cell cycle	238	0	0.23	937	0.67865	1
GO:0009204	deoxyribonucleoside triphosphate catabol...	7	0	0.01	938	0.67884	1
GO:0061077	chaperone-mediated protein folding	72	0	0.07	939	0.68059	1
GO:0009228	thiamine biosynthetic process	10	0	0.01	940	0.68248	1
GO:1903046	meiotic cell cycle process	71	0	0.07	941	0.68378	1
GO:0007020	microtubule nucleation	12	0	0.01	942	0.68411	1
GO:0009264	deoxyribonucleotide catabolic process	8	0	0.01	943	0.6845	1
GO:0007163	establishment or maintenance of cell pol...	20	0	0.02	944	0.68523	1
GO:0032456	endocytic recycling	5	0	0	945	0.68567	1
GO:0009221	pyrimidine deoxyribonucleotide biosynthe...	6	0	0.01	946	0.68578	1
GO:0051187	cofactor catabolic process	82	0	0.08	947	0.68684	1
GO:0019752	carboxylic acid metabolic process	835	1	0.8	948	0.68759	1
GO:0031400	negative regulation of protein modificat...	11	0	0.01	949	0.6876	1
GO:0007059	chromosome segregation	98	0	0.09	950	0.68768	1
GO:0010143	cutin biosynthetic process	12	0	0.01	951	0.68911	1
GO:0051788	response to misfolded protein	37	0	0.04	952	0.68931	1
GO:0090558	plant epidermis development	18	0	0.02	953	0.69031	1
GO:0043001	Golgi to plasma membrane protein transpo...	5	0	0	954	0.69033	1
GO:0019264	glycine biosynthetic process from serine	10	0	0.01	955	0.69112	1
GO:0090501	RNA phosphodiester bond hydrolysis	53	0	0.05	956	0.69213	1
GO:0050832	defense response to fungus	27	0	0.03	957	0.69216	1
GO:0005985	sucrose metabolic process	31	1	0.03	7	0.6929	0.02924
GO:0044262	cellular carbohydrate metabolic process	338	2	0.32	958	0.69294	1
GO:0006120	mitochondrial electron transport, NADH t...	9	0	0.01	959	0.69383	1
GO:0010424	DNA methylation on cytosine within a CG ...	5	0	0	960	0.69443	1
GO:0071902	positive regulation of protein serine/th...	6	0	0.01	961	0.69542	1
GO:0055085	transmembrane transport	557	0	0.53	962	0.69913	1
GO:0010017	red or far-red light signaling pathway	9	0	0.01	963	0.70004	1
GO:0006635	fatty acid beta-oxidation	26	0	0.02	964	0.70148	1
GO:0043484	regulation of RNA splicing	56	0	0.05	965	0.70164	1
GO:0032886	regulation of microtubule-based process	17	0	0.02	966	0.70168	1
GO:0012501	programmed cell death	36	0	0.03	967	0.70219	1
GO:0098719	sodium ion import across plasma membrane	7	0	0.01	968	0.70242	1
GO:0007091	metaphase/anaphase transition of mitotic...	28	0	0.03	969	0.70326	1
GO:0009767	photosynthetic electron transport chain	24	0	0.02	970	0.70347	1
GO:0006777	Mo-molybdopterin cofactor biosynthetic p...	9	0	0.01	971	0.70358	1
GO:0120009	intermembrane lipid transfer	10	0	0.01	972	0.70466	1
GO:0009968	negative regulation of signal transducti...	20	0	0.02	973	0.70526	1
GO:0006283	transcription-coupled nucleotide-excisio...	8	0	0.01	974	0.70743	1
GO:0030261	chromosome condensation	21	0	0.02	975	0.70755	1
GO:0046246	terpene biosynthetic process	9	0	0.01	976	0.70814	1
GO:0044271	cellular nitrogen compound biosynthetic ...	2668	1	2.55	977	0.70834	1
GO:0006464	cellular protein modification process	1820	1	1.74	978	0.71026	1
GO:0006383	transcription by RNA polymerase III	45	0	0.04	979	0.71045	1
GO:0071034	CUT catabolic process	7	0	0.01	980	0.71158	1
GO:0006633	fatty acid biosynthetic process	123	0	0.12	981	0.71172	1
GO:0006241	CTP biosynthetic process	20	0	0.02	982	0.71376	1
GO:0006183	GTP biosynthetic process	7	0	0.01	983	0.71393	1
GO:0006228	UTP biosynthetic process	7	0	0.01	984	0.71393	1
GO:0001510	RNA methylation	70	0	0.07	985	0.71444	1
GO:0006882	cellular zinc ion homeostasis	8	0	0.01	986	0.71506	1
GO:0043650	dicarboxylic acid biosynthetic process	20	0	0.02	987	0.71558	1
GO:1902969	mitotic DNA replication	14	0	0.01	988	0.71687	1
GO:0009395	phospholipid catabolic process	7	0	0.01	989	0.718	1
GO:0031118	rRNA pseudouridine synthesis	9	0	0.01	990	0.71818	1
GO:0019287	isopentenyl diphosphate biosynthetic pro...	7	0	0.01	991	0.71819	1
GO:0031935	regulation of chromatin silencing	16	0	0.02	992	0.71851	1
GO:0007017	microtubule-based process	246	0	0.24	993	0.71859	1
GO:0046700	heterocycle catabolic process	183	1	0.17	994	0.72058	1
GO:0006542	glutamine biosynthetic process	8	0	0.01	995	0.7218	1
GO:0010052	guard cell differentiation	7	0	0.01	996	0.72205	1
GO:1901259	chloroplast rRNA processing	8	0	0.01	997	0.72447	1
GO:0015698	inorganic anion transport	43	0	0.04	998	0.72721	1
GO:2001022	positive regulation of response to DNA d...	8	0	0.01	999	0.72908	1
GO:0048364	root development	24	0	0.02	1000	0.7304	1
GO:0006086	acetyl-CoA biosynthetic process from pyr...	13	0	0.01	1001	0.73104	1
GO:0071805	potassium ion transmembrane transport	14	0	0.01	1002	0.73105	1
GO:0006081	cellular aldehyde metabolic process	51	0	0.05	1003	0.73155	1
GO:0006564	L-serine biosynthetic process	9	0	0.01	1004	0.73339	1
GO:0010216	maintenance of DNA methylation	8	0	0.01	1005	0.73363	1
GO:0000105	histidine biosynthetic process	12	0	0.01	1006	0.7338	1
GO:0007166	cell surface receptor signaling pathway	30	0	0.03	1007	0.73414	1
GO:0030490	maturation of SSU-rRNA	69	0	0.07	1008	0.73422	1
GO:0044030	regulation of DNA methylation	5	0	0	1009	0.7344	1
GO:0045165	cell fate commitment	14	0	0.01	1010	0.73507	1
GO:0045038	protein import into chloroplast thylakoi...	5	0	0	1011	0.73577	1
GO:0001934	positive regulation of protein phosphory...	74	0	0.07	1012	0.7359	1
GO:0046386	deoxyribose phosphate catabolic process	5	0	0	1013	0.7363	1
GO:0018344	protein geranylgeranylation	8	0	0.01	1014	0.73699	1
GO:0071616	acyl-CoA biosynthetic process	24	0	0.02	1015	0.73744	1
GO:0034067	protein localization to Golgi apparatus	5	0	0	1016	0.7377	1
GO:0006729	tetrahydrobiopterin biosynthetic process	7	0	0.01	1017	0.73853	1
GO:0009555	pollen development	12	0	0.01	1018	0.73879	1
GO:0042254	ribosome biogenesis	376	0	0.36	1019	0.73939	1
GO:0051055	negative regulation of lipid biosyntheti...	6	0	0.01	1020	0.74065	1
GO:1905156	negative regulation of photosynthesis	10	0	0.01	1021	0.74107	1
GO:0009890	negative regulation of biosynthetic proc...	188	0	0.18	1022	0.7415	1
GO:0060548	negative regulation of cell death	12	0	0.01	1023	0.7417	1
GO:0009094	L-phenylalanine biosynthetic process	6	0	0.01	1024	0.74251	1
GO:0006213	pyrimidine nucleoside metabolic process	6	0	0.01	1025	0.74292	1
GO:0006123	mitochondrial electron transport, cytoch...	9	0	0.01	1026	0.74303	1
GO:0000373	Group II intron splicing	10	0	0.01	1027	0.74329	1
GO:0000070	mitotic sister chromatid segregation	65	0	0.06	1028	0.74368	1
GO:0031122	cytoplasmic microtubule organization	25	0	0.02	1029	0.74416	1
GO:0030245	cellulose catabolic process	14	0	0.01	1030	0.7444	1
GO:0010565	regulation of cellular ketone metabolic ...	25	0	0.02	1031	0.74441	1
GO:0019856	pyrimidine nucleobase biosynthetic proce...	25	0	0.02	1032	0.74478	1
GO:0006275	regulation of DNA replication	27	0	0.03	1033	0.74508	1
GO:0030031	cell projection assembly	5	0	0	1034	0.74554	1
GO:0042362	fat-soluble vitamin biosynthetic process	5	0	0	1035	0.74558	1
GO:0006099	tricarboxylic acid cycle	56	0	0.05	1036	0.74624	1
GO:0006751	glutathione catabolic process	7	0	0.01	1037	0.7469	1
GO:0051103	DNA ligation involved in DNA repair	5	0	0	1038	0.74735	1
GO:0007021	tubulin complex assembly	9	0	0.01	1039	0.74766	1
GO:0007005	mitochondrion organization	184	0	0.18	1040	0.74826	1
GO:0046294	formaldehyde catabolic process	13	0	0.01	1041	0.74838	1
GO:0009108	coenzyme biosynthetic process	150	0	0.14	1042	0.74863	1
GO:0019346	transsulfuration	9	0	0.01	1043	0.74908	1
GO:0007004	telomere maintenance via telomerase	13	0	0.01	1044	0.74912	1
GO:1900864	mitochondrial RNA modification	9	0	0.01	1045	0.75008	1
GO:0034968	histone lysine methylation	18	0	0.02	1046	0.75138	1
GO:0070816	phosphorylation of RNA polymerase II C-t...	35	0	0.03	1047	0.7515	1
GO:0006807	nitrogen compound metabolic process	6941	4	6.63	1048	0.75316	1
GO:1903008	organelle disassembly	37	0	0.04	1049	0.75431	1
GO:0034308	primary alcohol metabolic process	5	0	0	1050	0.75478	1
GO:0006271	DNA strand elongation involved in DNA re...	16	0	0.02	1051	0.75567	1
GO:0043044	ATP-dependent chromatin remodeling	34	0	0.03	1052	0.75803	1
GO:0009177	pyrimidine deoxyribonucleoside monophosp...	5	0	0	1053	0.75832	1
GO:1990481	mRNA pseudouridine synthesis	5	0	0	1054	0.7585	1
GO:0009062	fatty acid catabolic process	32	0	0.03	1055	0.75958	1
GO:0000076	DNA replication checkpoint	18	0	0.02	1056	0.76036	1
GO:0009960	endosperm development	5	0	0	1057	0.76279	1
GO:0080113	regulation of seed growth	5	0	0	1058	0.76279	1
GO:0006888	endoplasmic reticulum to Golgi vesicle-m...	127	0	0.12	1059	0.76333	1
GO:0017038	protein import	140	0	0.13	1060	0.76425	1
GO:0071033	nuclear retention of pre-mRNA at the sit...	11	0	0.01	1061	0.76442	1
GO:0006207	'de novo' pyrimidine nucleobase biosynth...	15	0	0.01	1062	0.7652	1
GO:0000245	spliceosomal complex assembly	24	0	0.02	1063	0.76646	1
GO:0007346	regulation of mitotic cell cycle	142	0	0.14	1064	0.7683	1
GO:0045492	xylan biosynthetic process	41	1	0.04	8	0.77026	0.0385
GO:0007033	vacuole organization	54	0	0.05	1065	0.77055	1
GO:0061408	positive regulation of transcription fro...	17	0	0.02	1066	0.77088	1
GO:0006075	(1->3)-beta-D-glucan biosynthetic proces...	14	0	0.01	1067	0.77102	1
GO:0010032	meiotic chromosome condensation	5	0	0	1068	0.77165	1
GO:0071035	nuclear polyadenylation-dependent rRNA c...	11	0	0.01	1069	0.77167	1
GO:0071038	nuclear polyadenylation-dependent tRNA c...	11	0	0.01	1070	0.77167	1
GO:0006890	retrograde vesicle-mediated transport, G...	55	0	0.05	1071	0.77322	1
GO:0008299	isoprenoid biosynthetic process	98	0	0.09	1072	0.77345	1
GO:0019288	isopentenyl diphosphate biosynthetic pro...	6	0	0.01	1073	0.77519	1
GO:0009959	negative gravitropism	10	0	0.01	1074	0.77639	1
GO:0035601	protein deacylation	25	0	0.02	1075	0.77672	1
GO:0071712	ER-associated misfolded protein cataboli...	31	0	0.03	1076	0.77696	1
GO:0042157	lipoprotein metabolic process	87	0	0.08	1077	0.77721	1
GO:0098655	cation transmembrane transport	124	0	0.12	1078	0.77747	1
GO:0016117	carotenoid biosynthetic process	17	0	0.02	1079	0.77783	1
GO:0002184	cytoplasmic translational termination	5	0	0	1080	0.77823	1
GO:0006605	protein targeting	237	0	0.23	1081	0.7783	1
GO:0006650	glycerophospholipid metabolic process	133	0	0.13	1082	0.77857	1
GO:0070262	peptidyl-serine dephosphorylation	5	0	0	1083	0.77867	1
GO:0097035	regulation of membrane lipid distributio...	30	0	0.03	1084	0.77871	1
GO:0006665	sphingolipid metabolic process	33	0	0.03	1085	0.77903	1
GO:0010223	secondary shoot formation	12	0	0.01	1086	0.77945	1
GO:0016106	sesquiterpenoid biosynthetic process	7	0	0.01	1087	0.77959	1
GO:0051181	cofactor transport	13	0	0.01	1088	0.77969	1
GO:0006098	pentose-phosphate shunt	34	0	0.03	1089	0.7799	1
GO:0006302	double-strand break repair	104	0	0.1	1090	0.7801	1
GO:0032963	collagen metabolic process	16	0	0.02	1091	0.78232	1
GO:0008283	cell population proliferation	15	0	0.01	1092	0.78237	1
GO:0071941	nitrogen cycle metabolic process	10	0	0.01	1093	0.78334	1
GO:0010731	protein glutathionylation	7	0	0.01	1094	0.78369	1
GO:0010417	glucuronoxylan biosynthetic process	15	0	0.01	1095	0.78374	1
GO:0000003	reproduction	288	1	0.28	1096	0.7838	1
GO:0006741	NADP biosynthetic process	8	0	0.01	1097	0.78399	1
GO:0019674	NAD metabolic process	15	0	0.01	1098	0.78403	1
GO:0002229	defense response to oomycetes	20	0	0.02	1099	0.7842	1
GO:0042868	antisense RNA metabolic process	5	0	0	1100	0.78426	1
GO:0006399	tRNA metabolic process	198	0	0.19	1101	0.78536	1
GO:0007219	Notch signaling pathway	6	0	0.01	1102	0.78568	1
GO:0006195	purine nucleotide catabolic process	6	0	0.01	1103	0.78608	1
GO:0009306	protein secretion	17	0	0.02	1104	0.78765	1
GO:0006904	vesicle docking involved in exocytosis	25	0	0.02	1105	0.78778	1
GO:0034427	nuclear-transcribed mRNA catabolic proce...	15	0	0.01	1106	0.78778	1
GO:0015893	drug transport	24	0	0.02	1107	0.78803	1
GO:0043547	positive regulation of GTPase activity	34	0	0.03	1108	0.78922	1
GO:0044270	cellular nitrogen compound catabolic pro...	186	1	0.18	1109	0.79206	1
GO:0044272	sulfur compound biosynthetic process	102	0	0.1	1110	0.79299	1
GO:0016973	poly(A)+ mRNA export from nucleus	18	0	0.02	1111	0.79302	1
GO:0051205	protein insertion into membrane	44	0	0.04	1112	0.7933	1
GO:0032508	DNA duplex unwinding	33	0	0.03	1113	0.79415	1
GO:0072593	reactive oxygen species metabolic proces...	85	0	0.08	1114	0.79487	1
GO:0008295	spermidine biosynthetic process	5	0	0	1115	0.7949	1
GO:0071897	DNA biosynthetic process	30	0	0.03	1116	0.79558	1
GO:0006013	mannose metabolic process	9	0	0.01	1117	0.79644	1
GO:0046165	alcohol biosynthetic process	52	0	0.05	1118	0.79895	1
GO:0000077	DNA damage checkpoint	19	0	0.02	1119	0.79897	1
GO:0010212	response to ionizing radiation	12	0	0.01	1120	0.8	1
GO:0006517	protein deglycosylation	14	0	0.01	1121	0.80132	1
GO:0043624	cellular protein complex disassembly	59	0	0.06	1122	0.80205	1
GO:0006625	protein targeting to peroxisome	19	0	0.02	1123	0.8026	1
GO:0007155	cell adhesion	9	0	0.01	1124	0.80274	1
GO:0045910	negative regulation of DNA recombination	14	0	0.01	1125	0.80342	1
GO:0051301	cell division	96	0	0.09	1126	0.80359	1
GO:0019323	pentose catabolic process	6	0	0.01	1127	0.80373	1
GO:0000911	cytokinesis by cell plate formation	8	0	0.01	1128	0.80374	1
GO:0009090	homoserine biosynthetic process	5	0	0	1129	0.8045	1
GO:0006537	glutamate biosynthetic process	6	0	0.01	1130	0.80545	1
GO:0032786	positive regulation of DNA-templated tra...	55	0	0.05	1131	0.80547	1
GO:0043570	maintenance of DNA repeat elements	5	0	0	1132	0.80586	1
GO:0051095	regulation of helicase activity	8	0	0.01	1133	0.80763	1
GO:0032774	RNA biosynthetic process	1495	1	1.43	1134	0.80783	1
GO:0006221	pyrimidine nucleotide biosynthetic proce...	44	0	0.04	1135	0.80909	1
GO:0010928	regulation of auxin mediated signaling p...	8	0	0.01	1136	0.81025	1
GO:0015996	chlorophyll catabolic process	5	0	0	1137	0.81037	1
GO:0043928	exonucleolytic catabolism of deadenylate...	14	0	0.01	1138	0.81123	1
GO:0070988	demethylation	17	0	0.02	1139	0.81126	1
GO:0006875	cellular metal ion homeostasis	89	0	0.09	1140	0.81127	1
GO:0006040	amino sugar metabolic process	29	0	0.03	1141	0.81148	1
GO:0044728	DNA methylation or demethylation	19	0	0.02	1142	0.81198	1
GO:0045037	protein import into chloroplast stroma	15	0	0.01	1143	0.81208	1
GO:0015937	coenzyme A biosynthetic process	10	0	0.01	1144	0.81338	1
GO:0051225	spindle assembly	41	0	0.04	1145	0.81456	1
GO:0006598	polyamine catabolic process	9	0	0.01	1146	0.81475	1
GO:0051028	mRNA transport	42	0	0.04	1147	0.81511	1
GO:0010029	regulation of seed germination	11	0	0.01	1148	0.81537	1
GO:0043604	amide biosynthetic process	811	0	0.78	1149	0.81551	1
GO:0016584	nucleosome positioning	13	0	0.01	1150	0.81609	1
GO:0042407	cristae formation	6	0	0.01	1151	0.81623	1
GO:0051302	regulation of cell division	14	0	0.01	1152	0.81691	1
GO:0035493	SNARE complex assembly	10	0	0.01	1153	0.81725	1
GO:0032502	developmental process	553	1	0.53	1154	0.8179	1
GO:0042744	hydrogen peroxide catabolic process	64	0	0.06	1155	0.81812	1
GO:0000965	mitochondrial RNA 3'-end processing	6	0	0.01	1156	0.81866	1
GO:0042026	protein refolding	55	0	0.05	1157	0.81934	1
GO:0010099	regulation of photomorphogenesis	7	0	0.01	1158	0.82098	1
GO:0098662	inorganic cation transmembrane transport	116	0	0.11	1159	0.82113	1
GO:0007035	vacuolar acidification	8	0	0.01	1160	0.82223	1
GO:0016073	snRNA metabolic process	26	0	0.02	1161	0.82342	1
GO:0005987	sucrose catabolic process	9	0	0.01	1162	0.82433	1
GO:1901658	glycosyl compound catabolic process	19	0	0.02	1163	0.82506	1
GO:0046951	ketone body biosynthetic process	5	0	0	1164	0.82635	1
GO:0009303	rRNA transcription	5	0	0	1165	0.82722	1
GO:0010252	auxin homeostasis	6	0	0.01	1166	0.82809	1
GO:0010150	leaf senescence	5	0	0	1167	0.82886	1
GO:0006265	DNA topological change	12	0	0.01	1168	0.82909	1
GO:0009452	7-methylguanosine RNA capping	9	0	0.01	1169	0.82934	1
GO:0034660	ncRNA metabolic process	448	0	0.43	1170	0.82947	1
GO:0042793	plastid transcription	7	0	0.01	1171	0.82982	1
GO:0018410	C-terminal protein amino acid modificati...	6	0	0.01	1172	0.83101	1
GO:0080135	regulation of cellular response to stres...	35	0	0.03	1173	0.83118	1
GO:0070525	tRNA threonylcarbamoyladenosine metaboli...	7	0	0.01	1174	0.83154	1
GO:0006289	nucleotide-excision repair	54	0	0.05	1175	0.83183	1
GO:0031120	snRNA pseudouridine synthesis	5	0	0	1176	0.83206	1
GO:0034471	ncRNA 5'-end processing	11	0	0.01	1177	0.83319	1
GO:0032511	late endosome to vacuole transport via m...	14	0	0.01	1178	0.83345	1
GO:0046164	alcohol catabolic process	15	0	0.01	1179	0.83359	1
GO:0010304	PSII associated light-harvesting complex...	6	0	0.01	1180	0.83555	1
GO:0010205	photoinhibition	6	0	0.01	1181	0.83555	1
GO:0035627	ceramide transport	6	0	0.01	1182	0.83753	1
GO:0031365	N-terminal protein amino acid modificati...	17	0	0.02	1183	0.83908	1
GO:0006974	cellular response to DNA damage stimulus	348	0	0.33	1184	0.83927	1
GO:0071900	regulation of protein serine/threonine k...	52	0	0.05	1185	0.83991	1
GO:0031087	deadenylation-independent decapping of n...	6	0	0.01	1186	0.84057	1
GO:0044773	mitotic DNA damage checkpoint	12	0	0.01	1187	0.84062	1
GO:0034629	cellular protein-containing complex loca...	11	0	0.01	1188	0.84082	1
GO:0009085	lysine biosynthetic process	19	0	0.02	1189	0.84165	1
GO:0051276	chromosome organization	448	0	0.43	1190	0.842	1
GO:0000727	double-strand break repair via break-ind...	16	0	0.02	1191	0.8422	1
GO:0030149	sphingolipid catabolic process	9	0	0.01	1192	0.84333	1
GO:0006790	sulfur compound metabolic process	240	0	0.23	1193	0.84354	1
GO:0009695	jasmonic acid biosynthetic process	12	0	0.01	1194	0.84523	1
GO:0016094	polyprenol biosynthetic process	7	0	0.01	1195	0.84529	1
GO:0006432	phenylalanyl-tRNA aminoacylation	5	0	0	1196	0.84643	1
GO:0009249	protein lipoylation	5	0	0	1197	0.84804	1
GO:0006616	SRP-dependent cotranslational protein ta...	16	0	0.02	1198	0.84826	1
GO:0032875	regulation of DNA endoreduplication	6	0	0.01	1199	0.84888	1
GO:0019740	nitrogen utilization	5	0	0	1200	0.84941	1
GO:0046939	nucleotide phosphorylation	70	0	0.07	1201	0.84968	1
GO:0033499	galactose catabolic process via UDP-gala...	15	0	0.01	1202	0.84972	1
GO:0140053	mitochondrial gene expression	48	0	0.05	1203	0.85066	1
GO:0009967	positive regulation of signal transducti...	10	0	0.01	1204	0.85135	1
GO:0032366	intracellular sterol transport	7	0	0.01	1205	0.85177	1
GO:0006913	nucleocytoplasmic transport	126	0	0.12	1206	0.85228	1
GO:0045005	DNA-dependent DNA replication maintenanc...	21	0	0.02	1207	0.85242	1
GO:0010190	cytochrome b6f complex assembly	5	0	0	1208	0.85379	1
GO:0006575	cellular modified amino acid metabolic p...	96	0	0.09	1209	0.85482	1
GO:0006303	double-strand break repair via nonhomolo...	8	0	0.01	1210	0.8549	1
GO:0008361	regulation of cell size	7	0	0.01	1211	0.85509	1
GO:0043043	peptide biosynthetic process	740	0	0.71	1212	0.85561	1
GO:0009088	threonine biosynthetic process	6	0	0.01	1213	0.8572	1
GO:0006353	DNA-templated transcription, termination	14	0	0.01	1214	0.85734	1
GO:0019432	triglyceride biosynthetic process	12	0	0.01	1215	0.86007	1
GO:0006342	chromatin silencing	45	0	0.04	1216	0.86019	1
GO:1901565	organonitrogen compound catabolic proces...	853	2	0.82	1217	0.86029	1
GO:0045787	positive regulation of cell cycle	26	0	0.02	1218	0.86082	1
GO:0009308	amine metabolic process	92	1	0.09	1219	0.86159	1
GO:0010038	response to metal ion	36	1	0.03	1220	0.86167	1
GO:0050790	regulation of catalytic activity	269	0	0.26	1221	0.86185	1
GO:0051443	positive regulation of ubiquitin-protein...	14	0	0.01	1222	0.86186	1
GO:0033554	cellular response to stress	620	0	0.59	1223	0.86238	1
GO:0006047	UDP-N-acetylglucosamine metabolic proces...	7	0	0.01	1224	0.86314	1
GO:0006611	protein export from nucleus	70	0	0.07	1225	0.86338	1
GO:0009082	branched-chain amino acid biosynthetic p...	23	0	0.02	1226	0.86359	1
GO:0006094	gluconeogenesis	22	0	0.02	1227	0.86383	1
GO:0017196	N-terminal peptidyl-methionine acetylati...	9	0	0.01	1228	0.86449	1
GO:0006535	cysteine biosynthetic process from serin...	22	0	0.02	1229	0.86515	1
GO:0033260	nuclear DNA replication	26	0	0.02	1230	0.86517	1
GO:0006897	endocytosis	55	0	0.05	1231	0.86527	1
GO:0007062	sister chromatid cohesion	30	0	0.03	1232	0.86527	1
GO:0035510	DNA dealkylation	5	0	0	1233	0.86588	1
GO:0006382	adenosine to inosine editing	6	0	0.01	1234	0.86625	1
GO:0042398	cellular modified amino acid biosyntheti...	25	0	0.02	1235	0.86641	1
GO:0042886	amide transport	825	0	0.79	1236	0.86644	1
GO:0019646	aerobic electron transport chain	10	0	0.01	1237	0.86645	1
GO:0000278	mitotic cell cycle	312	0	0.3	1238	0.86672	1
GO:0034976	response to endoplasmic reticulum stress	86	0	0.08	1239	0.86688	1
GO:0006312	mitotic recombination	9	0	0.01	1240	0.86688	1
GO:0016560	protein import into peroxisome matrix, d...	7	0	0.01	1241	0.86736	1
GO:0071025	RNA surveillance	22	0	0.02	1242	0.86838	1
GO:0006606	protein import into nucleus	52	0	0.05	1243	0.86852	1
GO:0042135	neurotransmitter catabolic process	14	0	0.01	1244	0.8691	1
GO:0006839	mitochondrial transport	110	0	0.11	1245	0.86938	1
GO:0009451	RNA modification	368	0	0.35	1246	0.86954	1
GO:0010274	hydrotropism	8	0	0.01	1247	0.86955	1
GO:0030148	sphingolipid biosynthetic process	24	0	0.02	1248	0.86971	1
GO:0031145	anaphase-promoting complex-dependent cat...	17	0	0.02	1249	0.87027	1
GO:0015807	L-amino acid transport	11	0	0.01	1250	0.87029	1
GO:0009892	negative regulation of metabolic process	347	0	0.33	1251	0.87123	1
GO:0000724	double-strand break repair via homologou...	68	0	0.06	1252	0.87181	1
GO:0033617	mitochondrial cytochrome c oxidase assem...	9	0	0.01	1253	0.87202	1
GO:0046470	phosphatidylcholine metabolic process	16	0	0.02	1254	0.87307	1
GO:0071249	cellular response to nitrate	21	0	0.02	1255	0.87424	1
GO:0070536	protein K63-linked deubiquitination	9	0	0.01	1256	0.8743	1
GO:0006177	GMP biosynthetic process	5	0	0	1257	0.87433	1
GO:0043562	cellular response to nitrogen levels	15	0	0.01	1258	0.8745	1
GO:0009743	response to carbohydrate	7	0	0.01	1259	0.87463	1
GO:0048522	positive regulation of cellular process	558	0	0.53	1260	0.87657	1
GO:0034475	U4 snRNA 3'-end processing	12	0	0.01	1261	0.87687	1
GO:0043144	snoRNA processing	20	0	0.02	1262	0.87713	1
GO:0010162	seed dormancy process	12	0	0.01	1263	0.87718	1
GO:1990542	mitochondrial transmembrane transport	63	0	0.06	1264	0.87725	1
GO:0006260	DNA replication	145	0	0.14	1265	0.87732	1
GO:0045333	cellular respiration	102	0	0.1	1266	0.87763	1
GO:0000045	autophagosome assembly	44	0	0.04	1267	0.878	1
GO:0090627	plant epidermal cell differentiation	11	0	0.01	1268	0.87849	1
GO:0032204	regulation of telomere maintenance	9	0	0.01	1269	0.87867	1
GO:0006164	purine nucleotide biosynthetic process	106	0	0.1	1270	0.87882	1
GO:0016049	cell growth	33	0	0.03	1271	0.87965	1
GO:0030029	actin filament-based process	106	0	0.1	1272	0.88203	1
GO:0006506	GPI anchor biosynthetic process	39	0	0.04	1273	0.88266	1
GO:0034497	protein localization to phagophore assem...	18	0	0.02	1274	0.88286	1
GO:0032957	inositol trisphosphate metabolic process	9	0	0.01	1275	0.88369	1
GO:0006520	cellular amino acid metabolic process	410	1	0.39	1276	0.88468	1
GO:0007264	small GTPase mediated signal transductio...	102	0	0.1	1277	0.88491	1
GO:0045003	double-strand break repair via synthesis...	5	0	0	1278	0.88516	1
GO:0019509	L-methionine salvage from methylthioaden...	5	0	0	1279	0.88551	1
GO:0009314	response to radiation	155	0	0.15	1280	0.88667	1
GO:0043171	peptide catabolic process	11	0	0.01	1281	0.88779	1
GO:0032259	methylation	261	0	0.25	1282	0.88819	1
GO:0080156	mitochondrial mRNA modification	7	0	0.01	1283	0.88843	1
GO:0043687	post-translational protein modification	8	0	0.01	1284	0.88852	1
GO:0006473	protein acetylation	53	0	0.05	1285	0.88926	1
GO:0043649	dicarboxylic acid catabolic process	10	0	0.01	1286	0.88969	1
GO:0044550	secondary metabolite biosynthetic proces...	25	0	0.02	1287	0.88982	1
GO:0071248	cellular response to metal ion	10	0	0.01	1288	0.88994	1
GO:1990748	cellular detoxification	30	0	0.03	1289	0.88996	1
GO:0043543	protein acylation	89	0	0.09	1290	0.89002	1
GO:0019693	ribose phosphate metabolic process	244	0	0.23	1291	0.89102	1
GO:0006753	nucleoside phosphate metabolic process	308	0	0.29	1292	0.89126	1
GO:0007095	mitotic G2 DNA damage checkpoint	6	0	0.01	1293	0.89187	1
GO:0030488	tRNA methylation	33	0	0.03	1294	0.89212	1
GO:0032507	maintenance of protein location in cell	27	0	0.03	1295	0.89219	1
GO:0046488	phosphatidylinositol metabolic process	99	0	0.09	1296	0.8922	1
GO:0006465	signal peptide processing	24	0	0.02	1297	0.89304	1
GO:0090630	activation of GTPase activity	25	0	0.02	1298	0.89315	1
GO:0009156	ribonucleoside monophosphate biosyntheti...	44	0	0.04	1299	0.89321	1
GO:0006015	5-phosphoribose 1-diphosphate biosynthet...	7	0	0.01	1300	0.89327	1
GO:0009147	pyrimidine nucleoside triphosphate metab...	22	0	0.02	1301	0.89523	1
GO:0043966	histone H3 acetylation	12	0	0.01	1302	0.89647	1
GO:0035066	positive regulation of histone acetylati...	5	0	0	1303	0.89698	1
GO:0097428	protein maturation by iron-sulfur cluste...	16	0	0.02	1304	0.89753	1
GO:1901992	positive regulation of mitotic cell cycl...	14	0	0.01	1305	0.89805	1
GO:0006850	mitochondrial pyruvate transmembrane tra...	5	0	0	1306	0.89849	1
GO:0009312	oligosaccharide biosynthetic process	39	0	0.04	1307	0.89883	1
GO:0015995	chlorophyll biosynthetic process	23	0	0.02	1308	0.90074	1
GO:0072583	clathrin-dependent endocytosis	38	0	0.04	1309	0.90171	1
GO:0000103	sulfate assimilation	15	0	0.01	1310	0.90179	1
GO:0031123	RNA 3'-end processing	73	0	0.07	1311	0.90215	1
GO:0000380	alternative mRNA splicing, via spliceoso...	46	0	0.04	1312	0.90234	1
GO:0046907	intracellular transport	816	0	0.78	1313	0.9026	1
GO:0051306	mitotic sister chromatid separation	30	0	0.03	1314	0.90281	1
GO:0001932	regulation of protein phosphorylation	142	0	0.14	1315	0.90342	1
GO:0006812	cation transport	325	0	0.31	1316	0.90402	1
GO:0007034	vacuolar transport	69	0	0.07	1317	0.90402	1
GO:0000731	DNA synthesis involved in DNA repair	10	0	0.01	1318	0.90431	1
GO:0046901	tetrahydrofolylpolyglutamate biosyntheti...	5	0	0	1319	0.90443	1
GO:0051649	establishment of localization in cell	857	0	0.82	1320	0.90452	1
GO:0000463	maturation of LSU-rRNA from tricistronic...	32	0	0.03	1321	0.9046	1
GO:0000395	mRNA 5'-splice site recognition	7	0	0.01	1322	0.90472	1
GO:0044275	cellular carbohydrate catabolic process	51	0	0.05	1323	0.90596	1
GO:0071028	nuclear mRNA surveillance	20	0	0.02	1324	0.90621	1
GO:0006488	dolichol-linked oligosaccharide biosynth...	11	0	0.01	1325	0.90626	1
GO:0046174	polyol catabolic process	14	0	0.01	1326	0.90627	1
GO:0045930	negative regulation of mitotic cell cycl...	47	0	0.04	1327	0.90659	1
GO:0045842	positive regulation of mitotic metaphase...	12	0	0.01	1328	0.90661	1
GO:0033314	mitotic DNA replication checkpoint	11	0	0.01	1329	0.90752	1
GO:0042255	ribosome assembly	94	0	0.09	1330	0.90763	1
GO:0070475	rRNA base methylation	21	0	0.02	1331	0.90807	1
GO:0042770	signal transduction in response to DNA d...	5	0	0	1332	0.90905	1
GO:2000001	regulation of DNA damage checkpoint	5	0	0	1333	0.90905	1
GO:0034508	centromere complex assembly	7	0	0.01	1334	0.90956	1
GO:0010087	phloem or xylem histogenesis	15	0	0.01	1335	0.91038	1
GO:0017144	drug metabolic process	404	0	0.39	1336	0.91071	1
GO:0000959	mitochondrial RNA metabolic process	25	0	0.02	1337	0.91087	1
GO:0009639	response to red or far red light	43	0	0.04	1338	0.91093	1
GO:0051604	protein maturation	109	0	0.1	1339	0.9112	1
GO:0033388	putrescine biosynthetic process from arg...	5	0	0	1340	0.9129	1
GO:0048868	pollen tube development	13	0	0.01	1341	0.91382	1
GO:0051188	cofactor biosynthetic process	237	0	0.23	1342	0.91598	1
GO:0006379	mRNA cleavage	8	0	0.01	1343	0.91599	1
GO:0043248	proteasome assembly	18	0	0.02	1344	0.91641	1
GO:0140014	mitotic nuclear division	73	0	0.07	1345	0.91661	1
GO:0048507	meristem development	5	0	0	1346	0.91661	1
GO:0000723	telomere maintenance	27	0	0.03	1347	0.91662	1
GO:0044087	regulation of cellular component biogene...	69	0	0.07	1348	0.91672	1
GO:0070925	organelle assembly	200	0	0.19	1349	0.91678	1
GO:0016579	protein deubiquitination	87	0	0.08	1350	0.91734	1
GO:0071586	CAAX-box protein processing	12	0	0.01	1351	0.91815	1
GO:0042364	water-soluble vitamin biosynthetic proce...	43	0	0.04	1352	0.91874	1
GO:0010305	leaf vascular tissue pattern formation	6	0	0.01	1353	0.91886	1
GO:0031297	replication fork processing	8	0	0.01	1354	0.91888	1
GO:0005983	starch catabolic process	6	0	0.01	1355	0.91899	1
GO:0009649	entrainment of circadian clock	6	0	0.01	1356	0.91954	1
GO:0065003	protein-containing complex assembly	562	0	0.54	1357	0.91994	1
GO:0008610	lipid biosynthetic process	423	0	0.4	1358	0.92058	1
GO:0072529	pyrimidine-containing compound catabolic...	14	0	0.01	1359	0.92064	1
GO:0006497	protein lipidation	86	0	0.08	1360	0.92065	1
GO:0009826	unidimensional cell growth	29	0	0.03	1361	0.9209	1
GO:0006261	DNA-dependent DNA replication	109	0	0.1	1362	0.92135	1
GO:0000725	recombinational repair	74	0	0.07	1363	0.92211	1
GO:0048440	carpel development	7	0	0.01	1364	0.92263	1
GO:0009966	regulation of signal transduction	86	0	0.08	1365	0.92385	1
GO:0006511	ubiquitin-dependent protein catabolic pr...	459	0	0.44	1366	0.92391	1
GO:0036065	fucosylation	7	0	0.01	1367	0.92397	1
GO:0019320	hexose catabolic process	21	0	0.02	1368	0.92402	1
GO:0043162	ubiquitin-dependent protein catabolic pr...	10	0	0.01	1369	0.92458	1
GO:0043953	protein transport by the Tat complex	7	0	0.01	1370	0.92507	1
GO:0031204	posttranslational protein targeting to m...	11	0	0.01	1371	0.92507	1
GO:0032465	regulation of cytokinesis	8	0	0.01	1372	0.92548	1
GO:0000972	transcription-dependent tethering of RNA...	10	0	0.01	1373	0.92553	1
GO:1990592	protein K69-linked ufmylation	6	0	0.01	1374	0.92606	1
GO:0050821	protein stabilization	16	0	0.02	1375	0.92625	1
GO:0060628	regulation of ER to Golgi vesicle-mediat...	13	0	0.01	1376	0.92657	1
GO:0045489	pectin biosynthetic process	42	0	0.04	1377	0.92704	1
GO:0051053	negative regulation of DNA metabolic pro...	16	0	0.02	1378	0.92718	1
GO:0042180	cellular ketone metabolic process	74	1	0.07	1379	0.92756	1
GO:0009658	chloroplast organization	128	0	0.12	1380	0.92867	1
GO:0048478	replication fork protection	9	0	0.01	1381	0.92896	1
GO:0006623	protein targeting to vacuole	26	0	0.02	1382	0.92937	1
GO:0042128	nitrate assimilation	6	0	0.01	1383	0.93032	1
GO:0009926	auxin polar transport	12	0	0.01	1384	0.93083	1
GO:0070084	protein initiator methionine removal	6	0	0.01	1385	0.93134	1
GO:0042440	pigment metabolic process	99	1	0.09	1386	0.9321	1
GO:0009812	flavonoid metabolic process	10	0	0.01	1387	0.93213	1
GO:0090698	post-embryonic plant morphogenesis	14	0	0.01	1388	0.93215	1
GO:1901976	regulation of cell cycle checkpoint	7	0	0.01	1389	0.93399	1
GO:0022900	electron transport chain	75	0	0.07	1390	0.93434	1
GO:0030388	fructose 1,6-bisphosphate metabolic proc...	14	0	0.01	1391	0.93463	1
GO:0045036	protein targeting to chloroplast	28	0	0.03	1392	0.93476	1
GO:0007023	post-chaperonin tubulin folding pathway	7	0	0.01	1393	0.93503	1
GO:0060236	regulation of mitotic spindle organizati...	10	0	0.01	1394	0.93503	1
GO:0008654	phospholipid biosynthetic process	101	0	0.1	1395	0.93517	1
GO:0000470	maturation of LSU-rRNA	62	0	0.06	1396	0.93583	1
GO:0071277	cellular response to calcium ion	7	0	0.01	1397	0.93677	1
GO:0046855	inositol phosphate dephosphorylation	7	0	0.01	1398	0.9369	1
GO:0032501	multicellular organismal process	409	1	0.39	1399	0.93772	1
GO:0019388	galactose catabolic process	19	0	0.02	1400	0.93772	1
GO:0016925	protein sumoylation	9	0	0.01	1401	0.93783	1
GO:0042372	phylloquinone biosynthetic process	10	0	0.01	1402	0.93943	1
GO:0018205	peptidyl-lysine modification	94	0	0.09	1403	0.94008	1
GO:0031326	regulation of cellular biosynthetic proc...	1460	1	1.4	1404	0.94011	1
GO:0009065	glutamine family amino acid catabolic pr...	16	0	0.02	1405	0.94022	1
GO:0046890	regulation of lipid biosynthetic process	10	0	0.01	1406	0.94054	1
GO:0010315	auxin efflux	5	0	0	1407	0.94062	1
GO:0090151	establishment of protein localization to...	35	0	0.03	1408	0.9411	1
GO:0000479	endonucleolytic cleavage of tricistronic...	13	0	0.01	1409	0.94142	1
GO:0050794	regulation of cellular process	3104	4	2.97	1410	0.94182	1
GO:0051173	positive regulation of nitrogen compound...	484	0	0.46	1411	0.94197	1
GO:0043436	oxoacid metabolic process	850	1	0.81	1412	0.94243	1
GO:0006268	DNA unwinding involved in DNA replicatio...	18	0	0.02	1413	0.9427	1
GO:0008154	actin polymerization or depolymerization	41	0	0.04	1414	0.94278	1
GO:0051321	meiotic cell cycle	86	0	0.08	1415	0.94303	1
GO:0006627	protein processing involved in protein t...	11	0	0.01	1416	0.9433	1
GO:0006325	chromatin organization	291	0	0.28	1417	0.94467	1
GO:0006082	organic acid metabolic process	860	1	0.82	1418	0.94561	1
GO:0006820	anion transport	206	0	0.2	1419	0.94581	1
GO:0009403	toxin biosynthetic process	5	0	0	1420	0.94634	1
GO:0010224	response to UV-B	6	0	0.01	1421	0.94679	1
GO:0051128	regulation of cellular component organiz...	202	0	0.19	1422	0.94766	1
GO:0034982	mitochondrial protein processing	16	0	0.02	1423	0.94841	1
GO:0034765	regulation of ion transmembrane transpor...	19	0	0.02	1424	0.94842	1
GO:0009446	putrescine biosynthetic process	6	0	0.01	1425	0.94853	1
GO:0006452	translational frameshifting	7	0	0.01	1426	0.94858	1
GO:0045901	positive regulation of translational elo...	7	0	0.01	1427	0.94858	1
GO:0045905	positive regulation of translational ter...	7	0	0.01	1428	0.94858	1
GO:0009247	glycolipid biosynthetic process	58	0	0.06	1429	0.9498	1
GO:0006072	glycerol-3-phosphate metabolic process	11	0	0.01	1430	0.94981	1
GO:0071048	nuclear retention of unspliced pre-mRNA ...	6	0	0.01	1431	0.95001	1
GO:0042753	positive regulation of circadian rhythm	7	0	0.01	1432	0.95025	1
GO:0015693	magnesium ion transport	22	0	0.02	1433	0.95028	1
GO:0051123	RNA polymerase II preinitiation complex ...	23	0	0.02	1434	0.95042	1
GO:0015918	sterol transport	8	0	0.01	1435	0.95098	1
GO:0006515	protein quality control for misfolded or...	54	0	0.05	1436	0.95101	1
GO:0006071	glycerol metabolic process	8	0	0.01	1437	0.95128	1
GO:0000956	nuclear-transcribed mRNA catabolic proce...	83	0	0.08	1438	0.95148	1
GO:0016570	histone modification	122	0	0.12	1439	0.95157	1
GO:0019915	lipid storage	5	0	0	1440	0.95175	1
GO:0000469	cleavage involved in rRNA processing	29	0	0.03	1441	0.95176	1
GO:0010206	photosystem II repair	8	0	0.01	1442	0.95187	1
GO:0070979	protein K11-linked ubiquitination	6	0	0.01	1443	0.95218	1
GO:0018364	peptidyl-glutamine methylation	6	0	0.01	1444	0.95261	1
GO:0006486	protein glycosylation	169	0	0.16	1445	0.95272	1
GO:0022607	cellular component assembly	748	0	0.71	1446	0.95286	1
GO:0009668	plastid membrane organization	27	0	0.03	1447	0.95302	1
GO:0006259	DNA metabolic process	430	0	0.41	1448	0.95308	1
GO:0032981	mitochondrial respiratory chain complex ...	15	0	0.01	1449	0.95443	1
GO:0007188	adenylate cyclase-modulating G protein-c...	10	0	0.01	1450	0.95451	1
GO:0000162	tryptophan biosynthetic process	15	0	0.01	1451	0.95496	1
GO:0043455	regulation of secondary metabolic proces...	9	0	0.01	1452	0.95507	1
GO:0018401	peptidyl-proline hydroxylation to 4-hydr...	12	0	0.01	1453	0.95537	1
GO:0035265	organ growth	5	0	0	1454	0.95555	1
GO:0000398	mRNA splicing, via spliceosome	256	0	0.24	1455	0.95578	1
GO:1901264	carbohydrate derivative transport	7	0	0.01	1456	0.95606	1
GO:0055067	monovalent inorganic cation homeostasis	36	0	0.03	1457	0.95606	1
GO:0032543	mitochondrial translation	33	0	0.03	1458	0.95607	1
GO:0000209	protein polyubiquitination	51	0	0.05	1459	0.9562	1
GO:0098659	inorganic cation import across plasma me...	9	0	0.01	1460	0.95623	1
GO:0055065	metal ion homeostasis	142	0	0.14	1461	0.95628	1
GO:0016226	iron-sulfur cluster assembly	33	0	0.03	1462	0.95662	1
GO:0019538	protein metabolic process	3203	2	3.06	1463	0.95727	1
GO:1905268	negative regulation of chromatin organiz...	15	0	0.01	1464	0.95743	1
GO:0006397	mRNA processing	369	0	0.35	1465	0.95745	1
GO:0005986	sucrose biosynthetic process	9	0	0.01	1466	0.95749	1
GO:0045899	positive regulation of RNA polymerase II...	12	0	0.01	1467	0.95798	1
GO:0009150	purine ribonucleotide metabolic process	206	0	0.2	1468	0.95843	1
GO:0048284	organelle fusion	70	0	0.07	1469	0.95843	1
GO:0001731	formation of translation preinitiation c...	12	0	0.01	1470	0.95869	1
GO:0006490	oligosaccharide-lipid intermediate biosy...	15	0	0.01	1471	0.95925	1
GO:0006896	Golgi to vacuole transport	19	0	0.02	1472	0.95952	1
GO:0009617	response to bacterium	54	0	0.05	1473	0.95966	1
GO:0010051	xylem and phloem pattern formation	8	0	0.01	1474	0.95985	1
GO:0006354	DNA-templated transcription, elongation	71	0	0.07	1475	0.96017	1
GO:0048438	floral whorl development	9	0	0.01	1476	0.9605	1
GO:0048827	phyllome development	45	0	0.04	1477	0.96064	1
GO:0006368	transcription elongation from RNA polyme...	57	0	0.05	1478	0.96075	1
GO:0016556	mRNA modification	17	0	0.02	1479	0.96136	1
GO:0071478	cellular response to radiation	21	0	0.02	1480	0.96153	1
GO:0009143	nucleoside triphosphate catabolic proces...	8	0	0.01	1481	0.96173	1
GO:0036503	ERAD pathway	67	0	0.06	1482	0.96389	1
GO:1901800	positive regulation of proteasomal prote...	10	0	0.01	1483	0.96397	1
GO:0048585	negative regulation of response to stimu...	29	0	0.03	1484	0.96397	1
GO:0009251	glucan catabolic process	36	0	0.03	1485	0.96425	1
GO:0048638	regulation of developmental growth	18	0	0.02	1486	0.96429	1
GO:0051093	negative regulation of developmental pro...	16	0	0.02	1487	0.96437	1
GO:0051241	negative regulation of multicellular org...	16	0	0.02	1488	0.96437	1
GO:0006880	intracellular sequestering of iron ion	11	0	0.01	1489	0.96602	1
GO:0071265	L-methionine biosynthetic process	7	0	0.01	1490	0.96623	1
GO:0070476	rRNA (guanine-N7)-methylation	5	0	0	1491	0.96657	1
GO:0051096	positive regulation of helicase activity	6	0	0.01	1492	0.96665	1
GO:0009785	blue light signaling pathway	6	0	0.01	1493	0.96692	1
GO:0045732	positive regulation of protein catabolic...	16	0	0.02	1494	0.96816	1
GO:0046519	sphingoid metabolic process	7	0	0.01	1495	0.96984	1
GO:0043967	histone H4 acetylation	13	0	0.01	1496	0.97247	1
GO:0071824	protein-DNA complex subunit organization	145	0	0.14	1497	0.97367	1
GO:0001676	long-chain fatty acid metabolic process	6	0	0.01	1498	0.97409	1
GO:0006306	DNA methylation	15	0	0.01	1499	0.97448	1
GO:0051415	microtubule nucleation by interphase mic...	10	0	0.01	1500	0.97455	1
GO:0045040	protein insertion into mitochondrial out...	14	0	0.01	1501	0.97511	1
GO:0006000	fructose metabolic process	17	0	0.02	1502	0.97526	1
GO:0000447	endonucleolytic cleavage in ITS1 to sepa...	7	0	0.01	1503	0.97562	1
GO:0000422	autophagy of mitochondrion	26	0	0.02	1504	0.97579	1
GO:0050793	regulation of developmental process	104	0	0.1	1505	0.976	1
GO:2000241	regulation of reproductive process	54	0	0.05	1506	0.97604	1
GO:0003006	developmental process involved in reprod...	127	1	0.12	1507	0.9761	1
GO:0060255	regulation of macromolecule metabolic pr...	2005	1	1.92	1508	0.9762	1
GO:0051568	histone H3-K4 methylation	12	0	0.01	1509	0.97671	1
GO:0007186	G protein-coupled receptor signaling pat...	26	0	0.02	1510	0.97725	1
GO:0006264	mitochondrial DNA replication	5	0	0	1511	0.97735	1
GO:0046084	adenine biosynthetic process	12	0	0.01	1512	0.97755	1
GO:0006366	transcription by RNA polymerase II	424	0	0.41	1513	0.9785	1
GO:0048026	positive regulation of mRNA splicing, vi...	8	0	0.01	1514	0.97868	1
GO:0042592	homeostatic process	443	3	0.42	1515	0.97874	1
GO:0061912	selective autophagy	6	0	0.01	1516	0.97885	1
GO:0034727	piecemeal microautophagy of the nucleus	6	0	0.01	1517	0.97885	1
GO:0050789	regulation of biological process	3375	4	3.23	1518	0.97906	1
GO:0042168	heme metabolic process	30	0	0.03	1519	0.97963	1
GO:0006787	porphyrin-containing compound catabolic ...	8	0	0.01	1520	0.97969	1
GO:0009231	riboflavin biosynthetic process	16	0	0.02	1521	0.97995	1
GO:0006396	RNA processing	820	0	0.78	1522	0.9801	1
GO:0051131	chaperone-mediated protein complex assem...	7	0	0.01	1523	0.9805	1
GO:1902531	regulation of intracellular signal trans...	25	0	0.02	1524	0.9811	1
GO:0048564	photosystem I assembly	6	0	0.01	1525	0.98146	1
GO:0051656	establishment of organelle localization	71	0	0.07	1526	0.98184	1
GO:0010020	chloroplast fission	25	0	0.02	1527	0.98188	1
GO:0018279	protein N-linked glycosylation via aspar...	7	0	0.01	1528	0.98227	1
GO:0016926	protein desumoylation	5	0	0	1529	0.9824	1
GO:0042773	ATP synthesis coupled electron transport	39	0	0.04	1530	0.98243	1
GO:0016573	histone acetylation	41	0	0.04	1531	0.98257	1
GO:0034312	diol biosynthetic process	11	0	0.01	1532	0.98264	1
GO:0043486	histone exchange	10	0	0.01	1533	0.98293	1
GO:0019344	cysteine biosynthetic process	23	0	0.02	1534	0.98304	1
GO:0065008	regulation of biological quality	718	3	0.69	1535	0.98309	1
GO:0043981	histone H4-K5 acetylation	6	0	0.01	1536	0.98313	1
GO:0043982	histone H4-K8 acetylation	6	0	0.01	1537	0.98313	1
GO:0006122	mitochondrial electron transport, ubiqui...	17	0	0.02	1538	0.98317	1
GO:0044804	autophagy of nucleus	24	0	0.02	1539	0.98317	1
GO:0046364	monosaccharide biosynthetic process	24	0	0.02	1540	0.98323	1
GO:0042454	ribonucleoside catabolic process	6	0	0.01	1541	0.98326	1
GO:0042823	pyridoxal phosphate biosynthetic process	6	0	0.01	1542	0.98339	1
GO:0009787	regulation of abscisic acid-activated si...	13	0	0.01	1543	0.9838	1
GO:0009642	response to light intensity	16	0	0.02	1544	0.98463	1
GO:0000741	karyogamy	6	0	0.01	1545	0.98479	1
GO:0006402	mRNA catabolic process	88	0	0.08	1546	0.98486	1
GO:0016075	rRNA catabolic process	19	0	0.02	1547	0.98489	1
GO:0006607	NLS-bearing protein import into nucleus	13	0	0.01	1548	0.98525	1
GO:0006526	arginine biosynthetic process	17	0	0.02	1549	0.98531	1
GO:0019725	cellular homeostasis	322	3	0.31	1550	0.98565	1
GO:0009411	response to UV	17	0	0.02	1551	0.98584	1
GO:0044255	cellular lipid metabolic process	526	0	0.5	1552	0.98586	1
GO:0031124	mRNA 3'-end processing	35	0	0.03	1553	0.98586	1
GO:0006479	protein methylation	58	0	0.06	1554	0.9863	1
GO:0044085	cellular component biogenesis	1180	1	1.13	1555	0.98687	1
GO:0006364	rRNA processing	246	0	0.24	1556	0.9873	1
GO:0009561	megagametogenesis	5	0	0	1557	0.98731	1
GO:0016578	histone deubiquitination	6	0	0.01	1558	0.98802	1
GO:0019682	glyceraldehyde-3-phosphate metabolic pro...	10	0	0.01	1559	0.98805	1
GO:0046184	aldehyde biosynthetic process	10	0	0.01	1560	0.98809	1
GO:1901137	carbohydrate derivative biosynthetic pro...	403	0	0.39	1561	0.98822	1
GO:0001522	pseudouridine synthesis	28	0	0.03	1562	0.98868	1
GO:0090174	organelle membrane fusion	60	0	0.06	1563	0.98872	1
GO:0090110	COPII-coated vesicle cargo loading	7	0	0.01	1564	0.98873	1
GO:0009791	post-embryonic development	147	1	0.14	1565	0.98888	1
GO:0010389	regulation of G2/M transition of mitotic...	19	0	0.02	1566	0.98895	1
GO:0051445	regulation of meiotic cell cycle	10	0	0.01	1567	0.98896	1
GO:0000082	G1/S transition of mitotic cell cycle	7	0	0.01	1568	0.98897	1
GO:0044403	symbiotic process	12	0	0.01	1569	0.98935	1
GO:0006004	fucose metabolic process	62	0	0.06	1570	0.9898	1
GO:0048366	leaf development	36	0	0.03	1571	0.99011	1
GO:0050000	chromosome localization	8	0	0.01	1572	0.99019	1
GO:0000491	small nucleolar ribonucleoprotein comple...	11	0	0.01	1573	0.99019	1
GO:0045039	protein insertion into mitochondrial inn...	17	0	0.02	1574	0.99031	1
GO:0006334	nucleosome assembly	59	0	0.06	1575	0.99067	1
GO:0006457	protein folding	242	0	0.23	1576	0.99083	1
GO:1902850	microtubule cytoskeleton organization in...	34	0	0.03	1577	0.99093	1
GO:0009814	defense response, incompatible interacti...	24	0	0.02	1578	0.99099	1
GO:0044282	small molecule catabolic process	201	1	0.19	1579	0.99124	1
GO:0008152	metabolic process	9454	7	9.04	1580	0.99145	1
GO:0009657	plastid organization	151	0	0.14	1581	0.99175	1
GO:0032392	DNA geometric change	34	0	0.03	1582	0.99185	1
GO:0030433	ubiquitin-dependent ERAD pathway	47	0	0.04	1583	0.99196	1
GO:0034314	Arp2/3 complex-mediated actin nucleation	14	0	0.01	1584	0.99233	1
GO:0017004	cytochrome complex assembly	24	0	0.02	1585	0.99251	1
GO:0006816	calcium ion transport	28	0	0.03	1586	0.99273	1
GO:0060261	positive regulation of transcription ini...	18	0	0.02	1587	0.99277	1
GO:0006189	'de novo' IMP biosynthetic process	17	0	0.02	1588	0.99281	1
GO:0032436	positive regulation of proteasomal ubiqu...	8	0	0.01	1589	0.99314	1
GO:0006431	methionyl-tRNA aminoacylation	5	0	0	1590	0.99347	1
GO:0030042	actin filament depolymerization	19	0	0.02	1591	0.99356	1
GO:0006152	purine nucleoside catabolic process	8	0	0.01	1592	0.99357	1
GO:0010114	response to red light	7	0	0.01	1593	0.99388	1
GO:0006225	UDP biosynthetic process	5	0	0	1594	0.99402	1
GO:0006996	organelle organization	1437	1	1.37	1595	0.9942	1
GO:0051253	negative regulation of RNA metabolic pro...	135	0	0.13	1596	0.99427	1
GO:0031329	regulation of cellular catabolic process	31	0	0.03	1597	0.99431	1
GO:0043094	cellular metabolic compound salvage	40	0	0.04	1598	0.99443	1
GO:0007030	Golgi organization	31	0	0.03	1599	0.99458	1
GO:0072318	clathrin coat disassembly	16	0	0.02	1600	0.99459	1
GO:0032958	inositol phosphate biosynthetic process	9	0	0.01	1601	0.99468	1
GO:0052746	inositol phosphorylation	9	0	0.01	1602	0.99468	1
GO:0016554	cytidine to uridine editing	11	0	0.01	1603	0.99472	1
GO:0000338	protein deneddylation	6	0	0.01	1604	0.99478	1
GO:0006874	cellular calcium ion homeostasis	36	0	0.03	1605	0.99491	1
GO:0071577	zinc ion transmembrane transport	17	0	0.02	1606	0.99506	1
GO:0048285	organelle fission	182	0	0.17	1607	0.99526	1
GO:0010496	intercellular transport	12	0	0.01	1608	0.99528	1
GO:0006418	tRNA aminoacylation for protein translat...	65	0	0.06	1609	0.99579	1
GO:0070588	calcium ion transmembrane transport	24	0	0.02	1610	0.99597	1
GO:0031125	rRNA 3'-end processing	13	0	0.01	1611	0.99648	1
GO:0045088	regulation of innate immune response	17	0	0.02	1612	0.99664	1
GO:0051052	regulation of DNA metabolic process	53	0	0.05	1613	0.99696	1
GO:0090329	regulation of DNA-dependent DNA replicat...	20	0	0.02	1614	0.99696	1
GO:0000381	regulation of alternative mRNA splicing,...	44	0	0.04	1615	0.99739	1
GO:0045292	mRNA cis splicing, via spliceosome	49	0	0.05	1616	0.99751	1
GO:0035303	regulation of dephosphorylation	46	0	0.04	1617	0.99782	1
GO:0065004	protein-DNA complex assembly	117	0	0.11	1618	0.99789	1
GO:0051054	positive regulation of DNA metabolic pro...	12	0	0.01	1619	0.99794	1
GO:0043666	regulation of phosphoprotein phosphatase...	37	0	0.04	1620	0.99795	1
GO:0060560	developmental growth involved in morphog...	30	0	0.03	1621	0.99796	1
GO:0048588	developmental cell growth	10	0	0.01	1622	0.99796	1
GO:0070681	glutaminyl-tRNAGln biosynthesis via tran...	5	0	0	1623	0.99823	1
GO:0002833	positive regulation of response to bioti...	8	0	0.01	1624	0.99859	1
GO:0032103	positive regulation of response to exter...	8	0	0.01	1625	0.99859	1
GO:0031349	positive regulation of defense response	8	0	0.01	1626	0.99859	1
GO:0008033	tRNA processing	118	0	0.11	1627	0.99861	1
GO:0006450	regulation of translational fidelity	8	0	0.01	1628	0.99862	1
GO:0071569	protein ufmylation	8	0	0.01	1629	0.99876	1
GO:0005977	glycogen metabolic process	28	0	0.03	1630	0.99883	1
GO:0034622	cellular protein-containing complex asse...	515	0	0.49	1631	0.99885	1
GO:0019464	glycine decarboxylation via glycine clea...	12	0	0.01	1632	0.99911	1
GO:0007266	Rho protein signal transduction	20	0	0.02	1633	0.99911	1
GO:0031328	positive regulation of cellular biosynth...	357	0	0.34	1634	0.99918	1
GO:0000492	box C/D snoRNP assembly	10	0	0.01	1635	0.99922	1
GO:0034401	chromatin organization involved in regul...	51	0	0.05	1636	0.99923	1
GO:0045815	positive regulation of gene expression, ...	15	0	0.01	1637	0.99923	1
GO:0010821	regulation of mitochondrion organization	5	0	0	1638	0.99929	1
GO:0071218	cellular response to misfolded protein	36	0	0.03	1639	0.99932	1
GO:0010557	positive regulation of macromolecule bio...	356	0	0.34	1640	0.99939	1
GO:0036297	interstrand cross-link repair	8	0	0.01	1641	0.99958	1
GO:0051347	positive regulation of transferase activ...	91	0	0.09	1642	0.99965	1
GO:2000278	regulation of DNA biosynthetic process	7	0	0.01	1643	0.99966	1
GO:0006403	RNA localization	95	0	0.09	1644	0.99968	1
GO:0043628	ncRNA 3'-end processing	31	0	0.03	1645	0.99968	1
GO:0015977	carbon fixation	15	0	0.01	1646	0.99979	1
GO:0010833	telomere maintenance via telomere length...	14	0	0.01	1647	0.9998	1
GO:0009553	embryo sac development	6	0	0.01	1648	0.99982	1
GO:0006270	DNA replication initiation	26	0	0.02	1649	0.99993	1
GO:0009853	photorespiration	5	0	0	1650	0.99993	1
GO:0007031	peroxisome organization	36	0	0.03	1651	0.99993	1
GO:0006862	nucleotide transport	7	0	0.01	1652	0.99993	1
GO:0009644	response to high light intensity	9	0	0.01	1653	0.99997	1
GO:2001251	negative regulation of chromosome organi...	32	0	0.03	1654	0.99998	1
GO:0090351	seedling development	12	0	0.01	1655	0.99999	1
GO:2000113	negative regulation of cellular macromol...	176	0	0.17	1656	0.99999	1
GO:0008380	RNA splicing	284	0	0.27	1657	1	1
GO:1904666	regulation of ubiquitin protein ligase a...	7	0	0.01	1658	1	1
GO:0045491	xylan metabolic process	53	1	0.05	1659	1	1
GO:0098660	inorganic ion transmembrane transport	128	0	0.12	1660	1	1
GO:0043207	response to external biotic stimulus	116	0	0.11	1661	1	1
GO:1900140	regulation of seedling development	11	0	0.01	1662	1	1
GO:1904659	glucose transmembrane transport	45	0	0.04	1663	1	1
GO:0098657	import into cell	9	0	0.01	1664	1	1
GO:0044000	movement in host	5	0	0	1665	1	1
GO:0002790	peptide secretion	17	0	0.02	1666	1	1
GO:1904029	regulation of cyclin-dependent protein k...	46	0	0.04	1667	1	1
GO:0007135	meiosis II	7	0	0.01	1668	1	1
GO:0000097	sulfur amino acid biosynthetic process	40	0	0.04	1669	1	1
GO:0071692	protein localization to extracellular re...	17	0	0.02	1670	1	1
GO:0097237	cellular response to toxic substance	30	0	0.03	1671	1	1
GO:0035383	thioester metabolic process	48	0	0.05	1672	1	1
GO:0035966	response to topologically incorrect prot...	74	0	0.07	1673	1	1
GO:0035384	thioester biosynthetic process	24	0	0.02	1674	1	1
GO:0035967	cellular response to topologically incor...	72	0	0.07	1675	1	1
GO:0010965	regulation of mitotic sister chromatid s...	28	0	0.03	1676	1	1
GO:0010383	cell wall polysaccharide metabolic proce...	122	1	0.12	1677	1	1
GO:0070201	regulation of establishment of protein l...	17	0	0.02	1678	1	1
GO:0042374	phylloquinone metabolic process	10	0	0.01	1679	1	1
GO:0045488	pectin metabolic process	82	0	0.08	1680	1	1
GO:1901564	organonitrogen compound metabolic proces...	4189	3	4	1681	1	1
GO:0042325	regulation of phosphorylation	150	0	0.14	1682	1	1
GO:0042326	negative regulation of phosphorylation	6	0	0.01	1683	1	1
GO:0008535	respiratory chain complex IV assembly	9	0	0.01	1684	1	1
GO:0071668	plant-type cell wall assembly	11	0	0.01	1685	1	1
GO:0018393	internal peptidyl-lysine acetylation	41	0	0.04	1686	1	1
GO:0018394	peptidyl-lysine acetylation	41	0	0.04	1687	1	1
GO:0010972	negative regulation of G2/M transition o...	17	0	0.02	1688	1	1
GO:0009991	response to extracellular stimulus	43	0	0.04	1689	1	1
GO:0034050	host programmed cell death induced by sy...	20	0	0.02	1690	1	1
GO:0000086	G2/M transition of mitotic cell cycle	19	0	0.02	1691	1	1
GO:0021700	developmental maturation	15	1	0.01	1692	1	1
GO:0007292	female gamete generation	7	0	0.01	1693	1	1
GO:0034661	ncRNA catabolic process	19	0	0.02	1694	1	1
GO:0061572	actin filament bundle organization	24	0	0.02	1695	1	1
GO:0010346	shoot axis formation	12	0	0.01	1696	1	1
GO:1901570	fatty acid derivative biosynthetic proce...	5	0	0	1697	1	1
GO:0016128	phytosteroid metabolic process	28	0	0.03	1698	1	1
GO:1901571	fatty acid derivative transport	5	0	0	1699	1	1
GO:0071027	nuclear RNA surveillance	20	0	0.02	1700	1	1
GO:0016129	phytosteroid biosynthetic process	26	0	0.02	1701	1	1
GO:0000075	cell cycle checkpoint	46	0	0.04	1702	1	1
GO:0071029	nuclear ncRNA surveillance	11	0	0.01	1703	1	1
GO:0019220	regulation of phosphate metabolic proces...	196	0	0.19	1704	1	1
GO:0019222	regulation of metabolic process	2083	1	1.99	1705	1	1
GO:0016116	carotenoid metabolic process	19	0	0.02	1706	1	1
GO:0010337	regulation of salicylic acid metabolic p...	16	0	0.02	1707	1	1
GO:0034654	nucleobase-containing compound biosynthe...	1755	1	1.68	1708	1	1
GO:0034655	nucleobase-containing compound catabolic...	147	0	0.14	1709	1	1
GO:0034656	nucleobase-containing small molecule cat...	11	0	0.01	1710	1	1
GO:0001933	negative regulation of protein phosphory...	6	0	0.01	1711	1	1
GO:0060260	regulation of transcription initiation f...	18	0	0.02	1712	1	1
GO:0010941	regulation of cell death	22	0	0.02	1713	1	1
GO:0016143	S-glycoside metabolic process	5	0	0	1714	1	1
GO:0071043	CUT metabolic process	7	0	0.01	1715	1	1
GO:0016145	S-glycoside catabolic process	5	0	0	1716	1	1
GO:0010948	negative regulation of cell cycle proces...	40	0	0.04	1717	1	1
GO:0071046	nuclear polyadenylation-dependent ncRNA ...	11	0	0.01	1718	1	1
GO:0019219	regulation of nucleobase-containing comp...	1480	1	1.41	1719	1	1
GO:0071030	nuclear mRNA surveillance of spliceosoma...	6	0	0.01	1720	1	1
GO:0007265	Ras protein signal transduction	90	0	0.09	1721	1	1
GO:0104004	cellular response to environmental stimu...	21	0	0.02	1722	1	1
GO:1902315	nuclear cell cycle DNA replication initi...	7	0	0.01	1723	1	1
GO:0000038	very long-chain fatty acid metabolic pro...	9	0	0.01	1724	1	1
GO:1905428	regulation of plant organ formation	11	0	0.01	1725	1	1
GO:0009310	amine catabolic process	17	1	0.02	1726	1	1
GO:0034030	ribonucleoside bisphosphate biosynthetic...	34	0	0.03	1727	1	1
GO:0034613	cellular protein localization	775	0	0.74	1728	1	1
GO:0046834	lipid phosphorylation	30	0	0.03	1729	1	1
GO:0034614	cellular response to reactive oxygen spe...	11	0	0.01	1730	1	1
GO:0034032	purine nucleoside bisphosphate metabolic...	73	0	0.07	1731	1	1
GO:0046835	carbohydrate phosphorylation	9	0	0.01	1732	1	1
GO:0009313	oligosaccharide catabolic process	10	0	0.01	1733	1	1
GO:0034033	purine nucleoside bisphosphate biosynthe...	34	0	0.03	1734	1	1
GO:1903789	regulation of amino acid transmembrane t...	5	0	0	1735	1	1
GO:0034035	purine ribonucleoside bisphosphate metab...	7	0	0.01	1736	1	1
GO:0046839	phospholipid dephosphorylation	22	0	0.02	1737	1	1
GO:0016101	diterpenoid metabolic process	11	0	0.01	1738	1	1
GO:0016102	diterpenoid biosynthetic process	9	0	0.01	1739	1	1
GO:1990778	protein localization to cell periphery	8	0	0.01	1740	1	1
GO:0007276	gamete generation	14	0	0.01	1741	1	1
GO:0016108	tetraterpenoid metabolic process	19	0	0.02	1742	1	1
GO:0034645	cellular macromolecule biosynthetic proc...	2758	2	2.64	1743	1	1
GO:0016109	tetraterpenoid biosynthetic process	17	0	0.02	1744	1	1
GO:0070726	cell wall assembly	11	0	0.01	1745	1	1
GO:0070727	cellular macromolecule localization	784	0	0.75	1746	1	1
GO:0010498	proteasomal protein catabolic process	272	0	0.26	1747	1	1
GO:0009914	hormone transport	14	0	0.01	1748	1	1
GO:0034637	cellular carbohydrate biosynthetic proce...	181	1	0.17	1749	1	1
GO:0018345	protein palmitoylation	32	0	0.03	1750	1	1
GO:0060249	anatomical structure homeostasis	27	0	0.03	1751	1	1
GO:0048229	gametophyte development	17	0	0.02	1752	1	1
GO:1900247	regulation of cytoplasmic translational ...	10	0	0.01	1753	1	1
GO:0051592	response to calcium ion	7	0	0.01	1754	1	1
GO:0009937	regulation of gibberellic acid mediated ...	12	0	0.01	1755	1	1
GO:0032350	regulation of hormone metabolic process	17	0	0.02	1756	1	1
GO:0051596	methylglyoxal catabolic process	7	0	0.01	1757	1	1
GO:0031572	G2 DNA damage checkpoint	6	0	0.01	1758	1	1
GO:0031577	spindle checkpoint	13	0	0.01	1759	1	1
GO:0010467	gene expression	3229	1	3.09	1760	1	1
GO:0042451	purine nucleoside biosynthetic process	21	0	0.02	1761	1	1
GO:0042455	ribonucleoside biosynthetic process	21	0	0.02	1762	1	1
GO:0009309	amine biosynthetic process	41	0	0.04	1763	1	1
GO:0048232	male gamete generation	14	0	0.01	1764	1	1
GO:1901699	cellular response to nitrogen compound	32	0	0.03	1765	1	1
GO:0032386	regulation of intracellular transport	25	0	0.02	1766	1	1
GO:0035459	vesicle cargo loading	7	0	0.01	1767	1	1
GO:1902903	regulation of supramolecular fiber organ...	28	0	0.03	1768	1	1
GO:1902904	negative regulation of supramolecular fi...	8	0	0.01	1769	1	1
GO:1901068	guanosine-containing compound metabolic ...	19	0	0.02	1770	1	1
GO:0008037	cell recognition	67	0	0.06	1771	1	1
GO:0045184	establishment of protein localization	825	0	0.79	1772	1	1
GO:0045185	maintenance of protein location	27	0	0.03	1773	1	1
GO:0030258	lipid modification	90	0	0.09	1774	1	1
GO:0019760	glucosinolate metabolic process	5	0	0	1775	1	1
GO:0008645	hexose transmembrane transport	45	0	0.04	1776	1	1
GO:0007204	positive regulation of cytosolic calcium...	5	0	0	1777	1	1
GO:0010476	gibberellin mediated signaling pathway	16	0	0.02	1778	1	1
GO:0033750	ribosome localization	18	0	0.02	1779	1	1
GO:1901661	quinone metabolic process	32	0	0.03	1780	1	1
GO:0018904	ether metabolic process	28	0	0.03	1781	1	1
GO:0032973	amino acid export across plasma membrane	5	0	0	1782	1	1
GO:0019750	chloroplast localization	27	0	0.03	1783	1	1
GO:0017062	respiratory chain complex III assembly	5	0	0	1784	1	1
GO:0019751	polyol metabolic process	50	0	0.05	1785	1	1
GO:0048207	vesicle targeting, rough ER to cis-Golgi	13	0	0.01	1786	1	1
GO:0019757	glycosinolate metabolic process	5	0	0	1787	1	1
GO:0019759	glycosinolate catabolic process	5	0	0	1788	1	1
GO:1901070	guanosine-containing compound biosynthet...	12	0	0.01	1789	1	1
GO:1901071	glucosamine-containing compound metaboli...	20	0	0.02	1790	1	1
GO:1901072	glucosamine-containing compound cataboli...	13	0	0.01	1791	1	1
GO:1901657	glycosyl compound metabolic process	83	0	0.08	1792	1	1
GO:0010410	hemicellulose metabolic process	111	1	0.11	1793	1	1
GO:0010413	glucuronoxylan metabolic process	15	0	0.01	1794	1	1
GO:0110095	cellular detoxification of aldehyde	13	0	0.01	1795	1	1
GO:0061024	membrane organization	243	0	0.23	1796	1	1
GO:0110096	cellular response to aldehyde	13	0	0.01	1797	1	1
GO:0042445	hormone metabolic process	112	0	0.11	1798	1	1
GO:0042430	indole-containing compound metabolic pro...	26	1	0.02	1799	1	1
GO:0032940	secretion by cell	86	0	0.08	1800	1	1
GO:0006356	regulation of transcription by RNA polym...	6	0	0.01	1801	1	1
GO:0042436	indole-containing compound catabolic pro...	8	1	0.01	1802	1	1
GO:0019720	Mo-molybdopterin cofactor metabolic proc...	9	0	0.01	1803	1	1
GO:0031503	protein-containing complex localization	70	0	0.07	1804	1	1
GO:0008608	attachment of spindle microtubules to ki...	6	0	0.01	1805	1	1
GO:0051510	regulation of unidimensional cell growth	9	0	0.01	1806	1	1
GO:0030243	cellulose metabolic process	59	0	0.06	1807	1	1
GO:0046578	regulation of Ras protein signal transdu...	13	0	0.01	1808	1	1
GO:0016246	RNA interference	21	0	0.02	1809	1	1
GO:0006955	immune response	54	0	0.05	1810	1	1
GO:0070861	regulation of protein exit from endoplas...	10	0	0.01	1811	1	1
GO:0061640	cytoskeleton-dependent cytokinesis	35	0	0.03	1812	1	1
GO:0032309	icosanoid secretion	5	0	0	1813	1	1
GO:0016237	lysosomal microautophagy	6	0	0.01	1814	1	1
GO:0110053	regulation of actin filament organizatio...	27	0	0.03	1815	1	1
GO:0002831	regulation of response to biotic stimulu...	18	0	0.02	1816	1	1
GO:0006323	DNA packaging	79	0	0.08	1817	1	1
GO:0042402	cellular biogenic amine catabolic proces...	17	1	0.02	1818	1	1
GO:0006972	hyperosmotic response	7	0	0.01	1819	1	1
GO:0140352	export from cell	103	0	0.1	1820	1	1
GO:0030203	glycosaminoglycan metabolic process	7	0	0.01	1821	1	1
GO:0006928	movement of cell or subcellular componen...	101	0	0.1	1822	1	1
GO:0031050	dsRNA processing	27	0	0.03	1823	1	1
GO:0031058	positive regulation of histone modificat...	5	0	0	1824	1	1
GO:0099116	tRNA 5'-end processing	7	0	0.01	1825	1	1
GO:0006915	apoptotic process	5	0	0	1826	1	1
GO:2000112	regulation of cellular macromolecule bio...	1432	1	1.37	1827	1	1
GO:0009445	putrescine metabolic process	6	0	0.01	1828	1	1
GO:0035195	gene silencing by miRNA	13	0	0.01	1829	1	1
GO:0031667	response to nutrient levels	42	0	0.04	1830	1	1
GO:0031086	nuclear-transcribed mRNA catabolic proce...	6	0	0.01	1831	1	1
GO:0031669	cellular response to nutrient levels	29	0	0.03	1832	1	1
GO:1903825	organic acid transmembrane transport	79	0	0.08	1833	1	1
GO:2000142	regulation of DNA-templated transcriptio...	18	0	0.02	1834	1	1
GO:0051090	regulation of DNA-binding transcription ...	7	0	0.01	1835	1	1
GO:2000144	positive regulation of DNA-templated tra...	18	0	0.02	1836	1	1
GO:1901605	alpha-amino acid metabolic process	278	1	0.27	1837	1	1
GO:0009438	methylglyoxal metabolic process	7	0	0.01	1838	1	1
GO:0017000	antibiotic biosynthetic process	16	0	0.02	1839	1	1
GO:0051094	positive regulation of developmental pro...	12	0	0.01	1840	1	1
GO:0046501	protoporphyrinogen IX metabolic process	15	0	0.01	1841	1	1
GO:0006304	DNA modification	20	0	0.02	1842	1	1
GO:0006305	DNA alkylation	15	0	0.01	1843	1	1
GO:0070838	divalent metal ion transport	73	0	0.07	1844	1	1
GO:0042158	lipoprotein biosynthetic process	86	0	0.08	1845	1	1
GO:0042181	ketone biosynthetic process	32	0	0.03	1846	1	1
GO:0051050	positive regulation of transport	11	0	0.01	1847	1	1
GO:0042182	ketone catabolic process	7	0	0.01	1848	1	1
GO:2000104	negative regulation of DNA-dependent DNA...	10	0	0.01	1849	1	1
GO:0001173	DNA-templated transcriptional start site...	5	0	0	1850	1	1
GO:0051056	regulation of small GTPase mediated sign...	13	0	0.01	1851	1	1
GO:0015980	energy derivation by oxidation of organi...	130	0	0.12	1852	1	1
GO:0015985	energy coupled proton transport, down el...	30	0	0.03	1853	1	1
GO:0062197	cellular response to chemical stress	37	0	0.04	1854	1	1
GO:0033865	nucleoside bisphosphate metabolic proces...	73	0	0.07	1855	1	1
GO:0033866	nucleoside bisphosphate biosynthetic pro...	34	0	0.03	1856	1	1
GO:0051084	'de novo' posttranslational protein fold...	53	0	0.05	1857	1	1
GO:0051667	establishment of plastid localization	27	0	0.03	1858	1	1
GO:0046051	UTP metabolic process	7	0	0.01	1859	1	1
GO:0051650	establishment of vesicle localization	18	0	0.02	1860	1	1
GO:0051651	maintenance of location in cell	43	0	0.04	1861	1	1
GO:0009193	pyrimidine ribonucleoside diphosphate me...	5	0	0	1862	1	1
GO:0009194	pyrimidine ribonucleoside diphosphate bi...	5	0	0	1863	1	1
GO:0042126	nitrate metabolic process	6	0	0.01	1864	1	1
GO:0009199	ribonucleoside triphosphate metabolic pr...	50	0	0.05	1865	1	1
GO:0019859	thymine metabolic process	6	0	0.01	1866	1	1
GO:0046083	adenine metabolic process	12	0	0.01	1867	1	1
GO:0018196	peptidyl-asparagine modification	7	0	0.01	1868	1	1
GO:0045229	external encapsulating structure organiz...	241	0	0.23	1869	1	1
GO:0046653	tetrahydrofolate metabolic process	30	0	0.03	1870	1	1
GO:0010118	stomatal movement	23	0	0.02	1871	1	1
GO:0051674	localization of cell	8	0	0.01	1872	1	1
GO:0070592	cell wall polysaccharide biosynthetic pr...	63	1	0.06	1873	1	1
GO:0033875	ribonucleoside bisphosphate metabolic pr...	73	0	0.07	1874	1	1
GO:0014070	response to organic cyclic compound	50	0	0.05	1875	1	1
GO:0043572	plastid fission	25	0	0.02	1876	1	1
GO:0009161	ribonucleoside monophosphate metabolic p...	44	0	0.04	1877	1	1
GO:0043574	peroxisomal transport	21	0	0.02	1878	1	1
GO:0009162	deoxyribonucleoside monophosphate metabo...	5	0	0	1879	1	1
GO:0009163	nucleoside biosynthetic process	21	0	0.02	1880	1	1
GO:0009164	nucleoside catabolic process	11	0	0.01	1881	1	1
GO:0009167	purine ribonucleoside monophosphate meta...	27	0	0.03	1882	1	1
GO:1905269	positive regulation of chromatin organiz...	5	0	0	1883	1	1
GO:0051046	regulation of secretion	12	0	0.01	1884	1	1
GO:0051049	regulation of transport	65	0	0.06	1885	1	1
GO:0010138	pyrimidine ribonucleotide salvage	6	0	0.01	1886	1	1
GO:0046677	response to antibiotic	36	0	0.03	1887	1	1
GO:0009157	deoxyribonucleoside monophosphate biosyn...	5	0	0	1888	1	1
GO:1902170	cellular response to reactive nitrogen s...	21	0	0.02	1889	1	1
GO:0047484	regulation of response to osmotic stress	5	0	0	1890	1	1
GO:0080050	regulation of seed development	12	0	0.01	1891	1	1
GO:0051641	cellular localization	1001	0	0.96	1892	1	1
GO:0006475	internal protein amino acid acetylation	41	0	0.04	1893	1	1
GO:0051643	endoplasmic reticulum localization	15	0	0.01	1894	1	1
GO:0009185	ribonucleoside diphosphate metabolic pro...	73	0	0.07	1895	1	1
GO:0006476	protein deacetylation	24	0	0.02	1896	1	1
GO:0051644	plastid localization	27	0	0.03	1897	1	1
GO:0001101	response to acid chemical	211	0	0.2	1898	1	1
GO:0046048	UDP metabolic process	5	0	0	1899	1	1
GO:0009188	ribonucleoside diphosphate biosynthetic ...	5	0	0	1900	1	1
GO:0046049	UMP metabolic process	10	0	0.01	1901	1	1
GO:0051648	vesicle localization	18	0	0.02	1902	1	1
GO:1990564	protein polyufmylation	6	0	0.01	1903	1	1
GO:0062125	regulation of mitochondrial gene express...	7	0	0.01	1904	1	1
GO:0046031	ADP metabolic process	68	0	0.06	1905	1	1
GO:0090316	positive regulation of intracellular pro...	10	0	0.01	1906	1	1
GO:0043545	molybdopterin cofactor metabolic process	9	0	0.01	1907	1	1
GO:0009173	pyrimidine ribonucleoside monophosphate ...	10	0	0.01	1908	1	1
GO:0009174	pyrimidine ribonucleoside monophosphate ...	10	0	0.01	1909	1	1
GO:0046036	CTP metabolic process	20	0	0.02	1910	1	1
GO:0009176	pyrimidine deoxyribonucleoside monophosp...	5	0	0	1911	1	1
GO:0046037	GMP metabolic process	5	0	0	1912	1	1
GO:0043549	regulation of kinase activity	124	0	0.12	1913	1	1
GO:0046039	GTP metabolic process	7	0	0.01	1914	1	1
GO:0009179	purine ribonucleoside diphosphate metabo...	68	0	0.06	1915	1	1
GO:0010103	stomatal complex morphogenesis	7	0	0.01	1916	1	1
GO:0050776	regulation of immune response	17	0	0.02	1917	1	1
GO:0010109	regulation of photosynthesis	17	0	0.02	1918	1	1
GO:0009123	nucleoside monophosphate metabolic proce...	49	0	0.05	1919	1	1
GO:0050778	positive regulation of immune response	7	0	0.01	1920	1	1
GO:0015908	fatty acid transport	5	0	0	1921	1	1
GO:0009124	nucleoside monophosphate biosynthetic pr...	49	0	0.05	1922	1	1
GO:0015909	long-chain fatty acid transport	5	0	0	1923	1	1
GO:1902115	regulation of organelle assembly	5	0	0	1924	1	1
GO:0009126	purine nucleoside monophosphate metaboli...	27	0	0.03	1925	1	1
GO:0009127	purine nucleoside monophosphate biosynth...	27	0	0.03	1926	1	1
GO:0070585	protein localization to mitochondrion	84	0	0.08	1927	1	1
GO:0009129	pyrimidine nucleoside monophosphate meta...	15	0	0.01	1928	1	1
GO:0097553	calcium ion transmembrane import into cy...	5	0	0	1929	1	1
GO:0070589	cellular component macromolecule biosynt...	66	1	0.06	1930	1	1
GO:0090332	stomatal closure	11	0	0.01	1931	1	1
GO:0009110	vitamin biosynthetic process	56	0	0.05	1932	1	1
GO:0009112	nucleobase metabolic process	61	0	0.06	1933	1	1
GO:0044347	cell wall polysaccharide catabolic proce...	12	0	0.01	1934	1	1
GO:0009119	ribonucleoside metabolic process	31	0	0.03	1935	1	1
GO:0018126	protein hydroxylation	12	0	0.01	1936	1	1
GO:1904356	regulation of telomere maintenance via t...	6	0	0.01	1937	1	1
GO:0009141	nucleoside triphosphate metabolic proces...	60	0	0.06	1938	1	1
GO:0009145	purine nucleoside triphosphate biosynthe...	37	0	0.04	1939	1	1
GO:0009148	pyrimidine nucleoside triphosphate biosy...	20	0	0.02	1940	1	1
GO:0097577	sequestering of iron ion	11	0	0.01	1941	1	1
GO:0048878	chemical homeostasis	223	0	0.21	1942	1	1
GO:0009130	pyrimidine nucleoside monophosphate bios...	15	0	0.01	1943	1	1
GO:0009132	nucleoside diphosphate metabolic process	74	0	0.07	1944	1	1
GO:0009133	nucleoside diphosphate biosynthetic proc...	6	0	0.01	1945	1	1
GO:0009135	purine nucleoside diphosphate metabolic ...	68	0	0.06	1946	1	1
GO:0009138	pyrimidine nucleoside diphosphate metabo...	6	0	0.01	1947	1	1
GO:1904951	positive regulation of establishment of ...	10	0	0.01	1948	1	1
GO:0002097	tRNA wobble base modification	28	0	0.03	1949	1	1
GO:1903513	endoplasmic reticulum to cytosol transpo...	9	0	0.01	1950	1	1
GO:0090304	nucleic acid metabolic process	3054	1	2.92	1951	1	1
GO:0043096	purine nucleobase salvage	10	0	0.01	1952	1	1
GO:1902100	negative regulation of metaphase/anaphas...	13	0	0.01	1953	1	1
GO:0071395	cellular response to jasmonic acid stimu...	32	0	0.03	1954	1	1
GO:1902101	positive regulation of metaphase/anaphas...	12	0	0.01	1955	1	1
GO:0071396	cellular response to lipid	87	0	0.08	1956	1	1
GO:1903530	regulation of secretion by cell	12	0	0.01	1957	1	1
GO:0009100	glycoprotein metabolic process	190	0	0.18	1958	1	1
GO:0000394	RNA splicing, via endonucleolytic cleava...	5	0	0	1959	1	1
GO:0043062	extracellular structure organization	26	0	0.02	1960	1	1
GO:0071365	cellular response to auxin stimulus	115	1	0.11	1961	1	1
GO:2001057	reactive nitrogen species metabolic proc...	6	0	0.01	1962	1	1
GO:1902292	cell cycle DNA replication initiation	7	0	0.01	1963	1	1
GO:0071367	cellular response to brassinosteroid sti...	26	0	0.02	1964	1	1
GO:0071368	cellular response to cytokinin stimulus	11	0	0.01	1965	1	1
GO:1902299	pre-replicative complex assembly involve...	11	0	0.01	1966	1	1
GO:0042278	purine nucleoside metabolic process	33	0	0.03	1967	1	1
GO:0022411	cellular component disassembly	105	0	0.1	1968	1	1
GO:0022412	cellular process involved in reproductio...	14	0	0.01	1969	1	1
GO:0022414	reproductive process	285	1	0.27	1970	1	1
GO:0019566	arabinose metabolic process	6	0	0.01	1971	1	1
GO:1903506	regulation of nucleic acid-templated tra...	1310	1	1.25	1972	1	1
GO:1903507	negative regulation of nucleic acid-temp...	134	0	0.13	1973	1	1
GO:1903508	positive regulation of nucleic acid-temp...	326	0	0.31	1974	1	1
GO:1903509	liposaccharide metabolic process	60	0	0.06	1975	1	1
GO:0071383	cellular response to steroid hormone sti...	26	0	0.02	1976	1	1
GO:0050896	response to stimulus	2344	5	2.24	1977	1	1
GO:0002682	regulation of immune system process	17	0	0.02	1978	1	1
GO:0002684	positive regulation of immune system pro...	7	0	0.01	1979	1	1
GO:2001020	regulation of response to DNA damage sti...	25	0	0.02	1980	1	1
GO:0042219	cellular modified amino acid catabolic p...	7	0	0.01	1981	1	1
GO:0071370	cellular response to gibberellin stimulu...	16	0	0.02	1982	1	1
GO:0006163	purine nucleotide metabolic process	217	0	0.21	1983	1	1
GO:0000966	RNA 5'-end processing	11	0	0.01	1984	1	1
GO:0006165	nucleoside diphosphate phosphorylation	68	0	0.06	1985	1	1
GO:0010243	response to organonitrogen compound	96	0	0.09	1986	1	1
GO:0071985	multivesicular body sorting pathway	26	0	0.02	1987	1	1
GO:0009262	deoxyribonucleotide metabolic process	19	0	0.02	1988	1	1
GO:0000375	RNA splicing, via transesterification re...	264	0	0.25	1989	1	1
GO:0009265	2'-deoxyribonucleotide biosynthetic proc...	6	0	0.01	1990	1	1
GO:0009266	response to temperature stimulus	99	0	0.09	1991	1	1
GO:0000377	RNA splicing, via transesterification re...	264	0	0.25	1992	1	1
GO:0019520	aldonic acid metabolic process	6	0	0.01	1993	1	1
GO:0019521	D-gluconate metabolic process	6	0	0.01	1994	1	1
GO:0071310	cellular response to organic substance	383	1	0.37	1995	1	1
GO:0043620	regulation of DNA-templated transcriptio...	20	0	0.02	1996	1	1
GO:0009250	glucan biosynthetic process	96	0	0.09	1997	1	1
GO:2000765	regulation of cytoplasmic translation	10	0	0.01	1998	1	1
GO:0019511	peptidyl-proline hydroxylation	12	0	0.01	1999	1	1
[truncated: 599 more rows]
