# Supplementary material for: Dominant foliar endophytes influence soybean yield and transcriptome
Source: FEMS Microbiol Ecol. 2025 May 13;101(6):fiaf053. doi: 10.1093/femsec/fiaf053 (PMC12089775; doi:10.1093/femsec/fiaf053)
Supplement: fiaf053_Supplemental_Files [file fiaf053_supplemental_files.zip › Supplementary table 4.xlsx]

## Sheet: Hoja1
Heatmap grouping	Gene	Protein	Putative function	Reference
1	LOC100777852	FT-interacting protein 7	Flowering/long distance signaling	Corbesier, L., Vincent, C., Jang, S., Fornara, F., Fan, Q., Searle, I., ... & Coupland, G. (2007). FT protein movement contributes to long-distance signaling in floral induction of Arabidopsis. science, 316(5827), 1030-1033.
1	LOC100796377	DDT domain-containing protein PTM	Loose connection with stress response	Bardani, E., Kallemi, P., Tselika, M., Katsarou, K., & Kalantidis, K. (2023). Spotlight on Plant Bromodomain Proteins. Biology, 12(8), 1076.
1	LOC100783513	auxin response factor 4	Organ polarity/juvenile to adult development	Hunter, C., Willmann, M. R., Wu, G., Yoshikawa, M., de la Luz Gutiérrez-Nava, M., & Poethig, S. R. (2006). Trans-acting siRNA-mediated repression of ETTIN and ARF4 regulates heteroblasty in Arabidopsis.
1	LOC100777280	putative disease resistance RPP13-like protein 1	Stress response Acyc/heat tolerance/sudden death syndrome resistance	Yang, H., Zhao, Y., Chen, N., Liu, Y., Yang, S., Du, H., ... & Hu, X. (2021). A new adenylyl cyclase, putative disease-resistance RPP13-like protein 3, participates in abscisic acid-mediated resistance to heat stress in maize. Journal of Experimental Botany, 72(2), 283-301.	Zhang, J., Singh, A., Mueller, D. S., & Singh, A. K. (2015). Genome‐wide association and epistasis studies unravel the genetic architecture of sudden death syndrome resistance in soybean. The Plant Journal, 84(6), 1124-1136.
1	LOC106797211	pentatricopeptide repeat-containing protein At5g03800	Embryo development/heat stress	Saha, D., Prasad, A. M., & Srinivasan, R. (2007). Pentatricopeptide repeat proteins and their emerging roles in plants. Plant Physiology and Biochemistry, 45(8), 521-534.	Xu, C. (2018). Physiological and molecular response in soybean to drought and heat stresses (Doctoral dissertation, Purdue University).
1	LOC100789216	inactive protein kinase SELMODRAFT_444075-like	Response to infection stress	Deshmukh, R., & Tiwari, S. (2021). Analysis of soybean transcriptome uncovers differential genomic regulations in response to charcoal rot in resistant and susceptible genotypes. Physiological and Molecular Plant Pathology, 115, 101672.
1	LOC100807906	FCS-Like Zinc finger 8	Response to starvation stress	Nietzsche, M., Schießl, I., & Börnke, F. (2014). The complex becomes more complex: protein-protein interactions of SnRK1 with DUF581 family proteins provide a framework for cell-and stimulus type-specific SnRK1 signaling in plants. Frontiers in Plant Science, 5, 54.
1	LOC100811817	uncharacterized protein At5g39865	DNAJ co-chaperone	Pulido, P., & Leister, D. (2018). Novel DNAJ‐related proteins in Arabidopsis thaliana. New Phytologist, 217(2), 480-490.
1	LOC100788717	sucrose synthase 2	Response to drought	González, E. M., Gordon, A. J., James, C. L., & Arrese-Lgor, C. (1995). The role of sucrose synthase in the response of soybean nodules to drought. Journal of Experimental Botany, 46(10), 1515-1523.
1	LOC100803795	villin-3	Response to drought	Wu, Y., Mirzaei, M., Pascovici, D., Haynes, P. A., & Atwell, B. J. (2019). Proteomes of Leaf‐Growing Zones in Rice Genotypes with Contrasting Drought Tolerance. Proteomics, 19(9), 1800310.
2	LOC100306688	Uncharacterized	Does not have a clear function
2	LOC100527251	A20/AN1-like zinc finger protein	Stress response to heat	Kim, G. D., Cho, Y. H., & Yoo, S. D. (2015). Regulatory functions of evolutionarily conserved AN1/A20-like Zinc finger family proteins in Arabidopsis stress responses under high temperature. Biochemical and Biophysical Research Communications, 457(2), 213-220.
2	LOC100781994	glycosyltransferase family 92 protein RCOM_0530710Fruit quality in apple		Han, A. R., Kim, S. A., Kim, G. H., & Choi, C. (2020). Identification of favorable SNP alleles related to fruit traits in diverse apple germplasm.
2	LOC100527118	Uncharacterized	Does not have a clear function
2	LOC100792830	Uncharacterized	Does not have a clear function
2	LOC100795967	UDP-glucuronate 4-epimerase 1	Carbohydrate/mucigel synthesis	Lake, M. R., Williamson, C. L., & Slocum, R. D. (1998). Molecular cloning and characterization of a UDP-glucose-4-epimerase gene (galE) and its expression in pea tissues. Plant Physiology and Biochemistry, 36(8), 555-562.
2	LOC100809924	glutaredoxin-C9	Defense response	Najafi, J., Brembu, T., Vie, A. K., Viste, R., Winge, P., Somssich, I. E., & Bones, A. M. (2020). PAMP-induced secreted peptide 3 modulates immunity in Arabidopsis. Journal of Experimental Botany, 71(3), 850-864.
2	LOC100306161	OS3-like protein	Salt stress response	Amir, R., Munir, F., Kubra, G., Nauman, I., & Noor, N. (2019). Role of signaling pathways in improving salt stress in plants. Salt Stress, Microbes, and Plant Interactions: Mechanisms and Molecular Approaches: Volume 2, 183-211.
2	LOC100778560	nematode resistance protein-like HSPRO2	Resistance to pathogens	Channale, S., Thompson, J. P., Varshney, R. K., Thudi, M., & Zwart, R. S. (2023). Multi-locus genome-wide association study of chickpea reference set identifies genetic determinants of Pratylenchus thornei resistance. Frontiers in plant science, 14, 1139574.
2	LOC100805579	Uncharacterized	Does not have a clear function
2	LOC732656	dehydration-responsive element binding protein 3	Dehydratation response element (DRE) response to stress	Li, X. P., Tian, A. G., Luo, G. Z., Gong, Z. Z., Zhang, J. S., & Chen, S. Y. (2005). Soybean DRE-binding transcription factors that are responsive to abiotic stresses. Theoretical and Applied Genetics, 110, 1355-1362.
2	LOC100500574	Uncharacterized	Does not have a clear function
2	LOC100798910	Uncharacterized	Does not have a clear function
3	LOC100789221	Uncharacterized	Does not have a clear function
3	LOC100792012	polyphenol oxidase, chloroplastic	Response to tissue damage stress	Tran, L. T., Taylor, J. S., & Constabel, C. P. (2012). The polyphenol oxidase gene family in land plants: Lineage-specific duplication and expansion. BMC genomics, 13(1), 1-12.
3	LOC100798375	probable WRKY transcription factor 40	Response to infection/ nematode defense	Yang, Y., Zhou, Y., Chi, Y., Fan, B., & Chen, Z. (2017). Characterization of soybean WRKY gene family and identification of soybean WRKY genes that promote resistance to soybean cyst nematode. Scientific reports, 7(1), 17804.
3	LOC100802831	Uncharacterized	Does not have a clear function
3	LOC100820087	Uncharacterized	Does not have a clear function	Yuan, W. J., Zhang, S. P., He, Z. Y., He, Y. X., He, S. Q., Liu, L. J., ... & Li, Q. (2022). Comparative transcriptome analyses identify genes involved into the biosynthesis of forsythin and forsythoside A in Forsythia suspensa. Functional & Integrative Genomics, 22(5), 731-741.
3	LOC100797018	probable aspartic proteinase GIP2	Response to microbial pathogens	Wang, Y., Pruitt, R. N., Nürnberger, T., & Wang, Y. (2022). Evasion of plant immunity by microbial pathogens. Nature Reviews Microbiology, 20(8), 449-464.
3	LOC100813629	probable BOI-related E3 ubiquitin-protein ligase 3	heavy metal response	Jazayeri, S. M., Cruzatty, L. G., & Villamar-Torres, R. (2019). Genomic comparison among three Arabidopsis species revealed heavy metal responsive genes. The Journal of Animal and Plant Science, 29, 539-548.
3	LOC100777166	9-cis-epoxycarotenoid dioxygenase NCED1, chloroplastic-like	Drought tolarance	Rao, S., Tian, Y., Xia, X., Li, Y., & Chen, J. (2020). Chromosome doubling mediates superior drought tolerance in Lycium ruthenicum via abscisic acid signaling. Horticulture research, 7.
3	LOC100811790	probable E3 ubiquitin-protein ligase XERICO	Drought resistance	Tang, X., Xue, Y., Cao, D., Luan, X., Zhao, K., Liu, Q., ... & Liu, X. (2023). Identification of Candidate Genes for Drought Resistance during Soybean Seed Development. Agriculture, 13(5), 949.
3	LOC100787293	zinc finger A20 and AN1 domain-containing stress-associated protein 5	Does not have a clear function
3	LOC100804188	Uncharacterized	Does not have a clear function
